# Supplementary material for: Supramolecular assembly of hypervalent iodine macrocycles and alkali metals
Source: Beilstein J Org Chem. 2025 May 30;21:1095–103. doi: 10.3762/bjoc.21.87 (PMC12130623; doi:10.3762/bjoc.21.87)
Supplement: File 2 — Crystallographic Information Files for 1/LiBArF20 and 1/NaBArF24. [file Beilstein_J_Org_Chem-21-1095-s002.zip]

Archive with 2 entries (2 files):
- 16157ds.cif
- 19948ds.cif
