# Supplementary material for: Supramolecular assembly of hypervalent iodine macrocycles and alkali metals
Source: Beilstein J Org Chem. 2025 May 30;21:1095–103. doi: 10.3762/bjoc.21.87 (PMC12130623; doi:10.3762/bjoc.21.87)
Supplement: File 2 — Crystallographic Information Files for 1/LiBArF20 and 1/NaBArF24. [file Beilstein_J_Org_Chem-21-1095-s002.zip › 16157ds.cif]

 
data_16157ds 
 
_audit_creation_method            'SHELXL-2019/3' 
_audit_update_record 
; 
? 
; 
 
_shelx_SHELXL_version_number      '2019/3' 
_chemical_name_systematic 
; 
? 
; 
 
_chemical_name_common            ? 
_chemical_melting_point          ? 
_chemical_formula_moiety 
; 
C96 H72 I6 N6 Na O20, C32 H12 B F24 
; 
_chemical_formula_sum 
 'C128 H84 B F24 I6 N6 Na O20' 
_chemical_formula_structural     ? 
_chemical_formula_weight          3277.21 
 
_chemical_formula_iupac          ? 
_chemical_formula_analytical     ? 
loop_ 
 _atom_type_symbol 
 _atom_type_description 
 _atom_type_scat_dispersion_real 
 _atom_type_scat_dispersion_imag 
 _atom_type_scat_source 
 'C'  'C'   0.0033   0.0016 
 'International Tables Vol C Tables 4.2.6.8 and 6.1.1.4' 
 'H'  'H'   0.0000   0.0000 
 'International Tables Vol C Tables 4.2.6.8 and 6.1.1.4' 
 'B'  'B'   0.0013   0.0007 
 'International Tables Vol C Tables 4.2.6.8 and 6.1.1.4' 
 'N'  'N'   0.0061   0.0033 
 'International Tables Vol C Tables 4.2.6.8 and 6.1.1.4' 
 'O'  'O'   0.0106   0.0060 
 'International Tables Vol C Tables 4.2.6.8 and 6.1.1.4' 
 'F'  'F'   0.0171   0.0103 
 'International Tables Vol C Tables 4.2.6.8 and 6.1.1.4' 
 'Na'  'Na'   0.0362   0.0249 
 'International Tables Vol C Tables 4.2.6.8 and 6.1.1.4' 
 'I'  'I'  -0.4742   1.8119 
 'International Tables Vol C Tables 4.2.6.8 and 6.1.1.4' 
 
_space_group_crystal_system       orthorhombic 
_space_group_IT_number            19 
_space_group_name_H-M_alt         'P 21 21 21' 
_space_group_name_Hall            'P 2ac 2ab' 
 
_shelx_space_group_comment 
; 
The symmetry employed for this shelxl refinement is uniquely defined 
by the following loop, which should always be used as a source of 
symmetry information in preference to the above space-group names. 
They are only intended as comments. 
; 
 
loop_ 
 _space_group_symop_operation_xyz 
 'x, y, z' 
 '-x+1/2, -y, z+1/2' 
 '-x, y+1/2, -z+1/2' 
 'x+1/2, -y+1/2, -z' 
 
_cell_length_a                    21.4764(5) 
_cell_length_b                    23.9221(5) 
_cell_length_c                    24.9355(5) 
_cell_angle_alpha                 90 
_cell_angle_beta                  90 
_cell_angle_gamma                 90 
_cell_volume                      12810.9(5) 
_cell_formula_units_Z             4 
_cell_measurement_temperature    100(2) 
_cell_measurement_reflns_used     64184 
_cell_measurement_theta_min        2.23 
_cell_measurement_theta_max       27.49 
_exptl_crystal_description       'prism' 
_exptl_crystal_colour            'colourless' 
_exptl_crystal_density_meas      ? 
_exptl_crystal_density_method    'not measured' 
_exptl_crystal_density_diffrn     1.699 
_exptl_crystal_F_000              6416 
_exptl_transmission_factor_min    ? 
_exptl_transmission_factor_max    ? 
_exptl_crystal_size_max          0.398 
_exptl_crystal_size_mid          0.188 
_exptl_crystal_size_min          0.075 
_exptl_crystal_id                16157ds 
 
_exptl_crystal_preparation 
; 
The data crystal was mounted using oil (Paratone-N, Exxon) to a 
0.3 mm cryo-loop (Hampton Research) with the (1 4 3) scattering 
planes roughly normal to the spindle axis. 
; 
_exptl_absorpt_coefficient_mu     1.562 
_shelx_estimated_absorpt_T_min    0.575 
_shelx_estimated_absorpt_T_max    0.892 
_exptl_absorpt_correction_type   'multi-scan' 
_exptl_absorpt_correction_T_min  0.6306 
_exptl_absorpt_correction_T_max  0.7456 
_exptl_absorpt_process_details   'SADABS V2016/2 (Krause et al., 2015)' 
 
_exptl_absorpt_special_details    ? 
_exptl_special_details 
; 
One distinct cell was identified using APEX3 (Bruker, 2019). Four frame series 
were integrated and filtered for statistical outliers using SAINT v8.40B 
(Bruker, 2019) then corrected for absorption by multi-scan methods using SADABS 
v2016/2 (Krause et al., 2015). No decay correction was applied. 
; 
 
_diffrn_ambient_temperature      100(2) 
_diffrn_radiation_wavelength      0.71073 
_diffrn_radiation_wavelength_id  16157ds 
_diffrn_radiation_type           'MoK\a' 
_diffrn_radiation_source         'microfocus sealed tube' 
_diffrn_radiation_monochromator  'multilayer mirrors' 
_diffrn_source                    ? 
_diffrn_standards_number         ? 
_diffrn_standards_decay_%        ? 
_diffrn_standards_interval_time  ? 
 
_diffrn_measurement_device_type   ? 
_diffrn_measurement_device       'Bruker D8 Venture/Photon II' 
_diffrn_measurement_method       'profile data from \f and \w scans' 
_diffrn_detector_area_resol_mean  ? 
_diffrn_reflns_number            173155 
 
_diffrn_reflns_av_unetI/netI      0.0336 
_diffrn_reflns_av_R_equivalents   0.0532 
_diffrn_reflns_limit_h_min        -27 
_diffrn_reflns_limit_h_max        27 
_diffrn_reflns_limit_k_min        -30 
_diffrn_reflns_limit_k_max        31 
_diffrn_reflns_limit_l_min        -32 
_diffrn_reflns_limit_l_max        32 
_diffrn_reflns_theta_min          2.072 
_diffrn_reflns_theta_max          27.533 
_diffrn_reflns_theta_full         25.242 
_diffrn_measured_fraction_theta_max   0.998 
_diffrn_measured_fraction_theta_full  0.999 
_diffrn_reflns_Laue_measured_fraction_max    0.998 
_diffrn_reflns_Laue_measured_fraction_full   0.999 
_diffrn_reflns_point_group_measured_fraction_max   0.998 
_diffrn_reflns_point_group_measured_fraction_full  0.999 
_reflns_number_total              29436 
_reflns_number_gt                 26573 
_reflns_threshold_expression      'I > 2\s(I)' 
_reflns_Friedel_coverage          0.865 
_reflns_Friedel_fraction_max      0.997 
_reflns_Friedel_fraction_full     1.000 
 
_reflns_special_details 
; 
 Reflections were merged by SHELXL according to the crystal 
 class for the calculation of statistics and refinement. 
 
 _reflns_Friedel_fraction is defined as the number of unique 
 Friedel pairs measured divided by the number that would be 
 possible theoretically, ignoring centric projections and 
 systematic absences. 
; 
 
_computing_data_collection       'APEX3 V2019.11-0 (Bruker, 2019)' 
 
_computing_cell_refinement       'SAINT V8.40B (Bruker, 2019)' 
_computing_data_reduction 
; 
SAINT V8.40B, XPREP v2014/2, (Bruker, 2019), SADABS V2016/2 
(Krause et al., 2015) 
; 
_computing_structure_solution    'SHELXT-2018-2 (Sheldrick, 2015b)' 
_computing_structure_refinement  'SHELXL-2019-3 (Sheldrick, 2015a)' 
_computing_molecular_graphics 
; 
SHELXTL v2014-7 (Bruker, 2019), CrystalMaker v9.2.8 (CrystalMaker, 2016) 
; 
_computing_publication_material  'XCIF V2014-2 (Bruker, 2019)' 
 
_refine_special_details 
; 
Structure was phased by dual space methods (Sheldrick, 2015b). Systematic 
conditions suggested the unambiguous space group P2(1)2(1)2(1). The space group 
choice was confirmed by successful convergence of the full-matrix least-squares 
refinement on F^2^. The highest peaks in the final difference Fourier map were 
in the vicinity of disordered fluorine atoms; the final map had no other 
significant features. A final analysis of variance between observed and 
calculated structure factors showed little dependence on amplitude or resolution 
; 
 
_refine_ls_structure_factor_coef  Fsqd 
_refine_ls_matrix_type            full 
_refine_ls_weighting_scheme       calc 
_refine_ls_weighting_details 
'w=1/[\s^2^(Fo^2^)+(0.0377P)^2^+23.4470P] where P=(Fo^2^+2Fc^2^)/3' 
_atom_sites_solution_primary     'dual space' 
_atom_sites_solution_secondary    ? 
_atom_sites_solution_hydrogens    geom 
_refine_ls_hydrogen_treatment     constr 
_refine_ls_extinction_method      none 
_refine_ls_extinction_coef        . 
_refine_ls_abs_structure_details 'Flack (1983),  13650 Friedels' 
_refine_ls_abs_structure_Flack    -0.023(4) 
_chemical_absolute_configuration ad 
_chemical_compound_source        ? 
 
_refine_ls_number_reflns          29436 
_refine_ls_number_parameters      2157 
_refine_ls_number_restraints      4880 
_refine_ls_R_factor_all           0.0445 
_refine_ls_R_factor_gt            0.0358 
_refine_ls_wR_factor_ref          0.0882 
_refine_ls_wR_factor_gt           0.0824 
_refine_ls_goodness_of_fit_ref    1.062 
_refine_ls_restrained_S_all       1.085 
_refine_ls_shift/su_max           0.002 
_refine_ls_shift/su_mean          0.000 
 
loop_ 
 _atom_site_label 
 _atom_site_type_symbol 
 _atom_site_fract_x 
 _atom_site_fract_y 
 _atom_site_fract_z 
 _atom_site_U_iso_or_equiv 
 _atom_site_adp_type 
 _atom_site_occupancy 
 _atom_site_site_symmetry_order 
 _atom_site_calc_flag 
 _atom_site_refinement_flags_posn 
 _atom_site_refinement_flags_adp 
 _atom_site_refinement_flags_occupancy 
 _atom_site_disorder_assembly 
 _atom_site_disorder_group 
I1 I 0.55319(2) 0.38507(2) 0.40081(2) 0.03023(10) Uani 1 1 d . . . . . 
I2 I 0.62459(2) 0.57472(2) 0.49115(2) 0.03044(10) Uani 1 1 d . . . . . 
I3 I 0.45392(2) 0.44917(2) 0.58347(2) 0.03152(10) Uani 1 1 d . . . . . 
I4 I 1.04300(2) 0.22983(2) 0.42183(2) 0.02639(9) Uani 1 1 d . . . . . 
I5 I 1.20437(2) 0.06910(2) 0.45870(2) 0.02499(9) Uani 1 1 d . . . . . 
I6 I 0.93453(2) 0.56373(2) 0.21451(2) 0.02565(9) Uani 1 1 d . . . . . 
Na1 Na 0.80200(14) 0.34301(11) 0.30928(10) 0.0294(6) Uani 1 1 d D . . . . 
O1 O 0.4724(2) 0.3351(2) 0.4413(2) 0.0350(11) Uani 1 1 d . . . . . 
O2 O 0.4931(3) 0.4044(2) 0.4982(2) 0.0395(12) Uani 1 1 d . . . . . 
O3 O 0.3370(3) 0.3118(2) 0.6057(2) 0.0411(13) Uani 1 1 d . . . . . 
O4 O 0.4887(3) 0.5333(2) 0.6215(2) 0.0384(12) Uani 1 1 d . . . . . 
O5 O 0.5447(3) 0.5238(2) 0.5467(2) 0.0420(13) Uani 1 1 d . . . . . 
O6 O 0.6547(3) 0.6831(3) 0.6185(3) 0.0600(18) Uani 1 1 d . . . . . 
O7 O 0.6609(2) 0.5459(2) 0.4060(2) 0.0353(11) Uani 1 1 d . . . . . 
O8 O 0.5994(3) 0.4768(2) 0.4328(2) 0.0400(13) Uani 1 1 d . . . . . 
O9 O 0.6922(3) 0.3782(2) 0.2837(2) 0.0392(12) Uani 1 1 d . . . . . 
O10 O 1.0408(2) 0.1578(2) 0.3488(2) 0.0345(11) Uani 1 1 d . . . . . 
O11 O 0.9978(2) 0.1384(2) 0.2704(2) 0.0329(11) Uani 1 1 d . . . . . 
O12 O 0.8919(2) 0.3099(2) 0.3502(2) 0.0358(12) Uani 1 1 d . . . . . 
O13 O 1.1340(2) 0.1527(2) 0.4540(2) 0.0344(11) Uani 1 1 d . . . . . 
O14 O 1.1068(2) 0.2295(2) 0.4982(2) 0.0328(11) Uani 1 1 d . . . . . 
O15 O 1.2668(2) 0.1234(2) 0.60782(19) 0.0351(11) Uani 1 1 d . . . . . 
O16 O 1.2113(2) -0.00336(19) 0.39672(18) 0.0303(10) Uani 1 1 d . . . . . 
O17 O 1.1295(2) 0.0450(2) 0.36869(19) 0.0359(12) Uani 1 1 d . . . . . 
O18 O 0.8635(2) 0.4175(2) 0.2816(2) 0.0343(11) Uani 1 1 d . . . . . 
O19 O 0.7603(3) 0.2523(2) 0.3296(3) 0.0538(16) Uani 1 1 d . . . . . 
O20 O 0.7819(7) 0.3222(7) 0.2185(4) 0.071(4) Uani 0.547(2) 1 d D U P A 1 
O20A O 0.8179(9) 0.2980(7) 0.2259(5) 0.067(4) Uani 0.453(2) 1 d D U P A 2 
N1 N 0.4070(3) 0.3733(3) 0.5696(2) 0.0340(13) Uani 1 1 d . . . . . 
N2 N 0.6151(3) 0.6144(3) 0.5662(3) 0.0362(14) Uani 1 1 d . . . . . 
N3 N 0.6261(3) 0.4097(2) 0.3498(2) 0.0329(13) Uani 1 1 d . . . . . 
N4 N 0.9742(3) 0.2512(2) 0.3649(2) 0.0275(12) Uani 1 1 d . . . . . 
N5 N 1.2202(3) 0.1216(2) 0.5260(2) 0.0278(12) Uani 1 1 d . . . . . 
N6 N 0.8836(3) 0.4883(2) 0.2224(2) 0.0257(11) Uani 1 1 d . . . . . 
C1 C 0.4619(4) 0.3627(3) 0.4841(3) 0.0342(15) Uani 1 1 d . . . . . 
C2 C 0.4053(4) 0.3452(3) 0.5178(3) 0.0349(16) Uani 1 1 d . . . . . 
H2 H 0.407389 0.303975 0.523891 0.042 Uiso 1 1 calc R U . . . 
C3 C 0.3449(3) 0.3586(3) 0.4868(3) 0.0371(16) Uani 1 1 d D . . . . 
H3A H 0.348192 0.344378 0.449593 0.045 Uiso 0.688(12) 1 calc R U P B 1 
H3B H 0.309161 0.339834 0.504254 0.045 Uiso 0.688(12) 1 calc R U P B 1 
H3C H 0.345625 0.337741 0.452483 0.045 Uiso 0.312(12) 1 calc R U P B 2 
H3D H 0.309167 0.344446 0.507881 0.045 Uiso 0.312(12) 1 calc R U P B 2 
C4 C 0.3675(3) 0.3558(3) 0.6091(3) 0.0340(16) Uani 1 1 d . . . . . 
C5 C 0.3648(4) 0.3940(3) 0.6553(3) 0.0371(17) Uani 1 1 d . . . . . 
C6 C 0.3981(3) 0.4442(3) 0.6528(3) 0.0351(16) Uani 1 1 d . . . . . 
C7 C 0.3951(4) 0.4840(4) 0.6930(3) 0.0405(18) Uani 1 1 d . . . . . 
H7 H 0.417487 0.518176 0.690552 0.049 Uiso 1 1 calc R U . . . 
C8 C 0.3581(4) 0.4721(4) 0.7366(4) 0.049(2) Uani 1 1 d . . . . . 
H8 H 0.355075 0.498459 0.764915 0.059 Uiso 1 1 calc R U . . . 
C9 C 0.3251(4) 0.4221(4) 0.7401(3) 0.050(2) Uani 1 1 d . . . . . 
H9 H 0.299968 0.414918 0.770673 0.060 Uiso 1 1 calc R U . . . 
C10 C 0.3285(4) 0.3834(4) 0.6999(3) 0.0412(18) Uani 1 1 d . . . . . 
H10 H 0.306066 0.349342 0.702663 0.049 Uiso 1 1 calc R U . . . 
C11 C 0.3342(7) 0.4213(3) 0.4859(5) 0.044(3) Uani 0.688(12) 1 d DG U P B 1 
C12 C 0.3624(5) 0.4541(4) 0.4468(4) 0.053(3) Uani 0.688(12) 1 d G U P B 1 
H12 H 0.384844 0.436900 0.418405 0.063 Uiso 0.688(12) 1 calc R U P B 1 
C13 C 0.3579(5) 0.5120(3) 0.4493(4) 0.060(3) Uani 0.688(12) 1 d G U P B 1 
H13 H 0.377156 0.534378 0.422536 0.072 Uiso 0.688(12) 1 calc R U P B 1 
C14 C 0.3251(5) 0.5372(3) 0.4908(5) 0.061(3) Uani 0.688(12) 1 d G U P B 1 
H14 H 0.321939 0.576726 0.492494 0.074 Uiso 0.688(12) 1 calc R U P B 1 
C15 C 0.2968(6) 0.5044(4) 0.5299(4) 0.061(3) Uani 0.688(12) 1 d G U P B 1 
H15 H 0.274410 0.521595 0.558321 0.073 Uiso 0.688(12) 1 calc R U P B 1 
C16 C 0.3014(7) 0.4465(4) 0.5275(5) 0.050(3) Uani 0.688(12) 1 d G U P B 1 
H16 H 0.282097 0.424116 0.554190 0.060 Uiso 0.688(12) 1 calc R U P B 1 
C11A C 0.3337(17) 0.4196(6) 0.4745(13) 0.049(4) Uani 0.312(12) 1 d DG U P B 2 
C12A C 0.3477(12) 0.4468(8) 0.4268(11) 0.060(4) Uani 0.312(12) 1 d G U P B 2 
H12A H 0.365416 0.426544 0.397751 0.072 Uiso 0.312(12) 1 calc R U P B 2 
C13A C 0.3359(12) 0.5037(8) 0.4215(10) 0.062(4) Uani 0.312(12) 1 d G U P B 2 
H13A H 0.345480 0.522259 0.388829 0.074 Uiso 0.312(12) 1 calc R U P B 2 
C14A C 0.3100(12) 0.5333(5) 0.4639(11) 0.063(4) Uani 0.312(12) 1 d G U P B 2 
H14A H 0.301879 0.572158 0.460274 0.076 Uiso 0.312(12) 1 calc R U P B 2 
C15A C 0.2959(15) 0.5061(10) 0.5116(10) 0.061(4) Uani 0.312(12) 1 d G U P B 2 
H15A H 0.278213 0.526343 0.540641 0.074 Uiso 0.312(12) 1 calc R U P B 2 
C16A C 0.3078(19) 0.4492(10) 0.5169(11) 0.054(4) Uani 0.312(12) 1 d G U P B 2 
H16A H 0.298148 0.430627 0.549564 0.065 Uiso 0.312(12) 1 calc R U P B 2 
C17 C 0.5299(3) 0.5505(3) 0.5880(3) 0.0338(15) Uani 1 1 d . . . . . 
C18 C 0.5603(4) 0.6063(3) 0.6008(3) 0.0358(16) Uani 1 1 d . . . . . 
H18 H 0.574685 0.605491 0.638940 0.043 Uiso 1 1 calc R U . . . 
C19 C 0.6546(4) 0.6567(3) 0.5758(4) 0.0430(19) Uani 1 1 d . . . . . 
C20 C 0.6943(4) 0.6705(4) 0.5302(4) 0.049(2) Uani 1 1 d . . . . . 
C21 C 0.6888(4) 0.6402(3) 0.4832(3) 0.0390(17) Uani 1 1 d . . . . . 
C22 C 0.7206(4) 0.6529(4) 0.4363(4) 0.048(2) Uani 1 1 d . . . . . 
H22 H 0.716460 0.630828 0.404896 0.058 Uiso 1 1 calc R U . . . 
C23 C 0.7593(5) 0.7005(4) 0.4379(5) 0.070(3) Uani 1 1 d . . . . . 
H23 H 0.781278 0.711316 0.406550 0.084 Uiso 1 1 calc R U . . . 
C24 C 0.7658(7) 0.7314(6) 0.4840(5) 0.100(5) Uani 1 1 d . . . . . 
H24 H 0.792506 0.763024 0.484040 0.120 Uiso 1 1 calc R U . . . 
C25 C 0.7340(6) 0.7172(5) 0.5305(5) 0.080(4) Uani 1 1 d . . . . . 
H25 H 0.739049 0.738778 0.562140 0.096 Uiso 1 1 calc R U . . . 
C26 C 0.5133(4) 0.6546(3) 0.5944(4) 0.046(2) Uani 1 1 d D . . . . 
H26A H 0.473449 0.643888 0.611493 0.055 Uiso 0.688(12) 1 calc R U P B 1 
H26B H 0.529388 0.688034 0.613341 0.055 Uiso 0.688(12) 1 calc R U P B 1 
H26C H 0.474507 0.645771 0.614099 0.055 Uiso 0.312(12) 1 calc R U P B 2 
H26D H 0.530987 0.689431 0.609594 0.055 Uiso 0.312(12) 1 calc R U P B 2 
C27 C 0.5014(9) 0.6695(8) 0.5358(3) 0.045(3) Uani 0.688(12) 1 d DG U P B 1 
C28 C 0.5402(8) 0.7077(9) 0.5104(5) 0.052(3) Uani 0.688(12) 1 d G U P B 1 
H28 H 0.571572 0.726538 0.530219 0.062 Uiso 0.688(12) 1 calc R U P B 1 
C29 C 0.5331(7) 0.7182(7) 0.4559(5) 0.057(3) Uani 0.688(12) 1 d G U P B 1 
H29 H 0.559622 0.744324 0.438518 0.068 Uiso 0.688(12) 1 calc R U P B 1 
C30 C 0.4872(7) 0.6906(5) 0.4269(3) 0.061(3) Uani 0.688(12) 1 d G U P B 1 
H30 H 0.482340 0.697826 0.389672 0.073 Uiso 0.688(12) 1 calc R U P B 1 
C31 C 0.4484(6) 0.6524(4) 0.4524(4) 0.057(3) Uani 0.688(12) 1 d G U P B 1 
H31 H 0.417007 0.633542 0.432527 0.069 Uiso 0.688(12) 1 calc R U P B 1 
C32 C 0.4555(7) 0.6419(5) 0.5068(4) 0.052(3) Uani 0.688(12) 1 d G U P B 1 
H32 H 0.428956 0.615755 0.524228 0.062 Uiso 0.688(12) 1 calc R U P B 1 
C27A C 0.499(2) 0.6629(19) 0.5347(6) 0.048(4) Uani 0.312(12) 1 d DG U P B 2 
C28A C 0.529(2) 0.7048(19) 0.5063(11) 0.049(4) Uani 0.312(12) 1 d G U P B 2 
H28A H 0.556528 0.729800 0.524404 0.058 Uiso 0.312(12) 1 calc R U P B 2 
C29A C 0.5201(18) 0.7100(15) 0.4514(10) 0.053(4) Uani 0.312(12) 1 d G U P B 2 
H29A H 0.540864 0.738614 0.431922 0.063 Uiso 0.312(12) 1 calc R U P B 2 
C30A C 0.4803(17) 0.6734(11) 0.4249(5) 0.058(4) Uani 0.312(12) 1 d G U P B 2 
H30A H 0.473969 0.676979 0.387309 0.069 Uiso 0.312(12) 1 calc R U P B 2 
C31A C 0.4499(16) 0.6316(10) 0.4533(10) 0.058(4) Uani 0.312(12) 1 d G U P B 2 
H31A H 0.422737 0.606529 0.435176 0.070 Uiso 0.312(12) 1 calc R U P B 2 
C32A C 0.4592(18) 0.6263(13) 0.5082(9) 0.052(4) Uani 0.312(12) 1 d G U P B 2 
H32A H 0.438399 0.597714 0.527658 0.063 Uiso 0.312(12) 1 calc R U P B 2 
C33 C 0.6362(3) 0.4979(3) 0.3993(3) 0.0331(15) Uani 1 1 d . . . . . 
C34 C 0.6510(3) 0.4665(3) 0.3482(3) 0.0323(15) Uani 1 1 d . . . . . 
H34 H 0.697359 0.463589 0.345417 0.039 Uiso 1 1 calc R U . . . 
C35 C 0.6473(3) 0.3706(3) 0.3143(3) 0.0345(16) Uani 1 1 d . . . . . 
C36 C 0.6095(4) 0.3187(3) 0.3151(3) 0.0362(16) Uani 1 1 d . . . . . 
C37 C 0.5591(4) 0.3153(3) 0.3504(3) 0.0351(16) Uani 1 1 d . . . . . 
C38 C 0.5202(4) 0.2689(3) 0.3516(3) 0.0436(19) Uani 1 1 d . . . . . 
H38 H 0.486775 0.266549 0.376403 0.052 Uiso 1 1 calc R U . . . 
C39 C 0.5316(5) 0.2264(4) 0.3156(4) 0.055(2) Uani 1 1 d . . . . . 
H39 H 0.505477 0.194385 0.315578 0.066 Uiso 1 1 calc R U . . . 
C40 C 0.5812(5) 0.2296(4) 0.2791(4) 0.054(2) Uani 1 1 d . . . . . 
H40 H 0.587777 0.200182 0.254160 0.065 Uiso 1 1 calc R U . . . 
C41 C 0.6203(4) 0.2752(3) 0.2793(3) 0.0427(18) Uani 1 1 d . . . . . 
H41 H 0.654419 0.276872 0.255071 0.051 Uiso 1 1 calc R U . . . 
C42 C 0.6277(4) 0.4988(3) 0.2987(3) 0.0397(18) Uani 1 1 d D . . . . 
H42A H 0.642822 0.537822 0.300503 0.048 Uiso 0.688(12) 1 calc R U P B 1 
H42B H 0.645211 0.481493 0.265888 0.048 Uiso 0.688(12) 1 calc R U P B 1 
H42C H 0.647492 0.536148 0.298203 0.048 Uiso 0.312(12) 1 calc R U P B 2 
H42D H 0.641152 0.478674 0.265947 0.048 Uiso 0.312(12) 1 calc R U P B 2 
C43 C 0.5565(3) 0.4988(8) 0.2950(7) 0.065(3) Uani 0.688(12) 1 d DG U P B 1 
C44 C 0.5267(5) 0.4554(7) 0.2682(7) 0.071(3) Uani 0.688(12) 1 d G U P B 1 
H44 H 0.550548 0.428402 0.249200 0.085 Uiso 0.688(12) 1 calc R U P B 1 
C45 C 0.4622(5) 0.4515(6) 0.2692(5) 0.086(4) Uani 0.688(12) 1 d G U P B 1 
H45 H 0.441855 0.421821 0.250839 0.103 Uiso 0.688(12) 1 calc R U P B 1 
C46 C 0.4273(3) 0.4910(7) 0.2969(5) 0.094(4) Uani 0.688(12) 1 d G U P B 1 
H46 H 0.383201 0.488306 0.297593 0.112 Uiso 0.688(12) 1 calc R U P B 1 
C47 C 0.4571(5) 0.5344(6) 0.3237(5) 0.089(4) Uani 0.688(12) 1 d G U P B 1 
H47 H 0.433239 0.561372 0.342709 0.106 Uiso 0.688(12) 1 calc R U P B 1 
C48 C 0.5216(5) 0.5383(6) 0.3228(6) 0.079(4) Uani 0.688(12) 1 d G U P B 1 
H48 H 0.541932 0.567954 0.341070 0.095 Uiso 0.688(12) 1 calc R U P B 1 
C43A C 0.5579(6) 0.5060(18) 0.2970(18) 0.070(4) Uani 0.312(12) 1 d DG U P B 2 
C44A C 0.5191(12) 0.4696(15) 0.2693(16) 0.075(4) Uani 0.312(12) 1 d G U P B 2 
H44A H 0.535088 0.435256 0.255873 0.090 Uiso 0.312(12) 1 calc R U P B 2 
C45A C 0.4570(11) 0.4834(14) 0.2610(12) 0.084(4) Uani 0.312(12) 1 d G U P B 2 
H45A H 0.430471 0.458472 0.242042 0.101 Uiso 0.312(12) 1 calc R U P B 2 
C46A C 0.4336(7) 0.5335(15) 0.2806(12) 0.089(5) Uani 0.312(12) 1 d G U P B 2 
H46A H 0.391124 0.542973 0.274998 0.107 Uiso 0.312(12) 1 calc R U P B 2 
C47A C 0.4724(12) 0.5700(13) 0.3084(11) 0.086(5) Uani 0.312(12) 1 d G U P B 2 
H47A H 0.456396 0.604258 0.321786 0.103 Uiso 0.312(12) 1 calc R U P B 2 
C48A C 0.5345(10) 0.5562(16) 0.3166(14) 0.078(4) Uani 0.312(12) 1 d G U P B 2 
H48A H 0.561014 0.581044 0.335618 0.093 Uiso 0.312(12) 1 calc R U P B 2 
C49 C 1.0042(3) 0.1698(3) 0.3111(3) 0.0282(14) Uani 1 1 d . . . . . 
C50 C 0.9649(3) 0.2227(3) 0.3137(3) 0.0297(14) Uani 1 1 d . . . . . 
H50 H 0.920257 0.211061 0.311871 0.036 Uiso 1 1 calc R U . . . 
C51 C 0.9364(4) 0.2946(3) 0.3780(3) 0.0332(16) Uani 1 1 d . . . . . 
C52 C 0.9543(4) 0.3218(3) 0.4294(3) 0.0312(15) Uani 1 1 d . . . . . 
C53 C 1.0036(3) 0.3007(3) 0.4584(3) 0.0298(15) Uani 1 1 d . . . . . 
C54 C 1.0238(4) 0.3250(3) 0.5058(3) 0.0365(17) Uani 1 1 d . . . . . 
H54 H 1.057270 0.309630 0.525882 0.044 Uiso 1 1 calc R U . . . 
C55 C 0.9929(4) 0.3731(3) 0.5226(3) 0.0416(18) Uani 1 1 d . . . . . 
H55 H 1.005899 0.391255 0.554604 0.050 Uiso 1 1 calc R U . . . 
C56 C 0.9433(4) 0.3950(3) 0.4936(3) 0.0423(19) Uani 1 1 d . . . . . 
H56 H 0.923031 0.428059 0.505570 0.051 Uiso 1 1 calc R U . . . 
C57 C 0.9239(4) 0.3692(3) 0.4480(3) 0.0372(18) Uani 1 1 d . . . . . 
H57 H 0.889254 0.383652 0.428809 0.045 Uiso 1 1 calc R U . . . 
C58 C 0.9781(4) 0.2600(3) 0.2639(3) 0.0374(17) Uani 1 1 d . . . . . 
H58A H 0.979717 0.236118 0.231565 0.045 Uiso 1 1 calc R U . . . 
H58B H 0.943324 0.286720 0.259395 0.045 Uiso 1 1 calc R U . . . 
C59 C 1.0383(2) 0.2923(2) 0.2682(2) 0.0366(17) Uani 1 1 d G . . . . 
C60 C 1.0961(2) 0.26651(17) 0.2638(2) 0.045(2) Uani 1 1 d G . . . . 
H60 H 1.098504 0.227610 0.256443 0.054 Uiso 1 1 calc R U . . . 
C61 C 1.1502(2) 0.2976(2) 0.2703(3) 0.051(2) Uani 1 1 d G . . . . 
H61 H 1.189702 0.279935 0.267256 0.062 Uiso 1 1 calc R U . . . 
C62 C 1.1467(3) 0.3545(2) 0.2811(3) 0.062(3) Uani 1 1 d G . . . . 
H62 H 1.183677 0.375740 0.285468 0.074 Uiso 1 1 calc R U . . . 
C63 C 1.0889(3) 0.38033(17) 0.2855(3) 0.072(3) Uani 1 1 d G . . . . 
H63 H 1.086456 0.419220 0.292867 0.086 Uiso 1 1 calc R U . . . 
C64 C 1.0347(2) 0.3492(2) 0.2791(2) 0.054(2) Uani 1 1 d G . . . . 
H64 H 0.995258 0.366896 0.282055 0.065 Uiso 1 1 calc R U . . . 
C65 C 1.1408(3) 0.1856(3) 0.4919(3) 0.0296(14) Uani 1 1 d . . . . . 
C66 C 1.1927(3) 0.1768(3) 0.5321(3) 0.0296(14) Uani 1 1 d . . . . . 
H66 H 1.174204 0.179055 0.568814 0.036 Uiso 1 1 calc R U . . . 
C67 C 1.2572(3) 0.1001(3) 0.5645(3) 0.0279(14) Uani 1 1 d . . . . . 
C68 C 1.2856(3) 0.0455(3) 0.5499(3) 0.0281(14) Uani 1 1 d . . . . . 
C69 C 1.2713(3) 0.0220(3) 0.5008(3) 0.0286(14) Uani 1 1 d . . . . . 
C70 C 1.2977(3) -0.0278(3) 0.4835(3) 0.0326(15) Uani 1 1 d . . . . . 
H70 H 1.287239 -0.043561 0.449650 0.039 Uiso 1 1 calc R U . . . 
C71 C 1.3399(4) -0.0538(3) 0.5174(3) 0.0407(18) Uani 1 1 d . . . . . 
H71 H 1.359214 -0.087654 0.506539 0.049 Uiso 1 1 calc R U . . . 
C72 C 1.3544(4) -0.0308(3) 0.5671(3) 0.0378(17) Uani 1 1 d . . . . . 
H72 H 1.383337 -0.049141 0.589916 0.045 Uiso 1 1 calc R U . . . 
C73 C 1.3272(3) 0.0180(3) 0.5834(3) 0.0333(15) Uani 1 1 d . . . . . 
H73 H 1.336707 0.033107 0.617649 0.040 Uiso 1 1 calc R U . . . 
C74 C 1.2414(3) 0.2245(3) 0.5268(3) 0.0332(15) Uani 1 1 d . . . . . 
H74A H 1.221104 0.260511 0.535788 0.040 Uiso 1 1 calc R U . . . 
H74B H 1.275113 0.218213 0.553184 0.040 Uiso 1 1 calc R U . . . 
C75 C 1.2697(2) 0.2288(2) 0.47111(16) 0.0326(15) Uani 1 1 d G . . . . 
C76 C 1.3254(2) 0.2017(2) 0.4597(2) 0.055(2) Uani 1 1 d G . . . . 
H76 H 1.345022 0.179445 0.486351 0.066 Uiso 1 1 calc R U . . . 
C77 C 1.3525(3) 0.2073(3) 0.4094(3) 0.066(3) Uani 1 1 d G . . . . 
H77 H 1.390609 0.188877 0.401599 0.079 Uiso 1 1 calc R U . . . 
C78 C 1.3238(3) 0.2400(3) 0.37042(19) 0.069(3) Uani 1 1 d G . . . . 
H78 H 1.342344 0.243805 0.336014 0.083 Uiso 1 1 calc R U . . . 
C79 C 1.2681(3) 0.2670(3) 0.38181(18) 0.061(3) Uani 1 1 d G . . . . 
H79 H 1.248494 0.289303 0.355180 0.073 Uiso 1 1 calc R U . . . 
C80 C 1.2410(2) 0.2614(2) 0.4322(2) 0.0434(19) Uani 1 1 d G . . . . 
H80 H 1.202906 0.279872 0.439932 0.052 Uiso 1 1 calc R U . . . 
C81 C 1.1689(3) 0.0084(3) 0.3625(3) 0.0269(14) Uani 1 1 d . . . . . 
C82 C 0.8281(3) 0.4759(3) 0.1906(3) 0.0259(13) Uani 1 1 d . . . . . 
H82 H 0.827215 0.434989 0.182603 0.031 Uiso 1 1 calc R U . . . 
C83 C 0.8937(3) 0.4598(3) 0.2681(3) 0.0256(13) Uani 1 1 d . . . . . 
C84 C 0.9441(3) 0.4836(3) 0.3021(3) 0.0259(13) Uani 1 1 d . . . . . 
C85 C 0.9702(3) 0.5343(3) 0.2877(3) 0.0251(13) Uani 1 1 d . . . . . 
C86 C 1.0153(3) 0.5605(3) 0.3182(3) 0.0351(16) Uani 1 1 d . . . . . 
H86 H 1.032595 0.595264 0.307474 0.042 Uiso 1 1 calc R U . . . 
C87 C 1.0345(4) 0.5342(3) 0.3653(3) 0.0385(17) Uani 1 1 d . . . . . 
H87 H 1.065852 0.550719 0.386937 0.046 Uiso 1 1 calc R U . . . 
C88 C 1.0074(4) 0.4833(3) 0.3807(3) 0.0365(16) Uani 1 1 d . . . . . 
H88 H 1.019500 0.466223 0.413498 0.044 Uiso 1 1 calc R U . . . 
C89 C 0.9637(3) 0.4581(3) 0.3489(3) 0.0315(15) Uani 1 1 d . . . . . 
H89 H 0.946883 0.422874 0.358987 0.038 Uiso 1 1 calc R U . . . 
C90 C 0.7671(3) 0.4920(3) 0.2203(3) 0.0292(14) Uani 1 1 d . . . . . 
H90A H 0.731663 0.488372 0.195162 0.035 Uiso 1 1 calc R U . . . 
H90B H 0.760274 0.465627 0.250242 0.035 Uiso 1 1 calc R U . . . 
C91 C 0.7686(2) 0.55092(15) 0.24208(18) 0.0308(15) Uani 1 1 d G . . . . 
C92 C 0.7893(2) 0.55927(17) 0.29429(16) 0.0325(15) Uani 1 1 d G . . . . 
H92 H 0.797628 0.528092 0.316761 0.039 Uiso 1 1 calc R U . . . 
C93 C 0.7977(3) 0.6132(2) 0.31363(15) 0.0392(17) Uani 1 1 d G . . . . 
H93 H 0.811842 0.618946 0.349309 0.047 Uiso 1 1 calc R U . . . 
C94 C 0.7855(3) 0.65886(15) 0.2807(2) 0.054(2) Uani 1 1 d G . . . . 
H94 H 0.791246 0.695744 0.293962 0.065 Uiso 1 1 calc R U . . . 
C95 C 0.7648(3) 0.65051(17) 0.2285(2) 0.058(3) Uani 1 1 d G . . . . 
H95 H 0.756437 0.681689 0.206066 0.069 Uiso 1 1 calc R U . . . 
C96 C 0.7564(3) 0.5965(2) 0.20920(15) 0.0432(19) Uani 1 1 d G . . . . 
H96 H 0.742223 0.590836 0.173517 0.052 Uiso 1 1 calc R U . . . 
F1 F 0.3165(9) 0.6524(7) 0.5664(6) 0.082(3) Uani 0.547(2) 1 d D U P A 1 
F2 F 0.3197(9) 0.5974(6) 0.6334(6) 0.085(3) Uani 0.547(2) 1 d D U P A 1 
F3 F 0.3297(9) 0.6859(7) 0.6460(7) 0.085(3) Uani 0.547(2) 1 d D U P A 1 
F4 F 0.1543(7) 0.7512(8) 0.7398(6) 0.117(4) Uani 0.547(2) 1 d D U P A 1 
F5 F 0.0721(8) 0.7021(8) 0.7377(7) 0.122(4) Uani 0.547(2) 1 d D U P A 1 
F6 F 0.0840(9) 0.7705(7) 0.6812(6) 0.126(4) Uani 0.547(2) 1 d D U P A 1 
F7 F 0.2094(5) 0.4076(4) 0.4095(4) 0.050(2) Uani 0.547(2) 1 d D U P A 1 
F8 F 0.1107(5) 0.4007(4) 0.4214(6) 0.050(2) Uani 0.547(2) 1 d D U P A 1 
F9 F 0.1721(4) 0.3914(3) 0.4886(3) 0.0503(19) Uani 0.547(2) 1 d D U P A 1 
F10 F 0.2615(4) 0.5941(4) 0.3623(3) 0.051(2) Uani 0.547(2) 1 d D U P A 1 
F11 F 0.2603(5) 0.6497(4) 0.4294(4) 0.049(2) Uani 0.547(2) 1 d D U P A 1 
F12 F 0.1865(5) 0.6528(4) 0.3720(4) 0.056(2) Uani 0.547(2) 1 d D U P A 1 
F13 F 0.1775(7) 0.3942(6) 0.6561(5) 0.102(3) Uani 0.547(2) 1 d D U P A 1 
F14 F 0.1909(6) 0.4667(5) 0.7065(6) 0.093(4) Uani 0.547(2) 1 d D U P A 1 
F15 F 0.1335(6) 0.4004(5) 0.7315(5) 0.090(3) Uani 0.547(2) 1 d D U P A 1 
F16 F -0.0863(5) 0.4114(4) 0.6893(4) 0.067(2) Uani 0.547(2) 1 d D U P A 1 
F17 F -0.1072(5) 0.4311(5) 0.6065(4) 0.058(3) Uani 0.547(2) 1 d D U P A 1 
F18 F -0.1145(5) 0.4934(4) 0.6668(4) 0.060(2) Uani 0.547(2) 1 d D U P A 1 
F19 F 0.0031(4) 0.6975(4) 0.3903(4) 0.0487(19) Uani 0.547(2) 1 d D U P A 1 
F20 F -0.0821(7) 0.6486(6) 0.3894(6) 0.053(3) Uani 0.547(2) 1 d D U P A 1 
F21 F -0.0856(4) 0.7349(3) 0.4095(4) 0.054(2) Uani 0.547(2) 1 d D U P A 1 
F22 F -0.1054(6) 0.6825(6) 0.6557(5) 0.080(3) Uani 0.547(2) 1 d D U P A 1 
F23 F -0.1511(5) 0.7347(4) 0.5982(5) 0.075(3) Uani 0.547(2) 1 d D U P A 1 
F24 F -0.1756(5) 0.6482(4) 0.6059(5) 0.075(3) Uani 0.547(2) 1 d D U P A 1 
C97 C 0.1262(5) 0.6260(6) 0.5946(6) 0.0499(17) Uani 0.547(2) 1 d DG U P A 1 
C98 C 0.1903(5) 0.6185(8) 0.5919(8) 0.0559(19) Uani 0.547(2) 1 d DG U P A 1 
H98 H 0.207348 0.591194 0.568461 0.067 Uiso 0.547(2) 1 calc R U P A 1 
C99 C 0.2295(4) 0.6511(9) 0.6234(8) 0.0658(18) Uani 0.547(2) 1 d DG U P A 1 
C100 C 0.2045(5) 0.6910(7) 0.6577(7) 0.071(2) Uani 0.547(2) 1 d DG U P A 1 
H100 H 0.231302 0.713274 0.679261 0.085 Uiso 0.547(2) 1 calc R U P A 1 
C101 C 0.1404(5) 0.6985(6) 0.6604(6) 0.075(2) Uani 0.547(2) 1 d DG U P A 1 
C102 C 0.1013(4) 0.6660(6) 0.6289(6) 0.061(2) Uani 0.547(2) 1 d DG U P A 1 
H102 H 0.057439 0.671088 0.630705 0.073 Uiso 0.547(2) 1 calc R U P A 1 
C103 C 0.2985(6) 0.6473(7) 0.6176(6) 0.074(2) Uani 0.547(2) 1 d D U P A 1 
C104 C 0.1128(7) 0.7294(7) 0.7066(5) 0.096(2) Uani 0.547(2) 1 d D U P A 1 
C105 C 0.1192(4) 0.5585(3) 0.5058(3) 0.0354(15) Uani 0.547(2) 1 d DG U P A 1 
C106 C 0.1231(4) 0.5014(3) 0.4958(3) 0.0367(17) Uani 0.547(2) 1 d DG U P A 1 
H106 H 0.100694 0.475828 0.517625 0.044 Uiso 0.547(2) 1 calc R U P A 1 
C107 C 0.1596(4) 0.4818(2) 0.4538(4) 0.0386(16) Uani 0.547(2) 1 d DG U P A 1 
C108 C 0.1923(4) 0.5192(3) 0.4218(3) 0.035(2) Uani 0.547(2) 1 d DG U P A 1 
H108 H 0.217311 0.505823 0.393115 0.042 Uiso 0.547(2) 1 calc R U P A 1 
C109 C 0.1885(4) 0.5763(3) 0.4318(3) 0.0359(18) Uani 0.547(2) 1 d DG U P A 1 
C110 C 0.1519(4) 0.5959(2) 0.4738(3) 0.0324(17) Uani 0.547(2) 1 d DG U P A 1 
H110 H 0.149326 0.634916 0.480594 0.039 Uiso 0.547(2) 1 calc R U P A 1 
C111 C 0.1634(5) 0.4205(4) 0.4436(4) 0.0435(19) Uani 0.547(2) 1 d D U P A 1 
C112 C 0.2240(5) 0.6174(4) 0.3985(4) 0.044(2) Uani 0.547(2) 1 d D U P A 1 
C113 C 0.0594(4) 0.5295(3) 0.5996(3) 0.0393(15) Uani 0.547(2) 1 d DG U P A 1 
C114 C 0.1080(3) 0.5038(4) 0.6269(4) 0.045(2) Uani 0.547(2) 1 d DG U P A 1 
H114 H 0.149553 0.516237 0.621706 0.054 Uiso 0.547(2) 1 calc R U P A 1 
C115 C 0.0958(3) 0.4598(4) 0.6618(4) 0.057(2) Uani 0.547(2) 1 d DG U P A 1 
C116 C 0.0350(4) 0.4416(3) 0.6694(4) 0.049(2) Uani 0.547(2) 1 d DG U P A 1 
H116 H 0.026604 0.411518 0.693210 0.058 Uiso 0.547(2) 1 calc R U P A 1 
C117 C -0.0137(3) 0.4673(4) 0.6421(4) 0.0430(17) Uani 0.547(2) 1 d DG U P A 1 
C118 C -0.0014(3) 0.5113(4) 0.6072(4) 0.0387(18) Uani 0.547(2) 1 d DG U P A 1 
H118 H -0.034654 0.528875 0.588523 0.046 Uiso 0.547(2) 1 calc R U P A 1 
C119 C 0.1487(5) 0.4303(5) 0.6882(5) 0.076(3) Uani 0.547(2) 1 d D U P A 1 
C120 C -0.0799(5) 0.4503(4) 0.6510(4) 0.048(2) Uani 0.547(2) 1 d D U P A 1 
C121 C 0.0138(4) 0.6193(4) 0.5392(3) 0.0382(15) Uani 0.547(2) 1 d DG U P A 1 
C122 C 0.0074(4) 0.6378(4) 0.4867(3) 0.0380(18) Uani 0.547(2) 1 d DG U P A 1 
H122 H 0.037114 0.627142 0.460353 0.046 Uiso 0.547(2) 1 calc R U P A 1 
C123 C -0.0424(4) 0.6719(4) 0.4726(3) 0.0408(17) Uani 0.547(2) 1 d DG U P A 1 
C124 C -0.0858(4) 0.6875(4) 0.5112(3) 0.047(2) Uani 0.547(2) 1 d DG U P A 1 
H124 H -0.119889 0.710755 0.501574 0.056 Uiso 0.547(2) 1 calc R U P A 1 
C125 C -0.0794(4) 0.6690(4) 0.5637(3) 0.0509(18) Uani 0.547(2) 1 d DG U P A 1 
C126 C -0.0296(4) 0.6349(4) 0.5778(3) 0.0436(18) Uani 0.547(2) 1 d DG U P A 1 
H126 H -0.025233 0.622299 0.613696 0.052 Uiso 0.547(2) 1 calc R U P A 1 
C127 C -0.0509(5) 0.6885(4) 0.4151(4) 0.045(2) Uani 0.547(2) 1 d D U P A 1 
C128 C -0.1272(5) 0.6836(5) 0.6053(5) 0.061(2) Uani 0.547(2) 1 d D U P A 1 
B1 B 0.0781(6) 0.5831(5) 0.5580(5) 0.0390(14) Uani 0.547(2) 1 d D U P A 1 
F1A F 0.3165(11) 0.6350(8) 0.5708(7) 0.079(4) Uani 0.453(2) 1 d D U P A 2 
F2A F 0.3202(11) 0.6065(8) 0.6523(7) 0.083(4) Uani 0.453(2) 1 d D U P A 2 
F3A F 0.3263(10) 0.6946(7) 0.6336(9) 0.083(4) Uani 0.453(2) 1 d D U P A 2 
F4A F 0.1416(8) 0.7743(7) 0.7158(8) 0.117(4) Uani 0.453(2) 1 d D U P A 2 
F5A F 0.0508(7) 0.7489(7) 0.6930(6) 0.091(3) Uani 0.453(2) 1 d D U P A 2 
F6A F 0.1045(10) 0.7006(9) 0.7501(7) 0.121(4) Uani 0.453(2) 1 d D U P A 2 
F7A F 0.2094(5) 0.6026(4) 0.3658(4) 0.053(2) Uani 0.453(2) 1 d D U P A 2 
F8A F 0.1935(6) 0.6878(5) 0.3439(4) 0.063(3) Uani 0.453(2) 1 d D U P A 2 
F9A F 0.2440(6) 0.6674(6) 0.4159(5) 0.057(3) Uani 0.453(2) 1 d D U P A 2 
F10A F -0.0285(5) 0.7218(5) 0.3606(4) 0.057(2) Uani 0.453(2) 1 d D U P A 2 
F11A F -0.0692(8) 0.6428(6) 0.3786(8) 0.053(4) Uani 0.453(2) 1 d D U P A 2 
F12A F -0.0705(6) 0.7098(5) 0.4366(5) 0.063(2) Uani 0.453(2) 1 d D U P A 2 
F13A F 0.1598(5) 0.4546(4) 0.3908(4) 0.049(2) Uani 0.453(2) 1 d D U P A 2 
F14A F 0.1098(7) 0.3820(5) 0.4148(7) 0.050(3) Uani 0.453(2) 1 d D U P A 2 
F15A F 0.2086(6) 0.3862(5) 0.4248(6) 0.058(3) Uani 0.453(2) 1 d D U P A 2 
F16A F 0.1986(8) 0.4240(7) 0.6619(7) 0.103(4) Uani 0.453(2) 1 d D U P A 2 
F17A F 0.1083(6) 0.3888(7) 0.6583(6) 0.091(3) Uani 0.453(2) 1 d D U P A 2 
F18A F 0.1829(9) 0.3461(6) 0.6202(7) 0.112(4) Uani 0.453(2) 1 d D U P A 2 
F19A F -0.1207(6) 0.7039(5) 0.5832(5) 0.066(2) Uani 0.453(2) 1 d D U P A 2 
F20A F -0.1720(5) 0.6637(6) 0.6465(6) 0.074(3) Uani 0.453(2) 1 d D U P A 2 
F21A F -0.0842(7) 0.7053(6) 0.6597(6) 0.071(3) Uani 0.453(2) 1 d D U P A 2 
F22A F -0.0515(5) 0.4243(4) 0.6441(4) 0.052(2) Uani 0.453(2) 1 d D U P A 2 
F23A F -0.1341(6) 0.4421(6) 0.5997(5) 0.051(3) Uani 0.453(2) 1 d D U P A 2 
F24A F -0.1283(5) 0.4631(5) 0.6828(4) 0.046(2) Uani 0.453(2) 1 d D U P A 2 
C97A C 0.1264(6) 0.6188(7) 0.5962(7) 0.0495(17) Uani 0.453(2) 1 d DG U P A 2 
C98A C 0.1906(6) 0.6183(10) 0.5898(9) 0.0562(19) Uani 0.453(2) 1 d DG U P A 2 
H98A H 0.208974 0.596206 0.562342 0.067 Uiso 0.453(2) 1 calc R U P A 2 
C99A C 0.2281(5) 0.6500(11) 0.6235(10) 0.0661(18) Uani 0.453(2) 1 d DG U P A 2 
C200 C 0.2013(6) 0.6823(9) 0.6637(8) 0.071(2) Uani 0.453(2) 1 d DG U P A 2 
H200 H 0.226886 0.704031 0.686763 0.086 Uiso 0.453(2) 1 calc R U P A 2 
C201 C 0.1370(6) 0.6829(8) 0.6701(7) 0.076(2) Uani 0.453(2) 1 d DG U P A 2 
C202 C 0.0995(5) 0.6511(7) 0.6364(6) 0.062(2) Uani 0.453(2) 1 d DG U P A 2 
H202 H 0.055593 0.651498 0.640789 0.074 Uiso 0.453(2) 1 calc R U P A 2 
C203 C 0.2974(6) 0.6467(7) 0.6207(7) 0.074(2) Uani 0.453(2) 1 d D U P A 2 
C204 C 0.1081(7) 0.7287(6) 0.7031(7) 0.095(2) Uani 0.453(2) 1 d D U P A 2 
C205 C 0.0797(4) 0.6149(4) 0.4925(3) 0.0362(15) Uani 0.453(2) 1 d DG U P A 2 
C206 C 0.1354(3) 0.6234(4) 0.4653(4) 0.0358(18) Uani 0.453(2) 1 d DG U P A 2 
H206 H 0.173340 0.609807 0.480063 0.043 Uiso 0.453(2) 1 calc R U P A 2 
C207 C 0.1358(3) 0.6517(4) 0.4166(4) 0.037(2) Uani 0.453(2) 1 d DG U P A 2 
C208 C 0.0803(4) 0.6715(4) 0.3951(3) 0.037(2) Uani 0.453(2) 1 d DG U P A 2 
H208 H 0.080515 0.690863 0.361824 0.045 Uiso 0.453(2) 1 calc R U P A 2 
C209 C 0.0246(3) 0.6631(5) 0.4222(4) 0.0398(18) Uani 0.453(2) 1 d DG U P A 2 
C210 C 0.0243(3) 0.6348(5) 0.4709(4) 0.0373(19) Uani 0.453(2) 1 d DG U P A 2 
H210 H -0.013852 0.628969 0.489446 0.045 Uiso 0.453(2) 1 calc R U P A 2 
C211 C 0.1952(5) 0.6532(5) 0.3857(5) 0.047(2) Uani 0.453(2) 1 d D U P A 2 
C212 C -0.0356(5) 0.6842(5) 0.3997(5) 0.043(2) Uani 0.453(2) 1 d D U P A 2 
C213 C 0.1130(5) 0.5159(3) 0.5418(4) 0.0388(16) Uani 0.453(2) 1 d DG U P A 2 
C214 C 0.1224(6) 0.4946(4) 0.4906(3) 0.0372(18) Uani 0.453(2) 1 d DG U P A 2 
H214 H 0.113439 0.516954 0.460097 0.045 Uiso 0.453(2) 1 calc R U P A 2 
C215 C 0.1448(6) 0.4405(4) 0.4840(3) 0.0413(17) Uani 0.453(2) 1 d DG U P A 2 
C216 C 0.1579(6) 0.4077(3) 0.5287(4) 0.048(3) Uani 0.453(2) 1 d DG U P A 2 
H216 H 0.173266 0.370799 0.524155 0.058 Uiso 0.453(2) 1 calc R U P A 2 
C217 C 0.1485(6) 0.4290(4) 0.5799(3) 0.055(3) Uani 0.453(2) 1 d DG U P A 2 
C218 C 0.1261(6) 0.4831(4) 0.5865(3) 0.043(2) Uani 0.453(2) 1 d DG U P A 2 
H218 H 0.119665 0.497665 0.621491 0.052 Uiso 0.453(2) 1 calc R U P A 2 
C219 C 0.1562(6) 0.4163(5) 0.4296(4) 0.044(2) Uani 0.453(2) 1 d D U P A 2 
C220 C 0.1596(7) 0.3962(6) 0.6295(5) 0.076(3) Uani 0.453(2) 1 d D U P A 2 
C221 C 0.0091(4) 0.5738(4) 0.5786(4) 0.0389(15) Uani 0.453(2) 1 d DG U P A 2 
C222 C -0.0253(5) 0.6219(3) 0.5886(5) 0.0434(19) Uani 0.453(2) 1 d DG U P A 2 
H222 H -0.009906 0.657297 0.577539 0.052 Uiso 0.453(2) 1 calc R U P A 2 
C223 C -0.0822(5) 0.6182(3) 0.6150(5) 0.0508(19) Uani 0.453(2) 1 d DG U P A 2 
C224 C -0.1047(4) 0.5665(4) 0.6312(5) 0.045(2) Uani 0.453(2) 1 d DG U P A 2 
H224 H -0.143634 0.563962 0.649202 0.053 Uiso 0.453(2) 1 calc R U P A 2 
C225 C -0.0704(5) 0.5184(3) 0.6211(5) 0.0423(18) Uani 0.453(2) 1 d DG U P A 2 
C226 C -0.0135(4) 0.5220(3) 0.5948(5) 0.0378(19) Uani 0.453(2) 1 d DG U P A 2 
H226 H 0.010035 0.489169 0.587937 0.045 Uiso 0.453(2) 1 calc R U P A 2 
C227 C -0.1155(6) 0.6713(5) 0.6263(6) 0.061(2) Uani 0.453(2) 1 d D U P A 2 
C228 C -0.0962(5) 0.4629(4) 0.6372(4) 0.046(2) Uani 0.453(2) 1 d D U P A 2 
B1A B 0.0816(6) 0.5807(6) 0.5518(5) 0.0396(15) Uani 0.453(2) 1 d D U P A 2 
 
loop_ 
 _atom_site_aniso_label 
 _atom_site_aniso_U_11 
 _atom_site_aniso_U_22 
 _atom_site_aniso_U_33 
 _atom_site_aniso_U_23 
 _atom_site_aniso_U_13 
 _atom_site_aniso_U_12 
I1 0.0315(2) 0.0287(2) 0.0305(2) 0.00362(17) 0.00072(18) -0.00185(17) 
I2 0.0288(2) 0.02285(19) 0.0397(2) 0.00176(17) 0.00210(18) -0.00029(17) 
I3 0.0302(2) 0.0327(2) 0.0316(2) 0.00229(17) 0.00088(18) -0.00589(18) 
I4 0.0278(2) 0.02127(18) 0.0302(2) -0.00516(15) 0.00247(17) 0.00401(16) 
I5 0.0263(2) 0.02510(19) 0.02353(18) -0.00140(16) -0.00181(15) 0.00127(16) 
I6 0.0255(2) 0.02421(19) 0.02721(19) 0.00771(16) -0.00189(15) -0.00508(16) 
Na1 0.0377(15) 0.0241(13) 0.0263(13) 0.0016(10) 0.0032(11) -0.0005(11) 
O1 0.037(3) 0.035(3) 0.033(3) -0.001(2) 0.003(2) -0.007(2) 
O2 0.040(3) 0.037(3) 0.042(3) -0.002(2) 0.003(2) -0.010(2) 
O3 0.043(3) 0.040(3) 0.040(3) 0.009(2) 0.004(2) -0.011(2) 
O4 0.040(3) 0.037(3) 0.039(3) -0.002(2) 0.002(2) -0.007(2) 
O5 0.051(3) 0.031(3) 0.044(3) -0.006(2) 0.013(3) -0.010(2) 
O6 0.067(4) 0.064(4) 0.049(4) -0.017(3) 0.006(3) -0.026(4) 
O7 0.035(3) 0.028(2) 0.043(3) 0.001(2) 0.007(2) -0.003(2) 
O8 0.046(3) 0.038(3) 0.036(3) 0.000(2) 0.006(2) -0.010(2) 
O9 0.045(3) 0.040(3) 0.032(3) 0.005(2) 0.005(2) 0.001(2) 
O10 0.039(3) 0.029(2) 0.035(3) -0.010(2) -0.006(2) 0.014(2) 
O11 0.036(3) 0.027(2) 0.036(3) -0.010(2) -0.007(2) 0.011(2) 
O12 0.037(3) 0.032(3) 0.039(3) 0.007(2) 0.005(2) 0.018(2) 
O13 0.036(3) 0.032(3) 0.035(3) -0.010(2) -0.010(2) 0.004(2) 
O14 0.036(3) 0.030(2) 0.032(3) -0.010(2) -0.003(2) 0.005(2) 
O15 0.035(3) 0.043(3) 0.028(3) -0.001(2) -0.001(2) -0.007(2) 
O16 0.037(3) 0.026(2) 0.028(2) -0.0053(19) -0.003(2) 0.007(2) 
O17 0.040(3) 0.038(3) 0.030(3) -0.013(2) -0.007(2) 0.015(2) 
O18 0.034(3) 0.026(2) 0.043(3) 0.013(2) -0.001(2) -0.005(2) 
O19 0.058(4) 0.035(3) 0.069(4) 0.015(3) -0.022(3) -0.009(3) 
O20 0.059(9) 0.109(12) 0.045(7) -0.025(7) -0.014(6) 0.014(8) 
O20A 0.088(13) 0.056(10) 0.056(9) -0.013(8) -0.005(9) -0.012(9) 
N1 0.034(3) 0.035(3) 0.033(3) 0.002(3) 0.000(3) -0.009(3) 
N2 0.037(3) 0.027(3) 0.045(4) -0.003(3) -0.002(3) -0.003(3) 
N3 0.036(3) 0.032(3) 0.030(3) 0.005(2) 0.004(3) -0.007(3) 
N4 0.030(3) 0.023(3) 0.029(3) -0.002(2) 0.001(2) 0.009(2) 
N5 0.029(3) 0.029(3) 0.026(3) -0.004(2) -0.004(2) -0.003(2) 
N6 0.027(3) 0.020(2) 0.031(3) 0.009(2) 0.000(2) -0.007(2) 
C1 0.034(4) 0.031(3) 0.037(4) 0.006(3) -0.002(3) -0.003(3) 
C2 0.034(4) 0.037(4) 0.033(4) 0.003(3) 0.004(3) -0.009(3) 
C3 0.030(4) 0.041(4) 0.040(4) -0.001(3) -0.001(3) -0.007(3) 
C4 0.028(4) 0.041(4) 0.034(4) 0.009(3) -0.002(3) -0.005(3) 
C5 0.036(4) 0.038(4) 0.037(4) 0.008(3) -0.002(3) -0.008(3) 
C6 0.030(4) 0.048(4) 0.027(3) 0.004(3) 0.002(3) -0.004(3) 
C7 0.037(4) 0.044(4) 0.041(4) 0.000(3) -0.003(3) -0.002(3) 
C8 0.042(5) 0.064(6) 0.041(5) -0.005(4) 0.008(4) -0.008(4) 
C9 0.050(5) 0.062(6) 0.038(4) 0.003(4) 0.005(4) -0.016(4) 
C10 0.040(4) 0.048(5) 0.036(4) 0.006(4) 0.002(3) -0.009(4) 
C11 0.030(4) 0.046(5) 0.057(7) 0.008(5) -0.007(5) -0.001(4) 
C12 0.045(6) 0.053(5) 0.060(7) 0.014(5) -0.010(5) 0.003(5) 
C13 0.054(6) 0.055(6) 0.070(7) 0.011(5) -0.009(5) 0.002(5) 
C14 0.055(6) 0.052(6) 0.077(7) 0.012(6) -0.011(6) 0.008(5) 
C15 0.048(5) 0.063(6) 0.071(7) 0.002(6) -0.012(6) 0.008(5) 
C16 0.034(5) 0.051(5) 0.065(7) 0.001(5) -0.005(5) 0.002(4) 
C11A 0.035(6) 0.046(6) 0.067(8) 0.007(6) -0.008(7) -0.001(6) 
C12A 0.047(7) 0.058(7) 0.074(9) 0.014(7) -0.010(7) -0.003(6) 
C13A 0.052(7) 0.060(7) 0.073(8) 0.013(7) -0.010(7) 0.000(7) 
C14A 0.055(7) 0.060(7) 0.074(8) 0.008(7) -0.012(7) 0.007(7) 
C15A 0.050(7) 0.060(7) 0.074(9) 0.002(7) -0.008(7) 0.006(6) 
C16A 0.039(7) 0.053(7) 0.071(8) -0.001(7) -0.009(7) 0.003(6) 
C17 0.033(4) 0.030(3) 0.038(4) -0.003(3) 0.002(3) -0.003(3) 
C18 0.038(4) 0.027(3) 0.043(4) -0.001(3) 0.002(3) -0.001(3) 
C19 0.041(4) 0.036(4) 0.052(5) -0.009(4) -0.003(4) -0.009(3) 
C20 0.048(5) 0.043(5) 0.056(5) -0.009(4) 0.004(4) -0.014(4) 
C21 0.035(4) 0.028(4) 0.054(5) -0.001(3) 0.003(3) -0.008(3) 
C22 0.051(5) 0.035(4) 0.059(5) -0.003(4) 0.011(4) -0.013(4) 
C23 0.080(8) 0.054(6) 0.076(7) -0.009(5) 0.035(6) -0.034(6) 
C24 0.123(11) 0.095(9) 0.083(8) -0.028(7) 0.040(8) -0.081(9) 
C25 0.086(8) 0.076(8) 0.078(8) -0.028(6) 0.021(6) -0.054(7) 
C26 0.049(5) 0.029(4) 0.060(5) 0.002(4) 0.013(4) 0.011(3) 
C27 0.038(5) 0.031(6) 0.067(5) 0.002(4) 0.008(5) 0.013(5) 
C28 0.045(7) 0.034(5) 0.076(6) 0.006(5) 0.005(5) 0.012(5) 
C29 0.053(7) 0.040(6) 0.076(6) 0.014(5) 0.007(5) 0.005(5) 
C30 0.060(6) 0.044(7) 0.079(6) 0.018(5) -0.004(5) 0.005(6) 
C31 0.054(5) 0.038(6) 0.080(6) 0.016(5) -0.010(5) 0.000(6) 
C32 0.043(5) 0.035(7) 0.077(6) 0.011(5) -0.003(5) 0.008(6) 
C27A 0.039(7) 0.033(7) 0.071(7) 0.006(6) 0.007(6) 0.011(7) 
C28A 0.040(8) 0.032(7) 0.073(7) 0.008(6) 0.005(6) 0.010(7) 
C29A 0.048(8) 0.034(8) 0.076(7) 0.016(6) 0.006(7) 0.001(7) 
C30A 0.055(7) 0.040(9) 0.078(7) 0.016(7) -0.001(7) 0.001(8) 
C31A 0.054(7) 0.042(9) 0.079(7) 0.016(7) -0.006(7) 0.008(8) 
C32A 0.042(6) 0.039(8) 0.075(7) 0.010(7) -0.002(6) 0.010(7) 
C33 0.032(4) 0.030(3) 0.038(4) 0.007(3) 0.000(3) 0.000(3) 
C34 0.030(4) 0.029(4) 0.038(4) 0.006(3) 0.008(3) 0.000(3) 
C35 0.031(4) 0.041(4) 0.032(4) 0.006(3) 0.000(3) 0.004(3) 
C36 0.042(4) 0.035(4) 0.032(4) 0.000(3) -0.004(3) -0.001(3) 
C37 0.039(4) 0.036(4) 0.030(4) -0.002(3) -0.004(3) 0.004(3) 
C38 0.046(5) 0.038(4) 0.046(5) 0.000(4) 0.000(4) -0.004(4) 
C39 0.062(6) 0.038(5) 0.065(6) -0.010(4) 0.004(5) -0.009(4) 
C40 0.064(6) 0.047(5) 0.052(5) -0.015(4) 0.003(5) -0.001(4) 
C41 0.043(4) 0.043(4) 0.042(4) -0.003(4) -0.001(4) 0.001(4) 
C42 0.035(4) 0.043(4) 0.041(4) 0.012(3) 0.001(3) 0.007(3) 
C43 0.035(5) 0.110(9) 0.050(5) 0.025(6) -0.003(4) 0.015(5) 
C44 0.042(6) 0.109(9) 0.061(6) 0.022(6) -0.017(5) 0.001(6) 
C45 0.053(6) 0.125(10) 0.079(7) 0.024(7) -0.020(6) -0.003(7) 
C46 0.057(7) 0.144(11) 0.081(8) 0.026(8) -0.009(6) 0.005(7) 
C47 0.053(6) 0.135(10) 0.077(7) 0.015(7) 0.000(6) 0.017(6) 
C48 0.045(6) 0.127(10) 0.065(6) 0.016(7) 0.000(5) 0.025(6) 
C43A 0.039(7) 0.114(10) 0.057(7) 0.021(7) -0.006(6) 0.014(7) 
C44A 0.043(7) 0.116(10) 0.065(7) 0.021(8) -0.017(6) 0.005(7) 
C45A 0.050(7) 0.128(10) 0.076(7) 0.019(8) -0.016(6) 0.008(7) 
C46A 0.054(8) 0.132(11) 0.082(9) 0.022(9) -0.009(8) 0.019(8) 
C47A 0.053(8) 0.130(11) 0.076(8) 0.016(9) -0.002(8) 0.024(8) 
C48A 0.043(7) 0.123(10) 0.066(7) 0.017(8) -0.002(7) 0.021(7) 
C49 0.026(3) 0.024(3) 0.034(4) -0.006(3) 0.002(3) 0.006(3) 
C50 0.035(4) 0.026(3) 0.028(3) -0.005(3) -0.004(3) 0.008(3) 
C51 0.043(4) 0.022(3) 0.035(4) 0.003(3) 0.015(3) 0.005(3) 
C52 0.043(4) 0.018(3) 0.033(3) 0.009(2) 0.012(3) 0.008(3) 
C53 0.039(4) 0.020(3) 0.030(3) -0.003(3) 0.014(3) 0.004(3) 
C54 0.048(5) 0.027(3) 0.035(4) -0.008(3) 0.006(3) 0.003(3) 
C55 0.055(5) 0.033(4) 0.036(4) -0.011(3) 0.004(4) 0.001(4) 
C56 0.058(5) 0.033(4) 0.036(4) -0.001(3) 0.018(4) 0.014(4) 
C57 0.050(5) 0.029(3) 0.033(4) 0.008(3) 0.013(3) 0.016(3) 
C58 0.050(5) 0.031(4) 0.032(4) -0.003(3) -0.001(3) 0.013(3) 
C59 0.049(5) 0.033(4) 0.027(3) 0.003(3) 0.008(3) 0.006(3) 
C60 0.053(5) 0.038(4) 0.044(5) -0.006(4) 0.007(4) -0.008(4) 
C61 0.050(5) 0.059(6) 0.046(5) -0.005(4) 0.007(4) -0.012(4) 
C62 0.079(7) 0.051(6) 0.056(6) -0.004(5) 0.017(5) -0.026(5) 
C63 0.100(9) 0.042(5) 0.075(7) -0.014(5) 0.040(7) -0.015(6) 
C64 0.079(7) 0.035(4) 0.048(5) 0.000(4) 0.022(5) -0.003(4) 
C65 0.030(4) 0.030(3) 0.029(3) -0.007(3) 0.003(3) 0.002(3) 
C66 0.031(4) 0.029(3) 0.029(3) -0.004(3) 0.000(3) 0.002(3) 
C67 0.030(3) 0.030(3) 0.023(3) 0.003(3) 0.000(3) -0.008(3) 
C68 0.025(3) 0.030(3) 0.029(3) 0.006(3) 0.001(3) -0.006(3) 
C69 0.026(3) 0.030(3) 0.030(4) 0.006(3) -0.005(3) 0.001(3) 
C70 0.031(4) 0.036(4) 0.031(4) 0.000(3) -0.003(3) 0.004(3) 
C71 0.040(4) 0.031(4) 0.051(5) 0.010(3) -0.009(4) 0.004(3) 
C72 0.039(4) 0.038(4) 0.037(4) 0.011(3) -0.012(3) 0.000(3) 
C73 0.037(4) 0.035(4) 0.028(3) 0.007(3) -0.008(3) -0.011(3) 
C74 0.034(4) 0.033(4) 0.032(4) -0.004(3) -0.004(3) -0.010(3) 
C75 0.039(4) 0.023(3) 0.035(4) 0.000(3) -0.003(3) -0.009(3) 
C76 0.055(6) 0.037(4) 0.072(6) 0.015(4) 0.015(5) 0.008(4) 
C77 0.073(7) 0.049(5) 0.076(7) 0.002(5) 0.041(6) -0.002(5) 
C78 0.090(9) 0.070(7) 0.047(6) -0.009(5) 0.019(5) -0.035(6) 
C79 0.088(8) 0.064(6) 0.030(4) 0.011(4) -0.012(5) -0.031(6) 
C80 0.045(5) 0.046(5) 0.039(4) 0.008(4) -0.008(4) -0.009(4) 
C81 0.028(3) 0.023(3) 0.030(3) -0.004(3) -0.001(3) -0.001(3) 
C82 0.026(3) 0.023(3) 0.029(3) 0.008(3) -0.001(3) -0.006(3) 
C83 0.027(3) 0.018(3) 0.032(3) 0.007(2) 0.004(3) -0.002(2) 
C84 0.024(3) 0.024(3) 0.030(3) 0.004(2) 0.002(3) 0.003(3) 
C85 0.024(3) 0.027(3) 0.025(3) 0.007(3) -0.001(2) 0.002(2) 
C86 0.036(4) 0.036(4) 0.033(4) 0.007(3) -0.007(3) -0.008(3) 
C87 0.034(4) 0.041(4) 0.040(4) 0.003(3) -0.010(3) -0.004(3) 
C88 0.037(4) 0.039(4) 0.033(4) 0.007(3) -0.004(3) 0.004(3) 
C89 0.030(4) 0.031(3) 0.033(4) 0.009(3) 0.003(3) 0.002(3) 
C90 0.026(3) 0.033(3) 0.029(3) 0.010(3) 0.002(3) -0.004(3) 
C91 0.029(4) 0.032(4) 0.032(3) 0.006(3) 0.000(3) -0.002(3) 
C92 0.032(4) 0.031(4) 0.034(4) 0.010(3) 0.004(3) 0.003(3) 
C93 0.042(4) 0.045(4) 0.031(4) -0.004(3) 0.003(3) 0.000(4) 
C94 0.069(6) 0.037(4) 0.058(6) -0.003(4) 0.014(5) 0.007(4) 
C95 0.093(8) 0.034(4) 0.046(5) 0.009(4) 0.005(5) 0.014(5) 
C96 0.051(5) 0.042(4) 0.036(4) 0.004(3) 0.000(4) 0.011(4) 
F1 0.063(5) 0.091(7) 0.091(6) -0.009(6) 0.009(5) -0.012(6) 
F2 0.071(5) 0.089(6) 0.094(7) -0.011(6) -0.024(6) 0.002(5) 
F3 0.067(6) 0.098(6) 0.090(7) -0.007(6) -0.021(6) -0.024(5) 
F4 0.127(7) 0.148(8) 0.075(7) -0.046(6) -0.013(6) -0.027(7) 
F5 0.111(8) 0.155(8) 0.101(7) -0.039(6) 0.018(7) -0.016(7) 
F6 0.140(8) 0.137(8) 0.101(7) -0.046(7) -0.002(7) 0.003(7) 
F7 0.054(4) 0.033(5) 0.062(5) -0.006(4) 0.010(4) 0.007(4) 
F8 0.051(4) 0.034(5) 0.064(5) -0.009(5) -0.012(4) 0.007(4) 
F9 0.058(4) 0.033(4) 0.059(4) -0.001(4) -0.011(4) 0.004(3) 
F10 0.057(5) 0.052(5) 0.045(5) -0.005(4) 0.010(4) 0.002(4) 
F11 0.061(6) 0.038(5) 0.047(5) 0.002(4) 0.000(4) -0.010(4) 
F12 0.059(4) 0.056(4) 0.054(5) 0.014(4) 0.002(4) 0.004(4) 
F13 0.110(7) 0.092(7) 0.103(6) 0.028(6) -0.020(6) 0.015(6) 
F14 0.074(7) 0.089(7) 0.118(8) 0.043(6) -0.034(6) 0.002(6) 
F15 0.088(7) 0.078(7) 0.103(7) 0.035(6) -0.017(6) 0.011(6) 
F16 0.060(5) 0.072(5) 0.070(5) 0.013(4) 0.011(4) -0.020(4) 
F17 0.052(6) 0.072(6) 0.050(5) -0.020(5) 0.007(5) -0.020(5) 
F18 0.049(5) 0.070(5) 0.060(5) -0.023(4) 0.014(4) -0.005(4) 
F19 0.044(4) 0.044(4) 0.058(4) 0.010(3) -0.010(4) -0.007(3) 
F20 0.050(6) 0.043(5) 0.065(6) -0.007(4) -0.019(5) -0.007(4) 
F21 0.057(5) 0.038(4) 0.068(5) 0.009(4) -0.012(4) 0.008(4) 
F22 0.069(5) 0.090(6) 0.080(5) -0.020(5) 0.004(5) 0.015(5) 
F23 0.064(5) 0.071(6) 0.089(6) -0.025(5) 0.014(5) 0.020(5) 
F24 0.072(5) 0.073(6) 0.079(6) -0.003(5) 0.015(5) 0.011(5) 
C97 0.045(3) 0.062(3) 0.043(3) -0.008(3) -0.002(3) -0.014(3) 
C98 0.048(3) 0.070(4) 0.049(4) -0.008(3) -0.004(3) -0.015(3) 
C99 0.057(3) 0.083(4) 0.058(3) -0.010(3) -0.007(3) -0.019(3) 
C100 0.064(4) 0.092(4) 0.057(4) -0.018(4) -0.005(4) -0.023(4) 
C101 0.069(4) 0.097(4) 0.058(4) -0.024(4) 0.000(3) -0.022(4) 
C102 0.055(4) 0.079(4) 0.048(4) -0.018(4) 0.001(3) -0.020(4) 
C103 0.063(4) 0.088(4) 0.072(4) -0.009(4) -0.013(4) -0.016(4) 
C104 0.093(5) 0.120(5) 0.074(4) -0.034(4) 0.000(4) -0.019(4) 
C105 0.034(3) 0.034(3) 0.038(3) -0.005(3) -0.004(3) -0.002(3) 
C106 0.033(3) 0.035(3) 0.042(3) -0.005(3) -0.005(3) 0.002(3) 
C107 0.036(3) 0.033(3) 0.046(3) -0.006(3) -0.004(3) 0.005(3) 
C108 0.034(4) 0.032(4) 0.039(4) -0.008(4) -0.005(4) 0.003(4) 
C109 0.037(4) 0.033(4) 0.038(4) -0.003(3) -0.005(3) 0.000(3) 
C110 0.034(3) 0.029(3) 0.034(3) -0.004(3) -0.004(3) 0.000(3) 
C111 0.043(4) 0.034(4) 0.054(4) -0.007(3) -0.003(3) 0.006(3) 
C112 0.047(4) 0.043(4) 0.042(4) -0.001(4) 0.001(4) -0.001(4) 
C113 0.038(3) 0.041(3) 0.039(3) -0.005(3) 0.002(3) -0.001(3) 
C114 0.042(4) 0.043(4) 0.050(4) 0.001(4) 0.001(4) 0.001(4) 
C115 0.057(5) 0.052(5) 0.063(5) 0.010(4) 0.002(4) 0.006(4) 
C116 0.051(5) 0.045(5) 0.051(5) -0.001(5) 0.008(5) -0.001(5) 
C117 0.043(3) 0.045(3) 0.041(3) -0.009(3) 0.010(3) -0.005(3) 
C118 0.039(3) 0.040(3) 0.037(4) -0.008(3) 0.008(3) -0.005(3) 
C119 0.073(5) 0.071(5) 0.084(5) 0.025(5) -0.008(5) 0.012(5) 
C120 0.047(4) 0.053(4) 0.043(4) -0.011(3) 0.012(4) -0.008(4) 
C121 0.038(3) 0.036(3) 0.040(3) -0.008(3) -0.002(3) -0.001(3) 
C122 0.038(4) 0.032(3) 0.044(4) -0.006(3) -0.008(3) -0.002(3) 
C123 0.040(3) 0.033(3) 0.049(3) -0.006(3) -0.010(3) 0.000(3) 
C124 0.042(4) 0.042(4) 0.056(5) -0.010(4) -0.004(4) 0.006(4) 
C125 0.048(3) 0.050(4) 0.054(4) -0.014(3) 0.003(3) 0.008(3) 
C126 0.042(3) 0.044(4) 0.044(4) -0.015(3) 0.001(3) 0.004(3) 
C127 0.044(4) 0.034(3) 0.057(4) -0.003(3) -0.011(4) 0.000(3) 
C128 0.058(4) 0.062(4) 0.064(4) -0.015(4) 0.007(4) 0.012(4) 
B1 0.037(3) 0.041(3) 0.038(3) -0.005(3) -0.002(3) -0.005(3) 
F1A 0.062(6) 0.083(7) 0.092(6) -0.015(6) -0.001(6) -0.008(6) 
F2A 0.084(6) 0.085(7) 0.082(7) -0.009(6) -0.018(7) 0.010(6) 
F3A 0.066(6) 0.093(7) 0.091(7) -0.002(6) -0.017(6) -0.025(6) 
F4A 0.119(8) 0.136(8) 0.097(7) -0.050(7) -0.006(7) -0.011(7) 
F5A 0.082(7) 0.116(7) 0.075(6) -0.057(6) 0.018(6) -0.013(6) 
F6A 0.115(8) 0.161(8) 0.086(7) -0.030(7) -0.002(7) -0.017(7) 
F7A 0.056(5) 0.051(5) 0.051(5) -0.006(4) 0.009(4) 0.002(4) 
F8A 0.062(6) 0.061(6) 0.066(6) 0.021(5) 0.029(5) 0.008(5) 
F9A 0.055(6) 0.058(6) 0.056(6) -0.003(5) 0.004(5) -0.010(5) 
F10A 0.057(5) 0.050(5) 0.065(5) 0.020(5) -0.010(5) -0.008(4) 
F11A 0.050(7) 0.041(6) 0.068(7) 0.000(5) -0.013(6) -0.007(5) 
F12A 0.057(5) 0.064(5) 0.066(5) -0.001(4) -0.005(4) 0.006(4) 
F13A 0.053(4) 0.039(4) 0.055(5) -0.002(4) 0.008(4) -0.001(4) 
F14A 0.049(5) 0.038(7) 0.064(6) -0.005(6) -0.006(5) -0.006(5) 
F15A 0.049(5) 0.052(6) 0.074(6) -0.012(5) -0.002(5) 0.013(5) 
F16A 0.101(7) 0.102(8) 0.106(7) 0.039(7) -0.030(6) 0.002(7) 
F17A 0.092(6) 0.085(6) 0.095(6) 0.037(6) 0.005(6) 0.008(6) 
F18A 0.136(9) 0.096(8) 0.104(9) 0.037(7) -0.002(8) 0.041(8) 
F19A 0.062(5) 0.063(5) 0.072(5) -0.004(4) 0.014(5) 0.020(4) 
F20A 0.072(6) 0.070(6) 0.079(6) 0.003(6) 0.025(6) 0.017(5) 
F21A 0.081(7) 0.053(6) 0.080(6) -0.027(6) 0.017(6) -0.003(6) 
F22A 0.044(5) 0.058(5) 0.055(5) 0.004(4) 0.012(4) -0.004(4) 
F23A 0.053(7) 0.060(6) 0.040(5) -0.007(5) -0.010(5) -0.003(5) 
F24A 0.047(5) 0.051(5) 0.039(5) -0.005(4) 0.015(4) -0.003(4) 
C97A 0.044(3) 0.062(3) 0.043(3) -0.009(3) -0.002(3) -0.016(3) 
C98A 0.049(4) 0.071(4) 0.049(4) -0.008(3) -0.004(3) -0.015(3) 
C99A 0.057(3) 0.084(4) 0.058(3) -0.010(3) -0.007(3) -0.019(3) 
C200 0.065(4) 0.093(4) 0.056(4) -0.018(4) -0.005(4) -0.022(4) 
C201 0.071(4) 0.099(4) 0.058(4) -0.024(4) 0.000(3) -0.021(4) 
C202 0.056(4) 0.080(4) 0.049(4) -0.018(4) -0.001(4) -0.020(4) 
C203 0.063(4) 0.087(4) 0.072(4) -0.009(4) -0.012(4) -0.016(4) 
C204 0.093(5) 0.120(5) 0.073(4) -0.033(4) 0.000(4) -0.018(4) 
C205 0.036(3) 0.034(3) 0.038(3) -0.007(3) -0.004(3) -0.004(3) 
C206 0.039(4) 0.032(4) 0.037(3) -0.006(3) -0.002(3) -0.003(3) 
C207 0.040(4) 0.034(4) 0.036(4) -0.001(4) -0.001(4) -0.003(4) 
C208 0.040(5) 0.035(5) 0.038(5) -0.002(4) 0.002(4) -0.003(4) 
C209 0.041(3) 0.033(3) 0.046(4) -0.003(3) -0.007(3) -0.003(3) 
C210 0.037(4) 0.033(3) 0.042(4) -0.006(3) -0.007(3) -0.002(3) 
C211 0.051(4) 0.046(4) 0.044(5) 0.002(4) 0.002(4) -0.003(4) 
C212 0.044(4) 0.034(4) 0.051(4) 0.001(4) -0.008(4) -0.002(4) 
C213 0.035(3) 0.040(3) 0.041(3) -0.004(3) -0.002(3) -0.002(3) 
C214 0.033(3) 0.036(3) 0.043(3) -0.004(3) -0.006(3) 0.000(3) 
C215 0.039(3) 0.034(3) 0.052(3) -0.003(3) -0.004(3) 0.004(3) 
C216 0.045(5) 0.041(5) 0.060(5) 0.009(5) -0.003(5) 0.006(5) 
C217 0.050(5) 0.052(5) 0.063(5) 0.017(5) -0.005(5) 0.007(5) 
C218 0.039(4) 0.044(4) 0.047(4) 0.003(4) -0.001(4) -0.001(4) 
C219 0.042(4) 0.034(4) 0.056(4) -0.005(4) -0.001(4) 0.007(3) 
C220 0.075(5) 0.072(5) 0.081(5) 0.029(5) -0.010(5) 0.017(5) 
C221 0.038(3) 0.041(3) 0.038(3) -0.008(3) 0.001(3) -0.004(3) 
C222 0.044(4) 0.044(4) 0.043(4) -0.011(3) 0.001(3) 0.002(3) 
C223 0.049(4) 0.052(4) 0.051(4) -0.013(3) 0.006(3) 0.009(3) 
C224 0.041(5) 0.050(5) 0.042(5) -0.010(5) 0.008(4) 0.003(5) 
C225 0.041(3) 0.047(4) 0.039(3) -0.010(3) 0.008(3) -0.005(3) 
C226 0.038(4) 0.040(4) 0.035(4) -0.008(3) 0.006(3) -0.006(3) 
C227 0.059(4) 0.061(4) 0.063(4) -0.015(4) 0.009(4) 0.012(4) 
C228 0.044(4) 0.052(4) 0.043(4) -0.010(4) 0.011(4) -0.006(4) 
B1A 0.037(3) 0.042(3) 0.039(3) -0.005(3) -0.002(3) -0.005(3) 
 
_geom_special_details 
; 
 All esds (except the esd in the dihedral angle between two l.s. planes) 
 are estimated using the full covariance matrix.  The cell esds are taken 
 into account individually in the estimation of esds in distances, angles 
 and torsion angles; correlations between esds in cell parameters are only 
 used when they are defined by crystal symmetry.  An approximate (isotropic) 
 treatment of cell esds is used for estimating esds involving l.s. planes. 
; 
 
loop_ 
 _geom_bond_atom_site_label_1 
 _geom_bond_atom_site_label_2 
 _geom_bond_distance 
 _geom_bond_site_symmetry_2 
 _geom_bond_publ_flag 
I1 C37 2.093(7) . ? 
I1 N3 2.101(6) . ? 
I1 O1 2.336(5) . ? 
I2 C21 2.097(7) . ? 
I2 N2 2.107(6) . ? 
I2 O7 2.366(5) . ? 
I3 N1 2.105(6) . ? 
I3 C6 2.107(7) . ? 
I3 O4 2.347(5) . ? 
I4 C53 2.102(6) . ? 
I4 N4 2.111(6) . ? 
I4 O14 2.346(5) . ? 
I5 C69 2.106(6) . ? 
I5 N5 2.123(5) . ? 
I5 O16 2.327(4) . ? 
I6 C85 2.100(6) . ? 
I6 N6 2.120(5) . ? 
I6 O11 2.333(5) 3_755 ? 
Na1 O12 2.324(6) . ? 
Na1 O18 2.324(5) . ? 
Na1 O15 2.343(5) 4_456 ? 
Na1 O20 2.357(10) . ? 
Na1 O20A 2.365(12) . ? 
Na1 O19 2.401(6) . ? 
Na1 O9 2.584(6) . ? 
O1 C1 1.274(9) . ? 
O2 C1 1.253(9) . ? 
O3 C4 1.243(9) . ? 
O4 C17 1.284(9) . ? 
O5 C17 1.254(9) . ? 
O6 C19 1.236(10) . ? 
O7 C33 1.277(9) . ? 
O8 C33 1.256(9) . ? 
O9 C35 1.245(9) . ? 
O10 C49 1.260(8) . ? 
O11 C49 1.270(8) . ? 
O12 C51 1.236(9) . ? 
O13 C65 1.239(8) . ? 
O14 C65 1.289(8) . ? 
O15 C67 1.234(8) . ? 
O16 C81 1.278(8) . ? 
O17 C81 1.230(8) . ? 
O18 C83 1.248(8) . ? 
N1 C4 1.365(9) . ? 
N1 C2 1.457(9) . ? 
N2 C19 1.343(10) . ? 
N2 C18 1.471(10) . ? 
N3 C35 1.366(10) . ? 
N3 C34 1.461(9) . ? 
N4 C51 1.357(8) . ? 
N4 C50 1.463(8) . ? 
N5 C67 1.348(9) . ? 
N5 C66 1.454(9) . ? 
N6 C83 1.345(8) . ? 
N6 C82 1.462(8) . ? 
C1 C2 1.535(10) . ? 
C2 C3 1.544(11) . ? 
C2 H2 1.0000 . ? 
C3 C11A 1.510(13) . ? 
C3 C11 1.519(10) . ? 
C3 H3A 0.9900 . ? 
C3 H3B 0.9900 . ? 
C3 H3C 0.9900 . ? 
C3 H3D 0.9900 . ? 
C4 C5 1.472(11) . ? 
C5 C10 1.382(10) . ? 
C5 C6 1.400(11) . ? 
C6 C7 1.384(11) . ? 
C7 C8 1.376(12) . ? 
C7 H7 0.9500 . ? 
C8 C9 1.392(13) . ? 
C8 H8 0.9500 . ? 
C9 C10 1.366(12) . ? 
C9 H9 0.9500 . ? 
C10 H10 0.9500 . ? 
C11 C12 1.3900 . ? 
C11 C16 1.3900 . ? 
C12 C13 1.3900 . ? 
C12 H12 0.9500 . ? 
C13 C14 1.3900 . ? 
C13 H13 0.9500 . ? 
C14 C15 1.3900 . ? 
C14 H14 0.9500 . ? 
C15 C16 1.3900 . ? 
C15 H15 0.9500 . ? 
C16 H16 0.9500 . ? 
C11A C12A 1.3900 . ? 
C11A C16A 1.3900 . ? 
C12A C13A 1.3900 . ? 
C12A H12A 0.9500 . ? 
C13A C14A 1.3900 . ? 
C13A H13A 0.9500 . ? 
C14A C15A 1.3900 . ? 
C14A H14A 0.9500 . ? 
C15A C16A 1.3900 . ? 
C15A H15A 0.9500 . ? 
C16A H16A 0.9500 . ? 
C17 C18 1.519(10) . ? 
C18 C26 1.543(10) . ? 
C18 H18 1.0000 . ? 
C19 C20 1.461(12) . ? 
C20 C21 1.383(12) . ? 
C20 C25 1.404(12) . ? 
C21 C22 1.386(12) . ? 
C22 C23 1.409(12) . ? 
C22 H22 0.9500 . ? 
C23 C24 1.374(16) . ? 
C23 H23 0.9500 . ? 
C24 C25 1.387(16) . ? 
C24 H24 0.9500 . ? 
C25 H25 0.9500 . ? 
C26 C27 1.525(11) . ? 
C26 C27A 1.533(14) . ? 
C26 H26A 0.9900 . ? 
C26 H26B 0.9900 . ? 
C26 H26C 0.9900 . ? 
C26 H26D 0.9900 . ? 
C27 C28 1.3900 . ? 
C27 C32 1.3900 . ? 
C28 C29 1.3900 . ? 
C28 H28 0.9500 . ? 
C29 C30 1.3900 . ? 
C29 H29 0.9500 . ? 
C30 C31 1.3900 . ? 
C30 H30 0.9500 . ? 
C31 C32 1.3900 . ? 
C31 H31 0.9500 . ? 
C32 H32 0.9500 . ? 
C27A C28A 1.3900 . ? 
C27A C32A 1.3900 . ? 
C28A C29A 1.3900 . ? 
C28A H28A 0.9500 . ? 
C29A C30A 1.3900 . ? 
C29A H29A 0.9500 . ? 
C30A C31A 1.3900 . ? 
C30A H30A 0.9500 . ? 
C31A C32A 1.3900 . ? 
C31A H31A 0.9500 . ? 
C32A H32A 0.9500 . ? 
C33 C34 1.511(10) . ? 
C34 C42 1.540(10) . ? 
C34 H34 1.0000 . ? 
C35 C36 1.483(11) . ? 
C36 C41 1.392(11) . ? 
C36 C37 1.398(11) . ? 
C37 C38 1.390(11) . ? 
C38 C39 1.377(12) . ? 
C38 H38 0.9500 . ? 
C39 C40 1.403(13) . ? 
C39 H39 0.9500 . ? 
C40 C41 1.376(12) . ? 
C40 H40 0.9500 . ? 
C41 H41 0.9500 . ? 
C42 C43A 1.510(14) . ? 
C42 C43 1.533(10) . ? 
C42 H42A 0.9900 . ? 
C42 H42B 0.9900 . ? 
C42 H42C 0.9900 . ? 
C42 H42D 0.9900 . ? 
C43 C44 1.3900 . ? 
C43 C48 1.3900 . ? 
C44 C45 1.3900 . ? 
C44 H44 0.9500 . ? 
C45 C46 1.3900 . ? 
C45 H45 0.9500 . ? 
C46 C47 1.3900 . ? 
C46 H46 0.9500 . ? 
C47 C48 1.3900 . ? 
C47 H47 0.9500 . ? 
C48 H48 0.9500 . ? 
C43A C44A 1.3900 . ? 
C43A C48A 1.3900 . ? 
C44A C45A 1.3900 . ? 
C44A H44A 0.9500 . ? 
C45A C46A 1.3900 . ? 
C45A H45A 0.9500 . ? 
C46A C47A 1.3900 . ? 
C46A H46A 0.9500 . ? 
C47A C48A 1.3900 . ? 
C47A H47A 0.9500 . ? 
C48A H48A 0.9500 . ? 
C49 C50 1.521(9) . ? 
C50 C58 1.554(10) . ? 
C50 H50 1.0000 . ? 
C51 C52 1.490(10) . ? 
C52 C53 1.379(10) . ? 
C52 C57 1.389(9) . ? 
C53 C54 1.387(10) . ? 
C54 C55 1.393(10) . ? 
C54 H54 0.9500 . ? 
C55 C56 1.391(12) . ? 
C55 H55 0.9500 . ? 
C56 C57 1.358(11) . ? 
C56 H56 0.9500 . ? 
C57 H57 0.9500 . ? 
C58 C59 1.509(9) . ? 
C58 H58A 0.9900 . ? 
C58 H58B 0.9900 . ? 
C59 C60 1.3900 . ? 
C59 C64 1.3900 . ? 
C60 C61 1.3900 . ? 
C60 H60 0.9500 . ? 
C61 C62 1.3900 . ? 
C61 H61 0.9500 . ? 
C62 C63 1.3900 . ? 
C62 H62 0.9500 . ? 
C63 C64 1.3900 . ? 
C63 H63 0.9500 . ? 
C64 H64 0.9500 . ? 
C65 C66 1.514(10) . ? 
C66 C74 1.553(9) . ? 
C66 H66 1.0000 . ? 
C67 C68 1.488(10) . ? 
C68 C69 1.382(10) . ? 
C68 C73 1.388(10) . ? 
C69 C70 1.389(10) . ? 
C70 C71 1.386(10) . ? 
C70 H70 0.9500 . ? 
C71 C72 1.392(11) . ? 
C71 H71 0.9500 . ? 
C72 C73 1.367(11) . ? 
C72 H72 0.9500 . ? 
C73 H73 0.9500 . ? 
C74 C75 1.520(8) . ? 
C74 H74A 0.9900 . ? 
C74 H74B 0.9900 . ? 
C75 C76 1.3900 . ? 
C75 C80 1.3900 . ? 
C76 C77 1.3900 . ? 
C76 H76 0.9500 . ? 
C77 C78 1.3900 . ? 
C77 H77 0.9500 . ? 
C78 C79 1.3900 . ? 
C78 H78 0.9500 . ? 
C79 C80 1.3900 . ? 
C79 H79 0.9500 . ? 
C80 H80 0.9500 . ? 
C81 C82 1.537(9) 3_745 ? 
C82 C90 1.552(9) . ? 
C82 H82 1.0000 . ? 
C83 C84 1.488(9) . ? 
C84 C89 1.383(9) . ? 
C84 C85 1.383(9) . ? 
C85 C86 1.381(9) . ? 
C86 C87 1.395(10) . ? 
C86 H86 0.9500 . ? 
C87 C88 1.402(11) . ? 
C87 H87 0.9500 . ? 
C88 C89 1.369(11) . ? 
C88 H88 0.9500 . ? 
C89 H89 0.9500 . ? 
C90 C91 1.510(8) . ? 
C90 H90A 0.9900 . ? 
C90 H90B 0.9900 . ? 
C91 C92 1.3900 . ? 
C91 C96 1.3900 . ? 
C92 C93 1.3900 . ? 
C92 H92 0.9500 . ? 
C93 C94 1.3900 . ? 
C93 H93 0.9500 . ? 
C94 C95 1.3900 . ? 
C94 H94 0.9500 . ? 
C95 C96 1.3900 . ? 
C95 H95 0.9500 . ? 
C96 H96 0.9500 . ? 
F1 C103 1.340(9) . ? 
F2 C103 1.336(9) . ? 
F3 C103 1.343(9) . ? 
F4 C104 1.324(9) . ? 
F5 C104 1.339(10) . ? 
F6 C104 1.323(10) . ? 
F7 C111 1.339(9) . ? 
F8 C111 1.346(9) . ? 
F9 C111 1.334(9) . ? 
F10 C112 1.333(9) . ? 
F11 C112 1.339(9) . ? 
F12 C112 1.343(9) . ? 
F13 C119 1.331(9) . ? 
F14 C119 1.335(9) . ? 
F15 C119 1.335(9) . ? 
F16 C120 1.340(9) . ? 
F17 C120 1.337(9) . ? 
F18 C120 1.330(9) . ? 
F19 C127 1.332(9) . ? 
F20 C127 1.331(9) . ? 
F21 C127 1.345(9) . ? 
F22 C128 1.341(9) . ? 
F23 C128 1.338(9) . ? 
F24 C128 1.340(9) . ? 
C97 C98 1.3900 . ? 
C97 C102 1.3900 . ? 
C97 B1 1.719(11) . ? 
C98 C99 1.3900 . ? 
C98 H98 0.9500 . ? 
C99 C100 1.3900 . ? 
C99 C103 1.493(9) . ? 
C100 C101 1.3900 . ? 
C100 H100 0.9500 . ? 
C101 C102 1.3900 . ? 
C101 C104 1.491(10) . ? 
C102 H102 0.9500 . ? 
C105 C106 1.3900 . ? 
C105 C110 1.3900 . ? 
C105 B1 1.680(13) . ? 
C106 C107 1.3900 . ? 
C106 H106 0.9500 . ? 
C107 C108 1.3900 . ? 
C107 C111 1.491(9) . ? 
C108 C109 1.3900 . ? 
C108 H108 0.9500 . ? 
C109 C110 1.3900 . ? 
C109 C112 1.496(9) . ? 
C110 H110 0.9500 . ? 
C113 C114 1.3900 . ? 
C113 C118 1.3900 . ? 
C113 B1 1.697(13) . ? 
C114 C115 1.3900 . ? 
C114 H114 0.9500 . ? 
C115 C116 1.3900 . ? 
C115 C119 1.492(9) . ? 
C116 C117 1.3900 . ? 
C116 H116 0.9500 . ? 
C117 C118 1.3900 . ? 
C117 C120 1.496(9) . ? 
C118 H118 0.9500 . ? 
C121 C122 1.3900 . ? 
C121 C126 1.3900 . ? 
C121 B1 1.696(13) . ? 
C122 C123 1.3900 . ? 
C122 H122 0.9500 . ? 
C123 C124 1.3900 . ? 
C123 C127 1.499(9) . ? 
C124 C125 1.3900 . ? 
C124 H124 0.9500 . ? 
C125 C126 1.3900 . ? 
C125 C128 1.500(9) . ? 
C126 H126 0.9500 . ? 
F1A C203 1.339(10) . ? 
F2A C203 1.338(10) . ? 
F3A C203 1.343(9) . ? 
F4A C204 1.343(10) . ? 
F5A C204 1.345(10) . ? 
F6A C204 1.353(10) . ? 
F7A C211 1.342(10) . ? 
F8A C211 1.332(9) . ? 
F9A C211 1.336(10) . ? 
F10A C212 1.335(9) . ? 
F11A C212 1.333(9) . ? 
F12A C212 1.336(9) . ? 
F13A C219 1.334(9) . ? 
F14A C219 1.345(9) . ? 
F15A C219 1.341(9) . ? 
F16A C220 1.340(10) . ? 
F17A C220 1.328(10) . ? 
F18A C220 1.321(9) . ? 
F19A C227 1.334(10) . ? 
F20A C227 1.325(9) . ? 
F21A C227 1.344(10) . ? 
F22A C228 1.342(9) . ? 
F23A C228 1.334(9) . ? 
F24A C228 1.331(9) . ? 
C97A C98A 1.3900 . ? 
C97A C202 1.3900 . ? 
C97A B1A 1.728(12) . ? 
C98A C99A 1.3900 . ? 
C98A H98A 0.9500 . ? 
C99A C200 1.3900 . ? 
C99A C203 1.492(10) . ? 
C200 C201 1.3900 . ? 
C200 H200 0.9500 . ? 
C201 C202 1.3900 . ? 
C201 C204 1.506(10) . ? 
C202 H202 0.9500 . ? 
C205 C206 1.3900 . ? 
C205 C210 1.3900 . ? 
C205 B1A 1.691(14) . ? 
C206 C207 1.3900 . ? 
C206 H206 0.9500 . ? 
C207 C208 1.3900 . ? 
C207 C211 1.493(10) . ? 
C208 C209 1.3900 . ? 
C208 H208 0.9500 . ? 
C209 C210 1.3900 . ? 
C209 C212 1.498(9) . ? 
C210 H210 0.9500 . ? 
C213 C214 1.3900 . ? 
C213 C218 1.3900 . ? 
C213 B1A 1.709(14) . ? 
C214 C215 1.3900 . ? 
C214 H214 0.9500 . ? 
C215 C216 1.3900 . ? 
C215 C219 1.495(9) . ? 
C216 C217 1.3900 . ? 
C216 H216 0.9500 . ? 
C217 C218 1.3900 . ? 
C217 C220 1.483(10) . ? 
C218 H218 0.9500 . ? 
C221 C222 1.3900 . ? 
C221 C226 1.3900 . ? 
C221 B1A 1.703(14) . ? 
C222 C223 1.3900 . ? 
C222 H222 0.9500 . ? 
C223 C224 1.3900 . ? 
C223 C227 1.484(9) . ? 
C224 C225 1.3900 . ? 
C224 H224 0.9500 . ? 
C225 C226 1.3900 . ? 
C225 C228 1.494(9) . ? 
C226 H226 0.9500 . ? 
 
loop_ 
 _geom_angle_atom_site_label_1 
 _geom_angle_atom_site_label_2 
 _geom_angle_atom_site_label_3 
 _geom_angle 
 _geom_angle_site_symmetry_1 
 _geom_angle_site_symmetry_3 
 _geom_angle_publ_flag 
C37 I1 N3 79.3(3) . . ? 
C37 I1 O1 84.1(3) . . ? 
N3 I1 O1 163.4(2) . . ? 
C21 I2 N2 79.1(3) . . ? 
C21 I2 O7 85.2(3) . . ? 
N2 I2 O7 163.8(2) . . ? 
N1 I3 C6 79.3(3) . . ? 
N1 I3 O4 163.4(2) . . ? 
C6 I3 O4 84.1(3) . . ? 
C53 I4 N4 79.4(3) . . ? 
C53 I4 O14 83.4(2) . . ? 
N4 I4 O14 162.75(19) . . ? 
C69 I5 N5 79.3(2) . . ? 
C69 I5 O16 83.6(2) . . ? 
N5 I5 O16 162.80(19) . . ? 
C85 I6 N6 79.8(2) . . ? 
C85 I6 O11 83.6(2) . 3_755 ? 
N6 I6 O11 163.37(19) . 3_755 ? 
O12 Na1 O18 85.4(2) . . ? 
O12 Na1 O15 89.8(2) . 4_456 ? 
O18 Na1 O15 100.5(2) . 4_456 ? 
O12 Na1 O20 120.1(4) . . ? 
O18 Na1 O20 88.9(4) . . ? 
O15 Na1 O20 149.4(4) 4_456 . ? 
O12 Na1 O20A 96.4(5) . . ? 
O18 Na1 O20A 90.3(4) . . ? 
O15 Na1 O20A 167.9(5) 4_456 . ? 
O12 Na1 O19 84.8(2) . . ? 
O18 Na1 O19 165.4(3) . . ? 
O15 Na1 O19 90.2(2) 4_456 . ? 
O20 Na1 O19 86.8(5) . . ? 
O20A Na1 O19 80.1(5) . . ? 
O12 Na1 O9 168.0(2) . . ? 
O18 Na1 O9 101.26(19) . . ? 
O15 Na1 O9 79.17(19) 4_456 . ? 
O20 Na1 O9 70.4(4) . . ? 
O20A Na1 O9 93.6(5) . . ? 
O19 Na1 O9 90.4(2) . . ? 
C1 O1 I1 103.3(4) . . ? 
C17 O4 I3 103.4(4) . . ? 
C33 O7 I2 104.0(4) . . ? 
C35 O9 Na1 120.6(5) . . ? 
C49 O11 I6 104.9(4) . 3_745 ? 
C51 O12 Na1 171.9(5) . . ? 
C65 O14 I4 103.5(4) . . ? 
C67 O15 Na1 169.1(5) . 4_556 ? 
C81 O16 I5 103.6(4) . . ? 
C83 O18 Na1 175.9(5) . . ? 
C4 N1 C2 119.0(6) . . ? 
C4 N1 I3 116.3(5) . . ? 
C2 N1 I3 123.7(4) . . ? 
C19 N2 C18 119.8(7) . . ? 
C19 N2 I2 116.0(6) . . ? 
C18 N2 I2 122.7(5) . . ? 
C35 N3 C34 119.8(6) . . ? 
C35 N3 I1 116.6(5) . . ? 
C34 N3 I1 123.4(5) . . ? 
C51 N4 C50 119.0(6) . . ? 
C51 N4 I4 116.3(5) . . ? 
C50 N4 I4 124.7(4) . . ? 
C67 N5 C66 120.7(6) . . ? 
C67 N5 I5 115.5(5) . . ? 
C66 N5 I5 123.7(4) . . ? 
C83 N6 C82 119.3(5) . . ? 
C83 N6 I6 115.2(4) . . ? 
C82 N6 I6 122.8(4) . . ? 
O2 C1 O1 123.6(7) . . ? 
O2 C1 C2 119.1(7) . . ? 
O1 C1 C2 117.3(6) . . ? 
N1 C2 C1 110.0(6) . . ? 
N1 C2 C3 111.7(6) . . ? 
C1 C2 C3 109.6(6) . . ? 
N1 C2 H2 108.5 . . ? 
C1 C2 H2 108.5 . . ? 
C3 C2 H2 108.5 . . ? 
C11A C3 C2 115.8(14) . . ? 
C11 C3 C2 109.8(8) . . ? 
C11 C3 H3A 109.7 . . ? 
C2 C3 H3A 109.7 . . ? 
C11 C3 H3B 109.7 . . ? 
C2 C3 H3B 109.7 . . ? 
H3A C3 H3B 108.2 . . ? 
C11A C3 H3C 108.3 . . ? 
C2 C3 H3C 108.3 . . ? 
C11A C3 H3D 108.3 . . ? 
C2 C3 H3D 108.3 . . ? 
H3C C3 H3D 107.4 . . ? 
O3 C4 N1 122.6(7) . . ? 
O3 C4 C5 124.0(7) . . ? 
N1 C4 C5 113.5(6) . . ? 
C10 C5 C6 118.7(7) . . ? 
C10 C5 C4 122.6(7) . . ? 
C6 C5 C4 118.6(7) . . ? 
C7 C6 C5 122.3(7) . . ? 
C7 C6 I3 125.6(6) . . ? 
C5 C6 I3 112.0(6) . . ? 
C8 C7 C6 117.1(8) . . ? 
C8 C7 H7 121.4 . . ? 
C6 C7 H7 121.4 . . ? 
C7 C8 C9 121.5(9) . . ? 
C7 C8 H8 119.3 . . ? 
C9 C8 H8 119.3 . . ? 
C10 C9 C8 120.5(8) . . ? 
C10 C9 H9 119.7 . . ? 
C8 C9 H9 119.7 . . ? 
C9 C10 C5 119.8(8) . . ? 
C9 C10 H10 120.1 . . ? 
C5 C10 H10 120.1 . . ? 
C12 C11 C16 120.0 . . ? 
C12 C11 C3 120.1(8) . . ? 
C16 C11 C3 119.6(8) . . ? 
C13 C12 C11 120.0 . . ? 
C13 C12 H12 120.0 . . ? 
C11 C12 H12 120.0 . . ? 
C14 C13 C12 120.0 . . ? 
C14 C13 H13 120.0 . . ? 
C12 C13 H13 120.0 . . ? 
C13 C14 C15 120.0 . . ? 
C13 C14 H14 120.0 . . ? 
C15 C14 H14 120.0 . . ? 
C16 C15 C14 120.0 . . ? 
C16 C15 H15 120.0 . . ? 
C14 C15 H15 120.0 . . ? 
C15 C16 C11 120.0 . . ? 
C15 C16 H16 120.0 . . ? 
C11 C16 H16 120.0 . . ? 
C12A C11A C16A 120.0 . . ? 
C12A C11A C3 126(2) . . ? 
C16A C11A C3 114(2) . . ? 
C13A C12A C11A 120.0 . . ? 
C13A C12A H12A 120.0 . . ? 
C11A C12A H12A 120.0 . . ? 
C12A C13A C14A 120.0 . . ? 
C12A C13A H13A 120.0 . . ? 
C14A C13A H13A 120.0 . . ? 
C15A C14A C13A 120.0 . . ? 
C15A C14A H14A 120.0 . . ? 
C13A C14A H14A 120.0 . . ? 
C14A C15A C16A 120.0 . . ? 
C14A C15A H15A 120.0 . . ? 
C16A C15A H15A 120.0 . . ? 
C15A C16A C11A 120.0 . . ? 
C15A C16A H16A 120.0 . . ? 
C11A C16A H16A 120.0 . . ? 
O5 C17 O4 123.1(7) . . ? 
O5 C17 C18 120.7(7) . . ? 
O4 C17 C18 116.2(6) . . ? 
N2 C18 C17 109.6(6) . . ? 
N2 C18 C26 111.4(6) . . ? 
C17 C18 C26 110.8(6) . . ? 
N2 C18 H18 108.3 . . ? 
C17 C18 H18 108.3 . . ? 
C26 C18 H18 108.3 . . ? 
O6 C19 N2 122.7(8) . . ? 
O6 C19 C20 123.6(7) . . ? 
N2 C19 C20 113.6(7) . . ? 
C21 C20 C25 118.2(9) . . ? 
C21 C20 C19 119.5(7) . . ? 
C25 C20 C19 122.1(9) . . ? 
C20 C21 C22 123.9(7) . . ? 
C20 C21 I2 111.6(6) . . ? 
C22 C21 I2 124.5(6) . . ? 
C21 C22 C23 116.3(9) . . ? 
C21 C22 H22 121.8 . . ? 
C23 C22 H22 121.8 . . ? 
C24 C23 C22 121.2(9) . . ? 
C24 C23 H23 119.4 . . ? 
C22 C23 H23 119.4 . . ? 
C23 C24 C25 121.1(9) . . ? 
C23 C24 H24 119.4 . . ? 
C25 C24 H24 119.4 . . ? 
C24 C25 C20 119.3(10) . . ? 
C24 C25 H25 120.4 . . ? 
C20 C25 H25 120.4 . . ? 
C27 C26 C18 112.5(9) . . ? 
C27A C26 C18 109.2(18) . . ? 
C27 C26 H26A 109.1 . . ? 
C18 C26 H26A 109.1 . . ? 
C27 C26 H26B 109.1 . . ? 
C18 C26 H26B 109.1 . . ? 
H26A C26 H26B 107.8 . . ? 
C27A C26 H26C 109.8 . . ? 
C18 C26 H26C 109.8 . . ? 
C27A C26 H26D 109.8 . . ? 
C18 C26 H26D 109.8 . . ? 
H26C C26 H26D 108.3 . . ? 
C28 C27 C32 120.0 . . ? 
C28 C27 C26 119.3(12) . . ? 
C32 C27 C26 120.5(12) . . ? 
C29 C28 C27 120.0 . . ? 
C29 C28 H28 120.0 . . ? 
C27 C28 H28 120.0 . . ? 
C30 C29 C28 120.0 . . ? 
C30 C29 H29 120.0 . . ? 
C28 C29 H29 120.0 . . ? 
C29 C30 C31 120.0 . . ? 
C29 C30 H30 120.0 . . ? 
C31 C30 H30 120.0 . . ? 
C30 C31 C32 120.0 . . ? 
C30 C31 H31 120.0 . . ? 
C32 C31 H31 120.0 . . ? 
C31 C32 C27 120.0 . . ? 
C31 C32 H32 120.0 . . ? 
C27 C32 H32 120.0 . . ? 
C28A C27A C32A 120.0 . . ? 
C28A C27A C26 120(3) . . ? 
C32A C27A C26 120(3) . . ? 
C29A C28A C27A 120.0 . . ? 
C29A C28A H28A 120.0 . . ? 
C27A C28A H28A 120.0 . . ? 
C28A C29A C30A 120.0 . . ? 
C28A C29A H29A 120.0 . . ? 
C30A C29A H29A 120.0 . . ? 
C29A C30A C31A 120.0 . . ? 
C29A C30A H30A 120.0 . . ? 
C31A C30A H30A 120.0 . . ? 
C32A C31A C30A 120.0 . . ? 
C32A C31A H31A 120.0 . . ? 
C30A C31A H31A 120.0 . . ? 
C31A C32A C27A 120.0 . . ? 
C31A C32A H32A 120.0 . . ? 
C27A C32A H32A 120.0 . . ? 
O8 C33 O7 122.3(7) . . ? 
O8 C33 C34 119.6(6) . . ? 
O7 C33 C34 118.0(6) . . ? 
N3 C34 C33 111.2(6) . . ? 
N3 C34 C42 111.7(6) . . ? 
C33 C34 C42 111.0(6) . . ? 
N3 C34 H34 107.6 . . ? 
C33 C34 H34 107.6 . . ? 
C42 C34 H34 107.6 . . ? 
O9 C35 N3 123.8(7) . . ? 
O9 C35 C36 123.7(7) . . ? 
N3 C35 C36 112.5(6) . . ? 
C41 C36 C37 119.4(7) . . ? 
C41 C36 C35 121.8(7) . . ? 
C37 C36 C35 118.6(7) . . ? 
C38 C37 C36 121.6(7) . . ? 
C38 C37 I1 126.0(6) . . ? 
C36 C37 I1 112.3(5) . . ? 
C39 C38 C37 118.0(8) . . ? 
C39 C38 H38 121.0 . . ? 
C37 C38 H38 121.0 . . ? 
C38 C39 C40 121.2(9) . . ? 
C38 C39 H39 119.4 . . ? 
C40 C39 H39 119.4 . . ? 
C41 C40 C39 120.3(8) . . ? 
C41 C40 H40 119.9 . . ? 
C39 C40 H40 119.9 . . ? 
C40 C41 C36 119.5(8) . . ? 
C40 C41 H41 120.2 . . ? 
C36 C41 H41 120.2 . . ? 
C43A C42 C34 113.7(19) . . ? 
C43 C42 C34 111.9(9) . . ? 
C43 C42 H42A 109.2 . . ? 
C34 C42 H42A 109.2 . . ? 
C43 C42 H42B 109.2 . . ? 
C34 C42 H42B 109.2 . . ? 
H42A C42 H42B 107.9 . . ? 
C43A C42 H42C 108.8 . . ? 
C34 C42 H42C 108.8 . . ? 
C43A C42 H42D 108.8 . . ? 
C34 C42 H42D 108.8 . . ? 
H42C C42 H42D 107.7 . . ? 
C44 C43 C48 120.0 . . ? 
C44 C43 C42 119.1(11) . . ? 
C48 C43 C42 120.5(11) . . ? 
C43 C44 C45 120.0 . . ? 
C43 C44 H44 120.0 . . ? 
C45 C44 H44 120.0 . . ? 
C46 C45 C44 120.0 . . ? 
C46 C45 H45 120.0 . . ? 
C44 C45 H45 120.0 . . ? 
C47 C46 C45 120.0 . . ? 
C47 C46 H46 120.0 . . ? 
C45 C46 H46 120.0 . . ? 
C46 C47 C48 120.0 . . ? 
C46 C47 H47 120.0 . . ? 
C48 C47 H47 120.0 . . ? 
C47 C48 C43 120.0 . . ? 
C47 C48 H48 120.0 . . ? 
C43 C48 H48 120.0 . . ? 
C44A C43A C48A 120.0 . . ? 
C44A C43A C42 122(2) . . ? 
C48A C43A C42 117(2) . . ? 
C45A C44A C43A 120.0 . . ? 
C45A C44A H44A 120.0 . . ? 
C43A C44A H44A 120.0 . . ? 
C44A C45A C46A 120.0 . . ? 
C44A C45A H45A 120.0 . . ? 
C46A C45A H45A 120.0 . . ? 
C47A C46A C45A 120.0 . . ? 
C47A C46A H46A 120.0 . . ? 
C45A C46A H46A 120.0 . . ? 
C46A C47A C48A 120.0 . . ? 
C46A C47A H47A 120.0 . . ? 
C48A C47A H47A 120.0 . . ? 
C47A C48A C43A 120.0 . . ? 
C47A C48A H48A 120.0 . . ? 
C43A C48A H48A 120.0 . . ? 
O10 C49 O11 121.9(6) . . ? 
O10 C49 C50 120.3(6) . . ? 
O11 C49 C50 117.8(6) . . ? 
N4 C50 C49 110.4(5) . . ? 
N4 C50 C58 113.8(6) . . ? 
C49 C50 C58 110.1(6) . . ? 
N4 C50 H50 107.4 . . ? 
C49 C50 H50 107.4 . . ? 
C58 C50 H50 107.4 . . ? 
O12 C51 N4 123.8(7) . . ? 
O12 C51 C52 123.5(6) . . ? 
N4 C51 C52 112.7(7) . . ? 
C53 C52 C57 119.1(7) . . ? 
C53 C52 C51 119.3(6) . . ? 
C57 C52 C51 121.6(7) . . ? 
C52 C53 C54 122.2(6) . . ? 
C52 C53 I4 112.1(5) . . ? 
C54 C53 I4 125.7(6) . . ? 
C53 C54 C55 117.0(7) . . ? 
C53 C54 H54 121.5 . . ? 
C55 C54 H54 121.5 . . ? 
C56 C55 C54 121.3(7) . . ? 
C56 C55 H55 119.3 . . ? 
C54 C55 H55 119.3 . . ? 
C57 C56 C55 119.9(7) . . ? 
C57 C56 H56 120.0 . . ? 
C55 C56 H56 120.0 . . ? 
C56 C57 C52 120.4(7) . . ? 
C56 C57 H57 119.8 . . ? 
C52 C57 H57 119.8 . . ? 
C59 C58 C50 113.2(6) . . ? 
C59 C58 H58A 108.9 . . ? 
C50 C58 H58A 108.9 . . ? 
C59 C58 H58B 108.9 . . ? 
C50 C58 H58B 108.9 . . ? 
H58A C58 H58B 107.7 . . ? 
C60 C59 C64 120.0 . . ? 
C60 C59 C58 122.0(4) . . ? 
C64 C59 C58 117.9(4) . . ? 
C61 C60 C59 120.0 . . ? 
C61 C60 H60 120.0 . . ? 
C59 C60 H60 120.0 . . ? 
C60 C61 C62 120.0 . . ? 
C60 C61 H61 120.0 . . ? 
C62 C61 H61 120.0 . . ? 
C63 C62 C61 120.0 . . ? 
C63 C62 H62 120.0 . . ? 
C61 C62 H62 120.0 . . ? 
C62 C63 C64 120.0 . . ? 
C62 C63 H63 120.0 . . ? 
C64 C63 H63 120.0 . . ? 
C63 C64 C59 120.0 . . ? 
C63 C64 H64 120.0 . . ? 
C59 C64 H64 120.0 . . ? 
O13 C65 O14 123.0(7) . . ? 
O13 C65 C66 120.2(6) . . ? 
O14 C65 C66 116.7(6) . . ? 
N5 C66 C65 110.8(5) . . ? 
N5 C66 C74 112.7(6) . . ? 
C65 C66 C74 109.7(6) . . ? 
N5 C66 H66 107.8 . . ? 
C65 C66 H66 107.8 . . ? 
C74 C66 H66 107.8 . . ? 
O15 C67 N5 123.4(7) . . ? 
O15 C67 C68 122.9(6) . . ? 
N5 C67 C68 113.8(6) . . ? 
C69 C68 C73 119.0(7) . . ? 
C69 C68 C67 118.8(6) . . ? 
C73 C68 C67 122.2(6) . . ? 
C68 C69 C70 122.2(6) . . ? 
C68 C69 I5 112.1(5) . . ? 
C70 C69 I5 125.7(5) . . ? 
C71 C70 C69 117.5(7) . . ? 
C71 C70 H70 121.3 . . ? 
C69 C70 H70 121.3 . . ? 
C70 C71 C72 120.9(7) . . ? 
C70 C71 H71 119.6 . . ? 
C72 C71 H71 119.6 . . ? 
C73 C72 C71 120.4(7) . . ? 
C73 C72 H72 119.8 . . ? 
C71 C72 H72 119.8 . . ? 
C72 C73 C68 120.0(7) . . ? 
C72 C73 H73 120.0 . . ? 
C68 C73 H73 120.0 . . ? 
C75 C74 C66 113.3(5) . . ? 
C75 C74 H74A 108.9 . . ? 
C66 C74 H74A 108.9 . . ? 
C75 C74 H74B 108.9 . . ? 
C66 C74 H74B 108.9 . . ? 
H74A C74 H74B 107.7 . . ? 
C76 C75 C80 120.0 . . ? 
C76 C75 C74 120.0(4) . . ? 
C80 C75 C74 119.9(4) . . ? 
C77 C76 C75 120.0 . . ? 
C77 C76 H76 120.0 . . ? 
C75 C76 H76 120.0 . . ? 
C76 C77 C78 120.0 . . ? 
C76 C77 H77 120.0 . . ? 
C78 C77 H77 120.0 . . ? 
C79 C78 C77 120.0 . . ? 
C79 C78 H78 120.0 . . ? 
C77 C78 H78 120.0 . . ? 
C80 C79 C78 120.0 . . ? 
C80 C79 H79 120.0 . . ? 
C78 C79 H79 120.0 . . ? 
C79 C80 C75 120.0 . . ? 
C79 C80 H80 120.0 . . ? 
C75 C80 H80 120.0 . . ? 
O17 C81 O16 124.3(6) . . ? 
O17 C81 C82 119.8(6) . 3_745 ? 
O16 C81 C82 115.8(6) . 3_745 ? 
N6 C82 C81 109.4(5) . 3_755 ? 
N6 C82 C90 112.3(6) . . ? 
C81 C82 C90 108.6(5) 3_755 . ? 
N6 C82 H82 108.8 . . ? 
C81 C82 H82 108.8 3_755 . ? 
C90 C82 H82 108.8 . . ? 
O18 C83 N6 123.6(6) . . ? 
O18 C83 C84 122.4(6) . . ? 
N6 C83 C84 114.0(5) . . ? 
C89 C84 C85 118.9(6) . . ? 
C89 C84 C83 122.2(6) . . ? 
C85 C84 C83 118.8(6) . . ? 
C86 C85 C84 122.5(6) . . ? 
C86 C85 I6 125.6(5) . . ? 
C84 C85 I6 111.8(5) . . ? 
C85 C86 C87 117.8(7) . . ? 
C85 C86 H86 121.1 . . ? 
C87 C86 H86 121.1 . . ? 
C86 C87 C88 120.0(7) . . ? 
C86 C87 H87 120.0 . . ? 
C88 C87 H87 120.0 . . ? 
C89 C88 C87 120.5(7) . . ? 
C89 C88 H88 119.7 . . ? 
C87 C88 H88 119.7 . . ? 
C88 C89 C84 120.1(7) . . ? 
C88 C89 H89 119.9 . . ? 
C84 C89 H89 119.9 . . ? 
C91 C90 C82 112.7(5) . . ? 
C91 C90 H90A 109.1 . . ? 
C82 C90 H90A 109.1 . . ? 
C91 C90 H90B 109.1 . . ? 
C82 C90 H90B 109.1 . . ? 
H90A C90 H90B 107.8 . . ? 
C92 C91 C96 120.0 . . ? 
C92 C91 C90 118.6(4) . . ? 
C96 C91 C90 121.1(4) . . ? 
C91 C92 C93 120.0 . . ? 
C91 C92 H92 120.0 . . ? 
C93 C92 H92 120.0 . . ? 
C92 C93 C94 120.0 . . ? 
C92 C93 H93 120.0 . . ? 
C94 C93 H93 120.0 . . ? 
C95 C94 C93 120.0 . . ? 
C95 C94 H94 120.0 . . ? 
C93 C94 H94 120.0 . . ? 
C96 C95 C94 120.0 . . ? 
C96 C95 H95 120.0 . . ? 
C94 C95 H95 120.0 . . ? 
C95 C96 C91 120.0 . . ? 
C95 C96 H96 120.0 . . ? 
C91 C96 H96 120.0 . . ? 
C98 C97 C102 120.0 . . ? 
C98 C97 B1 119.5(7) . . ? 
C102 C97 B1 120.4(7) . . ? 
C99 C98 C97 120.0 . . ? 
C99 C98 H98 120.0 . . ? 
C97 C98 H98 120.0 . . ? 
C98 C99 C100 120.0 . . ? 
C98 C99 C103 120.8(7) . . ? 
C100 C99 C103 119.0(7) . . ? 
C101 C100 C99 120.0 . . ? 
C101 C100 H100 120.0 . . ? 
C99 C100 H100 120.0 . . ? 
C100 C101 C102 120.0 . . ? 
C100 C101 C104 119.7(8) . . ? 
C102 C101 C104 118.3(8) . . ? 
C101 C102 C97 120.0 . . ? 
C101 C102 H102 120.0 . . ? 
C97 C102 H102 120.0 . . ? 
F2 C103 F1 105.3(11) . . ? 
F2 C103 F3 106.9(11) . . ? 
F1 C103 F3 107.2(12) . . ? 
F2 C103 C99 111.4(11) . . ? 
F1 C103 C99 111.9(11) . . ? 
F3 C103 C99 113.7(11) . . ? 
F6 C104 F4 108.8(13) . . ? 
F6 C104 F5 109.6(13) . . ? 
F4 C104 F5 105.6(11) . . ? 
F6 C104 C101 100.6(13) . . ? 
F4 C104 C101 114.2(11) . . ? 
F5 C104 C101 117.7(13) . . ? 
C106 C105 C110 120.0 . . ? 
C106 C105 B1 120.9(6) . . ? 
C110 C105 B1 119.0(6) . . ? 
C105 C106 C107 120.0 . . ? 
C105 C106 H106 120.0 . . ? 
C107 C106 H106 120.0 . . ? 
C108 C107 C106 120.0 . . ? 
C108 C107 C111 120.5(6) . . ? 
C106 C107 C111 119.5(6) . . ? 
C109 C108 C107 120.0 . . ? 
C109 C108 H108 120.0 . . ? 
C107 C108 H108 120.0 . . ? 
C108 C109 C110 120.0 . . ? 
C108 C109 C112 121.1(6) . . ? 
C110 C109 C112 118.9(6) . . ? 
C109 C110 C105 120.0 . . ? 
C109 C110 H110 120.0 . . ? 
C105 C110 H110 120.0 . . ? 
F9 C111 F7 108.1(9) . . ? 
F9 C111 F8 106.2(9) . . ? 
F7 C111 F8 106.2(9) . . ? 
F9 C111 C107 112.2(8) . . ? 
F7 C111 C107 112.1(8) . . ? 
F8 C111 C107 111.7(9) . . ? 
F10 C112 F11 106.2(9) . . ? 
F10 C112 F12 107.0(9) . . ? 
F11 C112 F12 105.6(9) . . ? 
F10 C112 C109 114.2(8) . . ? 
F11 C112 C109 110.9(9) . . ? 
F12 C112 C109 112.4(9) . . ? 
C114 C113 C118 120.0 . . ? 
C114 C113 B1 117.1(6) . . ? 
C118 C113 B1 122.9(6) . . ? 
C113 C114 C115 120.0 . . ? 
C113 C114 H114 120.0 . . ? 
C115 C114 H114 120.0 . . ? 
C116 C115 C114 120.0 . . ? 
C116 C115 C119 120.5(7) . . ? 
C114 C115 C119 119.4(7) . . ? 
C115 C116 C117 120.0 . . ? 
C115 C116 H116 120.0 . . ? 
C117 C116 H116 120.0 . . ? 
C118 C117 C116 120.0 . . ? 
C118 C117 C120 118.6(7) . . ? 
C116 C117 C120 121.4(7) . . ? 
C117 C118 C113 120.0 . . ? 
C117 C118 H118 120.0 . . ? 
C113 C118 H118 120.0 . . ? 
F13 C119 F15 104.6(10) . . ? 
F13 C119 F14 108.2(11) . . ? 
F15 C119 F14 103.9(10) . . ? 
F13 C119 C115 113.3(11) . . ? 
F15 C119 C115 115.1(10) . . ? 
F14 C119 C115 111.0(10) . . ? 
F18 C120 F17 105.5(9) . . ? 
F18 C120 F16 105.7(9) . . ? 
F17 C120 F16 107.9(9) . . ? 
F18 C120 C117 111.4(9) . . ? 
F17 C120 C117 112.7(9) . . ? 
F16 C120 C117 113.2(9) . . ? 
C122 C121 C126 120.0 . . ? 
C122 C121 B1 120.2(6) . . ? 
C126 C121 B1 119.6(6) . . ? 
C121 C122 C123 120.0 . . ? 
C121 C122 H122 120.0 . . ? 
C123 C122 H122 120.0 . . ? 
C122 C123 C124 120.0 . . ? 
C122 C123 C127 119.3(6) . . ? 
C124 C123 C127 120.6(6) . . ? 
C125 C124 C123 120.0 . . ? 
C125 C124 H124 120.0 . . ? 
C123 C124 H124 120.0 . . ? 
C126 C125 C124 120.0 . . ? 
C126 C125 C128 119.3(7) . . ? 
C124 C125 C128 120.7(7) . . ? 
C125 C126 C121 120.0 . . ? 
C125 C126 H126 120.0 . . ? 
C121 C126 H126 120.0 . . ? 
F20 C127 F19 109.2(10) . . ? 
F20 C127 F21 105.2(10) . . ? 
F19 C127 F21 107.5(9) . . ? 
F20 C127 C123 109.4(10) . . ? 
F19 C127 C123 112.5(8) . . ? 
F21 C127 C123 112.8(9) . . ? 
F23 C128 F24 106.4(10) . . ? 
F23 C128 F22 106.0(10) . . ? 
F24 C128 F22 104.4(10) . . ? 
F23 C128 C125 112.5(9) . . ? 
F24 C128 C125 113.0(10) . . ? 
F22 C128 C125 113.8(10) . . ? 
C105 B1 C121 113.2(8) . . ? 
C105 B1 C113 109.5(8) . . ? 
C121 B1 C113 111.2(8) . . ? 
C105 B1 C97 107.8(8) . . ? 
C121 B1 C97 109.3(9) . . ? 
C113 B1 C97 105.6(9) . . ? 
C98A C97A C202 120.0 . . ? 
C98A C97A B1A 118.3(8) . . ? 
C202 C97A B1A 121.7(8) . . ? 
C97A C98A C99A 120.0 . . ? 
C97A C98A H98A 120.0 . . ? 
C99A C98A H98A 120.0 . . ? 
C200 C99A C98A 120.0 . . ? 
C200 C99A C203 118.5(8) . . ? 
C98A C99A C203 121.3(8) . . ? 
C201 C200 C99A 120.0 . . ? 
C201 C200 H200 120.0 . . ? 
C99A C200 H200 120.0 . . ? 
C200 C201 C202 120.0 . . ? 
C200 C201 C204 118.7(9) . . ? 
C202 C201 C204 119.4(9) . . ? 
C201 C202 C97A 120.0 . . ? 
C201 C202 H202 120.0 . . ? 
C97A C202 H202 120.0 . . ? 
F2A C203 F1A 106.5(12) . . ? 
F2A C203 F3A 107.7(12) . . ? 
F1A C203 F3A 105.0(12) . . ? 
F2A C203 C99A 112.1(13) . . ? 
F1A C203 C99A 111.1(12) . . ? 
F3A C203 C99A 113.9(13) . . ? 
F4A C204 F5A 104.1(12) . . ? 
F4A C204 F6A 103.3(13) . . ? 
F5A C204 F6A 106.8(13) . . ? 
F4A C204 C201 119.8(13) . . ? 
F5A C204 C201 122.4(13) . . ? 
F6A C204 C201 97.7(14) . . ? 
C206 C205 C210 120.0 . . ? 
C206 C205 B1A 118.4(7) . . ? 
C210 C205 B1A 121.6(7) . . ? 
C205 C206 C207 120.0 . . ? 
C205 C206 H206 120.0 . . ? 
C207 C206 H206 120.0 . . ? 
C206 C207 C208 120.0 . . ? 
C206 C207 C211 117.9(7) . . ? 
C208 C207 C211 121.6(7) . . ? 
C209 C208 C207 120.0 . . ? 
C209 C208 H208 120.0 . . ? 
C207 C208 H208 120.0 . . ? 
C208 C209 C210 120.0 . . ? 
C208 C209 C212 120.8(7) . . ? 
C210 C209 C212 119.2(7) . . ? 
C209 C210 C205 120.0 . . ? 
C209 C210 H210 120.0 . . ? 
C205 C210 H210 120.0 . . ? 
F8A C211 F9A 107.7(11) . . ? 
F8A C211 F7A 106.1(10) . . ? 
F9A C211 F7A 105.1(10) . . ? 
F8A C211 C207 113.3(10) . . ? 
F9A C211 C207 112.7(11) . . ? 
F7A C211 C207 111.3(10) . . ? 
F11A C212 F10A 105.9(11) . . ? 
F11A C212 F12A 108.0(11) . . ? 
F10A C212 F12A 105.0(10) . . ? 
F11A C212 C209 111.4(12) . . ? 
F10A C212 C209 113.7(10) . . ? 
F12A C212 C209 112.4(10) . . ? 
C214 C213 C218 120.0 . . ? 
C214 C213 B1A 121.5(7) . . ? 
C218 C213 B1A 118.4(7) . . ? 
C215 C214 C213 120.0 . . ? 
C215 C214 H214 120.0 . . ? 
C213 C214 H214 120.0 . . ? 
C216 C215 C214 120.0 . . ? 
C216 C215 C219 118.4(7) . . ? 
C214 C215 C219 121.6(7) . . ? 
C217 C216 C215 120.0 . . ? 
C217 C216 H216 120.0 . . ? 
C215 C216 H216 120.0 . . ? 
C216 C217 C218 120.0 . . ? 
C216 C217 C220 123.3(8) . . ? 
C218 C217 C220 116.7(8) . . ? 
C217 C218 C213 120.0 . . ? 
C217 C218 H218 120.0 . . ? 
C213 C218 H218 120.0 . . ? 
F13A C219 F15A 104.9(10) . . ? 
F13A C219 F14A 105.2(10) . . ? 
F15A C219 F14A 105.6(10) . . ? 
F13A C219 C215 113.7(9) . . ? 
F15A C219 C215 115.2(11) . . ? 
F14A C219 C215 111.4(11) . . ? 
F18A C220 F17A 106.7(12) . . ? 
F18A C220 F16A 108.6(12) . . ? 
F17A C220 F16A 104.9(12) . . ? 
F18A C220 C217 113.3(11) . . ? 
F17A C220 C217 113.0(12) . . ? 
F16A C220 C217 110.0(12) . . ? 
C222 C221 C226 120.0 . . ? 
C222 C221 B1A 118.5(7) . . ? 
C226 C221 B1A 121.2(7) . . ? 
C221 C222 C223 120.0 . . ? 
C221 C222 H222 120.0 . . ? 
C223 C222 H222 120.0 . . ? 
C222 C223 C224 120.0 . . ? 
C222 C223 C227 117.4(8) . . ? 
C224 C223 C227 122.6(8) . . ? 
C225 C224 C223 120.0 . . ? 
C225 C224 H224 120.0 . . ? 
C223 C224 H224 120.0 . . ? 
C226 C225 C224 120.0 . . ? 
C226 C225 C228 120.6(7) . . ? 
C224 C225 C228 119.4(7) . . ? 
C225 C226 C221 120.0 . . ? 
C225 C226 H226 120.0 . . ? 
C221 C226 H226 120.0 . . ? 
F20A C227 F19A 108.0(11) . . ? 
F20A C227 F21A 107.8(11) . . ? 
F19A C227 F21A 100.8(10) . . ? 
F20A C227 C223 113.4(10) . . ? 
F19A C227 C223 112.7(11) . . ? 
F21A C227 C223 113.3(11) . . ? 
F24A C228 F23A 106.6(10) . . ? 
F24A C228 F22A 105.3(9) . . ? 
F23A C228 F22A 105.6(10) . . ? 
F24A C228 C225 114.7(10) . . ? 
F23A C228 C225 111.8(11) . . ? 
F22A C228 C225 112.3(9) . . ? 
C205 B1A C221 111.6(8) . . ? 
C205 B1A C213 108.8(9) . . ? 
C221 B1A C213 109.3(9) . . ? 
C205 B1A C97A 108.6(10) . . ? 
C221 B1A C97A 107.9(9) . . ? 
C213 B1A C97A 110.6(9) . . ? 
 
loop_ 
 _geom_torsion_atom_site_label_1 
 _geom_torsion_atom_site_label_2 
 _geom_torsion_atom_site_label_3 
 _geom_torsion_atom_site_label_4 
 _geom_torsion 
 _geom_torsion_site_symmetry_1 
 _geom_torsion_site_symmetry_2 
 _geom_torsion_site_symmetry_3 
 _geom_torsion_site_symmetry_4 
 _geom_torsion_publ_flag 
I1 O1 C1 O2 -3.5(8) . . . . ? 
I1 O1 C1 C2 172.9(5) . . . . ? 
C4 N1 C2 C1 -168.0(6) . . . . ? 
I3 N1 C2 C1 24.3(8) . . . . ? 
C4 N1 C2 C3 70.2(8) . . . . ? 
I3 N1 C2 C3 -97.5(6) . . . . ? 
O2 C1 C2 N1 -14.4(10) . . . . ? 
O1 C1 C2 N1 169.0(6) . . . . ? 
O2 C1 C2 C3 108.7(8) . . . . ? 
O1 C1 C2 C3 -67.9(9) . . . . ? 
N1 C2 C3 C11A 59.7(16) . . . . ? 
C1 C2 C3 C11A -62.4(16) . . . . ? 
N1 C2 C3 C11 49.9(9) . . . . ? 
C1 C2 C3 C11 -72.2(9) . . . . ? 
C2 N1 C4 O3 11.2(11) . . . . ? 
I3 N1 C4 O3 179.7(6) . . . . ? 
C2 N1 C4 C5 -168.5(7) . . . . ? 
I3 N1 C4 C5 0.1(8) . . . . ? 
O3 C4 C5 C10 1.5(12) . . . . ? 
N1 C4 C5 C10 -178.8(7) . . . . ? 
O3 C4 C5 C6 -175.5(7) . . . . ? 
N1 C4 C5 C6 4.1(10) . . . . ? 
C10 C5 C6 C7 -1.3(12) . . . . ? 
C4 C5 C6 C7 175.9(7) . . . . ? 
C10 C5 C6 I3 176.8(6) . . . . ? 
C4 C5 C6 I3 -6.1(9) . . . . ? 
C5 C6 C7 C8 0.9(12) . . . . ? 
I3 C6 C7 C8 -176.9(6) . . . . ? 
C6 C7 C8 C9 -0.2(13) . . . . ? 
C7 C8 C9 C10 -0.1(15) . . . . ? 
C8 C9 C10 C5 -0.3(14) . . . . ? 
C6 C5 C10 C9 1.0(12) . . . . ? 
C4 C5 C10 C9 -176.1(8) . . . . ? 
C2 C3 C11 C12 85.2(10) . . . . ? 
C2 C3 C11 C16 -88.3(8) . . . . ? 
C16 C11 C12 C13 0.0 . . . . ? 
C3 C11 C12 C13 -173.4(11) . . . . ? 
C11 C12 C13 C14 0.0 . . . . ? 
C12 C13 C14 C15 0.0 . . . . ? 
C13 C14 C15 C16 0.0 . . . . ? 
C14 C15 C16 C11 0.0 . . . . ? 
C12 C11 C16 C15 0.0 . . . . ? 
C3 C11 C16 C15 173.4(11) . . . . ? 
C2 C3 C11A C12A 97(2) . . . . ? 
C2 C3 C11A C16A -82.0(15) . . . . ? 
C16A C11A C12A C13A 0.0 . . . . ? 
C3 C11A C12A C13A -179(3) . . . . ? 
C11A C12A C13A C14A 0.0 . . . . ? 
C12A C13A C14A C15A 0.0 . . . . ? 
C13A C14A C15A C16A 0.0 . . . . ? 
C14A C15A C16A C11A 0.0 . . . . ? 
C12A C11A C16A C15A 0.0 . . . . ? 
C3 C11A C16A C15A 179(2) . . . . ? 
I3 O4 C17 O5 -1.4(9) . . . . ? 
I3 O4 C17 C18 178.1(5) . . . . ? 
C19 N2 C18 C17 -170.0(7) . . . . ? 
I2 N2 C18 C17 24.7(8) . . . . ? 
C19 N2 C18 C26 67.0(9) . . . . ? 
I2 N2 C18 C26 -98.2(7) . . . . ? 
O5 C17 C18 N2 -12.8(10) . . . . ? 
O4 C17 C18 N2 167.7(6) . . . . ? 
O5 C17 C18 C26 110.5(8) . . . . ? 
O4 C17 C18 C26 -69.0(9) . . . . ? 
C18 N2 C19 O6 14.8(13) . . . . ? 
I2 N2 C19 O6 -179.0(7) . . . . ? 
C18 N2 C19 C20 -161.7(7) . . . . ? 
I2 N2 C19 C20 4.5(10) . . . . ? 
O6 C19 C20 C21 -177.0(9) . . . . ? 
N2 C19 C20 C21 -0.5(13) . . . . ? 
O6 C19 C20 C25 -3.2(16) . . . . ? 
N2 C19 C20 C25 173.3(10) . . . . ? 
C25 C20 C21 C22 0.5(15) . . . . ? 
C19 C20 C21 C22 174.5(9) . . . . ? 
C25 C20 C21 I2 -177.7(9) . . . . ? 
C19 C20 C21 I2 -3.7(11) . . . . ? 
C20 C21 C22 C23 -1.3(15) . . . . ? 
I2 C21 C22 C23 176.6(8) . . . . ? 
C21 C22 C23 C24 1.4(19) . . . . ? 
C22 C23 C24 C25 -1(2) . . . . ? 
C23 C24 C25 C20 0(3) . . . . ? 
C21 C20 C25 C24 0(2) . . . . ? 
C19 C20 C25 C24 -173.4(13) . . . . ? 
N2 C18 C26 C27 46.0(12) . . . . ? 
C17 C18 C26 C27 -76.3(11) . . . . ? 
N2 C18 C26 C27A 52(2) . . . . ? 
C17 C18 C26 C27A -71(2) . . . . ? 
C18 C26 C27 C28 -87.1(9) . . . . ? 
C18 C26 C27 C32 87.7(12) . . . . ? 
C32 C27 C28 C29 0.0 . . . . ? 
C26 C27 C28 C29 174.8(14) . . . . ? 
C27 C28 C29 C30 0.0 . . . . ? 
C28 C29 C30 C31 0.0 . . . . ? 
C29 C30 C31 C32 0.0 . . . . ? 
C30 C31 C32 C27 0.0 . . . . ? 
C28 C27 C32 C31 0.0 . . . . ? 
C26 C27 C32 C31 -174.7(14) . . . . ? 
C18 C26 C27A C28A -98.5(17) . . . . ? 
C18 C26 C27A C32A 77(3) . . . . ? 
C32A C27A C28A C29A 0.0 . . . . ? 
C26 C27A C28A C29A 175(3) . . . . ? 
C27A C28A C29A C30A 0.0 . . . . ? 
C28A C29A C30A C31A 0.0 . . . . ? 
C29A C30A C31A C32A 0.0 . . . . ? 
C30A C31A C32A C27A 0.0 . . . . ? 
C28A C27A C32A C31A 0.0 . . . . ? 
C26 C27A C32A C31A -175(3) . . . . ? 
I2 O7 C33 O8 2.9(8) . . . . ? 
I2 O7 C33 C34 -178.9(5) . . . . ? 
C35 N3 C34 C33 -163.6(6) . . . . ? 
I1 N3 C34 C33 21.1(8) . . . . ? 
C35 N3 C34 C42 71.8(8) . . . . ? 
I1 N3 C34 C42 -103.4(6) . . . . ? 
O8 C33 C34 N3 -9.2(10) . . . . ? 
O7 C33 C34 N3 172.5(6) . . . . ? 
O8 C33 C34 C42 115.7(8) . . . . ? 
O7 C33 C34 C42 -62.6(9) . . . . ? 
Na1 O9 C35 N3 96.7(8) . . . . ? 
Na1 O9 C35 C36 -85.3(8) . . . . ? 
C34 N3 C35 O9 8.4(11) . . . . ? 
I1 N3 C35 O9 -176.1(6) . . . . ? 
C34 N3 C35 C36 -169.8(6) . . . . ? 
I1 N3 C35 C36 5.7(8) . . . . ? 
O9 C35 C36 C41 -3.0(12) . . . . ? 
N3 C35 C36 C41 175.2(7) . . . . ? 
O9 C35 C36 C37 -178.5(7) . . . . ? 
N3 C35 C36 C37 -0.3(10) . . . . ? 
C41 C36 C37 C38 1.5(12) . . . . ? 
C35 C36 C37 C38 177.2(7) . . . . ? 
C41 C36 C37 I1 179.3(6) . . . . ? 
C35 C36 C37 I1 -5.1(9) . . . . ? 
C36 C37 C38 C39 -1.7(12) . . . . ? 
I1 C37 C38 C39 -179.2(7) . . . . ? 
C37 C38 C39 C40 0.4(14) . . . . ? 
C38 C39 C40 C41 1.2(16) . . . . ? 
C39 C40 C41 C36 -1.5(14) . . . . ? 
C37 C36 C41 C40 0.1(12) . . . . ? 
C35 C36 C41 C40 -175.4(8) . . . . ? 
N3 C34 C42 C43A 62(2) . . . . ? 
C33 C34 C42 C43A -63(2) . . . . ? 
N3 C34 C42 C43 54.4(11) . . . . ? 
C33 C34 C42 C43 -70.2(10) . . . . ? 
C34 C42 C43 C44 -88.5(10) . . . . ? 
C34 C42 C43 C48 84.8(11) . . . . ? 
C48 C43 C44 C45 0.0 . . . . ? 
C42 C43 C44 C45 173.3(14) . . . . ? 
C43 C44 C45 C46 0.0 . . . . ? 
C44 C45 C46 C47 0.0 . . . . ? 
C45 C46 C47 C48 0.0 . . . . ? 
C46 C47 C48 C43 0.0 . . . . ? 
C44 C43 C48 C47 0.0 . . . . ? 
C42 C43 C48 C47 -173.2(15) . . . . ? 
C34 C42 C43A C44A -95(2) . . . . ? 
C34 C42 C43A C48A 96(2) . . . . ? 
C48A C43A C44A C45A 0.0 . . . . ? 
C42 C43A C44A C45A -169(4) . . . . ? 
C43A C44A C45A C46A 0.0 . . . . ? 
C44A C45A C46A C47A 0.0 . . . . ? 
C45A C46A C47A C48A 0.0 . . . . ? 
C46A C47A C48A C43A 0.0 . . . . ? 
C44A C43A C48A C47A 0.0 . . . . ? 
C42 C43A C48A C47A 169(3) . . . . ? 
I6 O11 C49 O10 -0.4(8) 3_745 . . . ? 
I6 O11 C49 C50 -179.3(5) 3_745 . . . ? 
C51 N4 C50 C49 -170.3(6) . . . . ? 
I4 N4 C50 C49 9.4(8) . . . . ? 
C51 N4 C50 C58 65.2(8) . . . . ? 
I4 N4 C50 C58 -115.0(6) . . . . ? 
O10 C49 C50 N4 -3.7(9) . . . . ? 
O11 C49 C50 N4 175.2(6) . . . . ? 
O10 C49 C50 C58 122.8(7) . . . . ? 
O11 C49 C50 C58 -58.3(9) . . . . ? 
C50 N4 C51 O12 4.0(10) . . . . ? 
I4 N4 C51 O12 -175.8(5) . . . . ? 
C50 N4 C51 C52 -176.0(6) . . . . ? 
I4 N4 C51 C52 4.2(7) . . . . ? 
O12 C51 C52 C53 178.1(7) . . . . ? 
N4 C51 C52 C53 -1.9(9) . . . . ? 
O12 C51 C52 C57 -4.2(11) . . . . ? 
N4 C51 C52 C57 175.8(7) . . . . ? 
C57 C52 C53 C54 0.3(11) . . . . ? 
C51 C52 C53 C54 178.1(7) . . . . ? 
C57 C52 C53 I4 -179.1(5) . . . . ? 
C51 C52 C53 I4 -1.3(8) . . . . ? 
C52 C53 C54 C55 -1.4(11) . . . . ? 
I4 C53 C54 C55 177.9(6) . . . . ? 
C53 C54 C55 C56 1.0(12) . . . . ? 
C54 C55 C56 C57 0.6(13) . . . . ? 
C55 C56 C57 C52 -1.8(12) . . . . ? 
C53 C52 C57 C56 1.4(11) . . . . ? 
C51 C52 C57 C56 -176.4(7) . . . . ? 
N4 C50 C58 C59 46.7(8) . . . . ? 
C49 C50 C58 C59 -77.9(7) . . . . ? 
C50 C58 C59 C60 72.1(7) . . . . ? 
C50 C58 C59 C64 -105.3(6) . . . . ? 
C64 C59 C60 C61 0.0 . . . . ? 
C58 C59 C60 C61 -177.3(6) . . . . ? 
C59 C60 C61 C62 0.0 . . . . ? 
C60 C61 C62 C63 0.0 . . . . ? 
C61 C62 C63 C64 0.0 . . . . ? 
C62 C63 C64 C59 0.0 . . . . ? 
C60 C59 C64 C63 0.0 . . . . ? 
C58 C59 C64 C63 177.5(6) . . . . ? 
I4 O14 C65 O13 -3.8(8) . . . . ? 
I4 O14 C65 C66 173.4(5) . . . . ? 
C67 N5 C66 C65 -165.2(6) . . . . ? 
I5 N5 C66 C65 13.4(8) . . . . ? 
C67 N5 C66 C74 71.4(8) . . . . ? 
I5 N5 C66 C74 -110.0(6) . . . . ? 
O13 C65 C66 N5 -12.4(9) . . . . ? 
O14 C65 C66 N5 170.3(6) . . . . ? 
O13 C65 C66 C74 112.6(7) . . . . ? 
O14 C65 C66 C74 -64.7(8) . . . . ? 
Na1 O15 C67 N5 -159(2) 4_556 . . . ? 
Na1 O15 C67 C68 21(3) 4_556 . . . ? 
C66 N5 C67 O15 4.8(10) . . . . ? 
I5 N5 C67 O15 -173.9(5) . . . . ? 
C66 N5 C67 C68 -175.2(6) . . . . ? 
I5 N5 C67 C68 6.1(7) . . . . ? 
O15 C67 C68 C69 178.8(7) . . . . ? 
N5 C67 C68 C69 -1.2(9) . . . . ? 
O15 C67 C68 C73 -2.8(10) . . . . ? 
N5 C67 C68 C73 177.2(6) . . . . ? 
C73 C68 C69 C70 -0.9(10) . . . . ? 
C67 C68 C69 C70 177.5(6) . . . . ? 
C73 C68 C69 I5 177.4(5) . . . . ? 
C67 C68 C69 I5 -4.2(8) . . . . ? 
C68 C69 C70 C71 -0.3(11) . . . . ? 
I5 C69 C70 C71 -178.3(6) . . . . ? 
C69 C70 C71 C72 0.8(12) . . . . ? 
C70 C71 C72 C73 -0.1(12) . . . . ? 
C71 C72 C73 C68 -1.1(11) . . . . ? 
C69 C68 C73 C72 1.6(10) . . . . ? 
C67 C68 C73 C72 -176.8(7) . . . . ? 
N5 C66 C74 C75 65.6(8) . . . . ? 
C65 C66 C74 C75 -58.4(8) . . . . ? 
C66 C74 C75 C76 -94.1(6) . . . . ? 
C66 C74 C75 C80 88.3(7) . . . . ? 
C80 C75 C76 C77 0.0 . . . . ? 
C74 C75 C76 C77 -177.6(5) . . . . ? 
C75 C76 C77 C78 0.0 . . . . ? 
C76 C77 C78 C79 0.0 . . . . ? 
C77 C78 C79 C80 0.0 . . . . ? 
C78 C79 C80 C75 0.0 . . . . ? 
C76 C75 C80 C79 0.0 . . . . ? 
C74 C75 C80 C79 177.6(5) . . . . ? 
I5 O16 C81 O17 -10.1(8) . . . . ? 
I5 O16 C81 C82 166.0(5) . . . 3_745 ? 
C83 N6 C82 C81 -173.2(6) . . . 3_755 ? 
I6 N6 C82 C81 26.1(7) . . . 3_755 ? 
C83 N6 C82 C90 66.1(8) . . . . ? 
I6 N6 C82 C90 -94.6(6) . . . . ? 
C82 N6 C83 O18 11.0(10) . . . . ? 
I6 N6 C83 O18 173.1(5) . . . . ? 
C82 N6 C83 C84 -168.4(6) . . . . ? 
I6 N6 C83 C84 -6.3(7) . . . . ? 
O18 C83 C84 C89 4.8(10) . . . . ? 
N6 C83 C84 C89 -175.8(6) . . . . ? 
O18 C83 C84 C85 -172.3(6) . . . . ? 
N6 C83 C84 C85 7.1(9) . . . . ? 
C89 C84 C85 C86 0.0(10) . . . . ? 
C83 C84 C85 C86 177.1(7) . . . . ? 
C89 C84 C85 I6 178.7(5) . . . . ? 
C83 C84 C85 I6 -4.2(8) . . . . ? 
C84 C85 C86 C87 -0.1(11) . . . . ? 
I6 C85 C86 C87 -178.6(6) . . . . ? 
C85 C86 C87 C88 -1.1(12) . . . . ? 
C86 C87 C88 C89 2.4(12) . . . . ? 
C87 C88 C89 C84 -2.5(11) . . . . ? 
C85 C84 C89 C88 1.3(10) . . . . ? 
C83 C84 C89 C88 -175.7(7) . . . . ? 
N6 C82 C90 C91 50.1(7) . . . . ? 
C81 C82 C90 C91 -71.0(7) 3_755 . . . ? 
C82 C90 C91 C92 -91.9(6) . . . . ? 
C82 C90 C91 C96 80.9(6) . . . . ? 
C96 C91 C92 C93 0.0 . . . . ? 
C90 C91 C92 C93 172.9(5) . . . . ? 
C91 C92 C93 C94 0.0 . . . . ? 
C92 C93 C94 C95 0.0 . . . . ? 
C93 C94 C95 C96 0.0 . . . . ? 
C94 C95 C96 C91 0.0 . . . . ? 
C92 C91 C96 C95 0.0 . . . . ? 
C90 C91 C96 C95 -172.7(5) . . . . ? 
C102 C97 C98 C99 0.0 . . . . ? 
B1 C97 C98 C99 -176.7(14) . . . . ? 
C97 C98 C99 C100 0.0 . . . . ? 
C97 C98 C99 C103 -174.6(19) . . . . ? 
C98 C99 C100 C101 0.0 . . . . ? 
C103 C99 C100 C101 174.7(19) . . . . ? 
C99 C100 C101 C102 0.0 . . . . ? 
C99 C100 C101 C104 163.5(16) . . . . ? 
C100 C101 C102 C97 0.0 . . . . ? 
C104 C101 C102 C97 -163.7(16) . . . . ? 
C98 C97 C102 C101 0.0 . . . . ? 
B1 C97 C102 C101 176.6(14) . . . . ? 
C98 C99 C103 F2 -66.9(16) . . . . ? 
C100 C99 C103 F2 118.5(14) . . . . ? 
C98 C99 C103 F1 50.6(16) . . . . ? 
C100 C99 C103 F1 -124.0(15) . . . . ? 
C98 C99 C103 F3 172.3(13) . . . . ? 
C100 C99 C103 F3 -2.3(18) . . . . ? 
C100 C101 C104 F6 121.3(14) . . . . ? 
C102 C101 C104 F6 -74.9(15) . . . . ? 
C100 C101 C104 F4 5.0(19) . . . . ? 
C102 C101 C104 F4 168.8(13) . . . . ? 
C100 C101 C104 F5 -119.8(15) . . . . ? 
C102 C101 C104 F5 44.0(19) . . . . ? 
C110 C105 C106 C107 0.0 . . . . ? 
B1 C105 C106 C107 -177.1(8) . . . . ? 
C105 C106 C107 C108 0.0 . . . . ? 
C105 C106 C107 C111 179.9(9) . . . . ? 
C106 C107 C108 C109 0.0 . . . . ? 
C111 C107 C108 C109 -179.9(9) . . . . ? 
C107 C108 C109 C110 0.0 . . . . ? 
C107 C108 C109 C112 179.0(9) . . . . ? 
C108 C109 C110 C105 0.0 . . . . ? 
C112 C109 C110 C105 -179.0(9) . . . . ? 
C106 C105 C110 C109 0.0 . . . . ? 
B1 C105 C110 C109 177.2(8) . . . . ? 
C108 C107 C111 F9 134.3(8) . . . . ? 
C106 C107 C111 F9 -45.6(11) . . . . ? 
C108 C107 C111 F7 12.4(12) . . . . ? 
C106 C107 C111 F7 -167.5(8) . . . . ? 
C108 C107 C111 F8 -106.7(10) . . . . ? 
C106 C107 C111 F8 73.5(11) . . . . ? 
C108 C109 C112 F10 -4.3(12) . . . . ? 
C110 C109 C112 F10 174.7(7) . . . . ? 
C108 C109 C112 F11 -124.3(8) . . . . ? 
C110 C109 C112 F11 54.8(10) . . . . ? 
C108 C109 C112 F12 117.8(9) . . . . ? 
C110 C109 C112 F12 -63.2(10) . . . . ? 
C118 C113 C114 C115 0.0 . . . . ? 
B1 C113 C114 C115 179.7(8) . . . . ? 
C113 C114 C115 C116 0.0 . . . . ? 
C113 C114 C115 C119 176.3(11) . . . . ? 
C114 C115 C116 C117 0.0 . . . . ? 
C119 C115 C116 C117 -176.3(11) . . . . ? 
C115 C116 C117 C118 0.0 . . . . ? 
C115 C116 C117 C120 -177.4(9) . . . . ? 
C116 C117 C118 C113 0.0 . . . . ? 
C120 C117 C118 C113 177.5(9) . . . . ? 
C114 C113 C118 C117 0.0 . . . . ? 
B1 C113 C118 C117 -179.7(9) . . . . ? 
C116 C115 C119 F13 98.3(12) . . . . ? 
C114 C115 C119 F13 -78.0(12) . . . . ? 
C116 C115 C119 F15 -22.0(15) . . . . ? 
C114 C115 C119 F15 161.7(9) . . . . ? 
C116 C115 C119 F14 -139.7(10) . . . . ? 
C114 C115 C119 F14 44.0(13) . . . . ? 
C118 C117 C120 F18 -54.9(11) . . . . ? 
C116 C117 C120 F18 122.6(9) . . . . ? 
C118 C117 C120 F17 63.5(11) . . . . ? 
C116 C117 C120 F17 -119.1(10) . . . . ? 
C118 C117 C120 F16 -173.7(8) . . . . ? 
C116 C117 C120 F16 3.7(12) . . . . ? 
C126 C121 C122 C123 0.0 . . . . ? 
B1 C121 C122 C123 -174.0(9) . . . . ? 
C121 C122 C123 C124 0.0 . . . . ? 
C121 C122 C123 C127 -176.2(9) . . . . ? 
C122 C123 C124 C125 0.0 . . . . ? 
C127 C123 C124 C125 176.1(9) . . . . ? 
C123 C124 C125 C126 0.0 . . . . ? 
C123 C124 C125 C128 -177.6(10) . . . . ? 
C124 C125 C126 C121 0.0 . . . . ? 
C128 C125 C126 C121 177.6(10) . . . . ? 
C122 C121 C126 C125 0.0 . . . . ? 
B1 C121 C126 C125 174.1(9) . . . . ? 
C122 C123 C127 F20 84.8(11) . . . . ? 
C124 C123 C127 F20 -91.3(10) . . . . ? 
C122 C123 C127 F19 -36.7(11) . . . . ? 
C124 C123 C127 F19 147.1(8) . . . . ? 
C122 C123 C127 F21 -158.5(7) . . . . ? 
C124 C123 C127 F21 25.3(12) . . . . ? 
C126 C125 C128 F23 147.2(9) . . . . ? 
C124 C125 C128 F23 -35.2(13) . . . . ? 
C126 C125 C128 F24 -92.3(11) . . . . ? 
C124 C125 C128 F24 85.3(11) . . . . ? 
C126 C125 C128 F22 26.6(13) . . . . ? 
C124 C125 C128 F22 -155.8(10) . . . . ? 
C106 C105 B1 C121 -112.3(8) . . . . ? 
C110 C105 B1 C121 70.6(9) . . . . ? 
C106 C105 B1 C113 12.4(10) . . . . ? 
C110 C105 B1 C113 -164.7(6) . . . . ? 
C106 C105 B1 C97 126.8(9) . . . . ? 
C110 C105 B1 C97 -50.3(11) . . . . ? 
C122 C121 B1 C105 -15.6(11) . . . . ? 
C126 C121 B1 C105 170.4(6) . . . . ? 
C122 C121 B1 C113 -139.3(7) . . . . ? 
C126 C121 B1 C113 46.6(10) . . . . ? 
C122 C121 B1 C97 104.5(9) . . . . ? 
C126 C121 B1 C97 -69.5(10) . . . . ? 
C114 C113 B1 C105 67.4(9) . . . . ? 
C118 C113 B1 C105 -112.9(8) . . . . ? 
C114 C113 B1 C121 -166.8(7) . . . . ? 
C118 C113 B1 C121 12.9(11) . . . . ? 
C114 C113 B1 C97 -48.4(10) . . . . ? 
C118 C113 B1 C97 131.3(7) . . . . ? 
C98 C97 B1 C105 -24.6(13) . . . . ? 
C102 C97 B1 C105 158.8(11) . . . . ? 
C98 C97 B1 C121 -147.9(10) . . . . ? 
C102 C97 B1 C121 35.4(14) . . . . ? 
C98 C97 B1 C113 92.4(11) . . . . ? 
C102 C97 B1 C113 -84.2(13) . . . . ? 
C202 C97A C98A C99A 0.0 . . . . ? 
B1A C97A C98A C99A 177.7(16) . . . . ? 
C97A C98A C99A C200 0.0 . . . . ? 
C97A C98A C99A C203 175(2) . . . . ? 
C98A C99A C200 C201 0.0 . . . . ? 
C203 C99A C200 C201 -175(2) . . . . ? 
C99A C200 C201 C202 0.0 . . . . ? 
C99A C200 C201 C204 -163.9(19) . . . . ? 
C200 C201 C202 C97A 0.0 . . . . ? 
C204 C201 C202 C97A 163.8(19) . . . . ? 
C98A C97A C202 C201 0.0 . . . . ? 
B1A C97A C202 C201 -177.6(16) . . . . ? 
C200 C99A C203 F2A 86.3(19) . . . . ? 
C98A C99A C203 F2A -88.6(17) . . . . ? 
C200 C99A C203 F1A -154.6(16) . . . . ? 
C98A C99A C203 F1A 31(2) . . . . ? 
C200 C99A C203 F3A -36(2) . . . . ? 
C98A C99A C203 F3A 148.8(16) . . . . ? 
C200 C201 C204 F4A 14(2) . . . . ? 
C202 C201 C204 F4A -149.5(15) . . . . ? 
C200 C201 C204 F5A 148.7(16) . . . . ? 
C202 C201 C204 F5A -15(2) . . . . ? 
C200 C201 C204 F6A -95.7(16) . . . . ? 
C202 C201 C204 F6A 100.3(16) . . . . ? 
C210 C205 C206 C207 0.0 . . . . ? 
B1A C205 C206 C207 -179.6(9) . . . . ? 
C205 C206 C207 C208 0.0 . . . . ? 
C205 C206 C207 C211 -172.1(10) . . . . ? 
C206 C207 C208 C209 0.0 . . . . ? 
C211 C207 C208 C209 171.8(10) . . . . ? 
C207 C208 C209 C210 0.0 . . . . ? 
C207 C208 C209 C212 179.9(11) . . . . ? 
C208 C209 C210 C205 0.0 . . . . ? 
C212 C209 C210 C205 -179.9(10) . . . . ? 
C206 C205 C210 C209 0.0 . . . . ? 
B1A C205 C210 C209 179.6(10) . . . . ? 
C206 C207 C211 F8A -170.7(9) . . . . ? 
C208 C207 C211 F8A 17.3(14) . . . . ? 
C206 C207 C211 F9A -48.1(13) . . . . ? 
C208 C207 C211 F9A 139.9(10) . . . . ? 
C206 C207 C211 F7A 69.7(11) . . . . ? 
C208 C207 C211 F7A -102.3(10) . . . . ? 
C208 C209 C212 F11A 104.1(12) . . . . ? 
C210 C209 C212 F11A -76.0(13) . . . . ? 
C208 C209 C212 F10A -15.4(14) . . . . ? 
C210 C209 C212 F10A 164.5(9) . . . . ? 
C208 C209 C212 F12A -134.6(10) . . . . ? 
C210 C209 C212 F12A 45.3(13) . . . . ? 
C218 C213 C214 C215 0.0 . . . . ? 
B1A C213 C214 C215 -176.5(10) . . . . ? 
C213 C214 C215 C216 0.0 . . . . ? 
C213 C214 C215 C219 -179.3(12) . . . . ? 
C214 C215 C216 C217 0.0 . . . . ? 
C219 C215 C216 C217 179.3(11) . . . . ? 
C215 C216 C217 C218 0.0 . . . . ? 
C215 C216 C217 C220 178.2(13) . . . . ? 
C216 C217 C218 C213 0.0 . . . . ? 
C220 C217 C218 C213 -178.3(12) . . . . ? 
C214 C213 C218 C217 0.0 . . . . ? 
B1A C213 C218 C217 176.6(10) . . . . ? 
C216 C215 C219 F13A -161.7(9) . . . . ? 
C214 C215 C219 F13A 17.5(15) . . . . ? 
C216 C215 C219 F15A -40.6(14) . . . . ? 
C214 C215 C219 F15A 138.7(10) . . . . ? 
C216 C215 C219 F14A 79.6(12) . . . . ? 
C214 C215 C219 F14A -101.1(11) . . . . ? 
C216 C217 C220 F18A 4.0(17) . . . . ? 
C218 C217 C220 F18A -177.8(11) . . . . ? 
C216 C217 C220 F17A -117.5(12) . . . . ? 
C218 C217 C220 F17A 60.7(14) . . . . ? 
C216 C217 C220 F16A 125.7(12) . . . . ? 
C218 C217 C220 F16A -56.1(14) . . . . ? 
C226 C221 C222 C223 0.0 . . . . ? 
B1A C221 C222 C223 -174.1(10) . . . . ? 
C221 C222 C223 C224 0.0 . . . . ? 
C221 C222 C223 C227 177.7(12) . . . . ? 
C222 C223 C224 C225 0.0 . . . . ? 
C227 C223 C224 C225 -177.6(13) . . . . ? 
C223 C224 C225 C226 0.0 . . . . ? 
C223 C224 C225 C228 -177.9(11) . . . . ? 
C224 C225 C226 C221 0.0 . . . . ? 
C228 C225 C226 C221 177.9(12) . . . . ? 
C222 C221 C226 C225 0.0 . . . . ? 
B1A C221 C226 C225 174.0(10) . . . . ? 
C222 C223 C227 F20A 173.5(10) . . . . ? 
C224 C223 C227 F20A -8.9(16) . . . . ? 
C222 C223 C227 F19A 50.4(13) . . . . ? 
C224 C223 C227 F19A -131.9(11) . . . . ? 
C222 C223 C227 F21A -63.2(13) . . . . ? 
C224 C223 C227 F21A 114.4(12) . . . . ? 
C226 C225 C228 F24A 145.7(9) . . . . ? 
C224 C225 C228 F24A -36.4(14) . . . . ? 
C226 C225 C228 F23A -92.9(11) . . . . ? 
C224 C225 C228 F23A 85.0(11) . . . . ? 
C226 C225 C228 F22A 25.6(13) . . . . ? 
C224 C225 C228 F22A -156.5(9) . . . . ? 
C206 C205 B1A C221 -179.5(7) . . . . ? 
C210 C205 B1A C221 1.0(12) . . . . ? 
C206 C205 B1A C213 -58.8(10) . . . . ? 
C210 C205 B1A C213 121.7(9) . . . . ? 
C206 C205 B1A C97A 61.7(10) . . . . ? 
C210 C205 B1A C97A -117.9(9) . . . . ? 
C222 C221 B1A C205 -58.1(11) . . . . ? 
C226 C221 B1A C205 127.8(9) . . . . ? 
C222 C221 B1A C213 -178.5(7) . . . . ? 
C226 C221 B1A C213 7.4(12) . . . . ? 
C222 C221 B1A C97A 61.1(12) . . . . ? 
C226 C221 B1A C97A -113.0(11) . . . . ? 
C214 C213 B1A C205 -11.3(11) . . . . ? 
C218 C213 B1A C205 172.2(7) . . . . ? 
C214 C213 B1A C221 110.8(9) . . . . ? 
C218 C213 B1A C221 -65.7(11) . . . . ? 
C214 C213 B1A C97A -130.5(10) . . . . ? 
C218 C213 B1A C97A 53.0(13) . . . . ? 
C98A C97A B1A C205 -74.5(14) . . . . ? 
C202 C97A B1A C205 103.2(15) . . . . ? 
C98A C97A B1A C221 164.4(12) . . . . ? 
C202 C97A B1A C221 -18.0(18) . . . . ? 
C98A C97A B1A C213 44.9(15) . . . . ? 
C202 C97A B1A C213 -137.5(13) . . . . ? 
 
_refine_diff_density_max    0.867 
_refine_diff_density_min   -1.090 
_refine_diff_density_rms    0.094 
 
_shelx_res_file 
; 
TITL 16157ds in P2(1)2(1)2(1) 
    16157ds.res 
    created by SHELXL-2019/3 at 13:01:09 on 26-Feb-2024 
CELL 0.71073  21.47640  23.92210  24.93550  90.0000  90.0000  90.0000 
ZERR    4.00   0.00050   0.00050   0.00050   0.0000   0.0000   0.0000 
LATT -1 
SYMM 0.5-X, -Y, 0.5+Z 
SYMM -X, 0.5+Y, 0.5-Z 
SYMM 0.5+X, 0.5-Y, -Z 
SFAC C H B N O F NA I 
UNIT 512 336 4 24 80 96 4 24 
TEMP -173.150 
SIZE 0.075 0.188 0.398 
L.S. 10 
PLAN  20 
TEMP -173.15 
CONF 
WPDB -2 
ACTA 
BOND $H 
HTAB 
LIST 4 
MORE -1 
fmap 2 
 
REM BArF disorder 
SADI 0.01 C99 C103 C101 C104 C107 C111 C109 C112 C115 C119 C117 C120 = 
 C123 C127 C125 C128 C207 C211 C209 C212 C223 C227 C225 C228 = 
 C215 C219 C217 C220 
SADI 0.01 C103 F1 C103 F2 C103 F3 C104 F4 C104 F5 C104 F6 = 
 C111 F7 C111 F8 C111 F9 C112 F10 C112 F11 C112 F12 = 
 C119 F13 C119 F14 C119 F15 C120 F16 C120 F17 C120 F18 = 
 C127 F19 C127 F20 C127 F21 C128 F22 C128 F23 C128 F24 
SADI 0.02 F1 F2 F2 F3 F3 F1 F4 F5 F5 F6 F6 F4 = 
 F7 F8 F8 F9 F9 F7 F10 F11 F11 F12 F12 F10 = 
 F13 F14 F14 F15 F15 F13 F16 F17 F17 F18 F18 F16 = 
 F19 F20 F20 F21 F21 F19 F22 F23 F23 F24 F24 F22 
SIMU 0.005 0.01 F1 > B1A 
 
SIMU 0.01 0.02 O20 O20A 
SADI 0.01 Na1 O20 Na1 O20A 
SADI 0.01 C42 C43 C42 C43A 
SIMU 0.01 0.02 C43 > C48A 
SADI 0.01 C3 C11 C3 C11A 
SIMU 0.01 0.02 C11 > C16A 
SADI 0.01 C26 C27 C26 C27A 
SIMU 0.01 0.02 C27 > C32A 
 
OMIT 1 2 0 
OMIT -1 1 2 
OMIT 0 4 1 
OMIT 2 0 1 
WGHT    0.037700   23.447001 
FVAR       0.03672   0.54740   0.68820 
I1    8    0.553194    0.385067    0.400813    11.00000    0.03148    0.02867 = 
         0.03055    0.00362    0.00072   -0.00185 
I2    8    0.624591    0.574717    0.491151    11.00000    0.02879    0.02285 = 
         0.03967    0.00176    0.00210   -0.00029 
I3    8    0.453924    0.449173    0.583471    11.00000    0.03021    0.03273 = 
         0.03164    0.00229    0.00088   -0.00589 
I4    8    1.042996    0.229828    0.421827    11.00000    0.02776    0.02127 = 
         0.03016   -0.00516    0.00247    0.00401 
I5    8    1.204372    0.069104    0.458704    11.00000    0.02632    0.02510 = 
         0.02353   -0.00140   -0.00181    0.00127 
I6    8    0.934528    0.563726    0.214506    11.00000    0.02554    0.02421 = 
         0.02721    0.00771   -0.00189   -0.00508 
NA1   7    0.801998    0.343005    0.309284    11.00000    0.03771    0.02409 = 
         0.02631    0.00160    0.00324   -0.00045 
O1    5    0.472443    0.335143    0.441333    11.00000    0.03667    0.03504 = 
         0.03340   -0.00105    0.00324   -0.00738 
O2    5    0.493082    0.404430    0.498239    11.00000    0.04027    0.03661 = 
         0.04167   -0.00177    0.00319   -0.01021 
O3    5    0.336963    0.311774    0.605711    11.00000    0.04326    0.04042 = 
         0.03956    0.00907    0.00424   -0.01118 
O4    5    0.488723    0.533316    0.621513    11.00000    0.03958    0.03669 = 
         0.03880   -0.00227    0.00209   -0.00699 
O5    5    0.544709    0.523850    0.546682    11.00000    0.05092    0.03094 = 
         0.04412   -0.00606    0.01346   -0.01003 
O6    5    0.654686    0.683076    0.618466    11.00000    0.06700    0.06367 = 
         0.04920   -0.01667    0.00622   -0.02629 
O7    5    0.660932    0.545905    0.405955    11.00000    0.03484    0.02841 = 
         0.04265    0.00139    0.00748   -0.00324 
O8    5    0.599367    0.476845    0.432770    11.00000    0.04567    0.03778 = 
         0.03645    0.00009    0.00637   -0.00995 
O9    5    0.692208    0.378204    0.283671    11.00000    0.04523    0.03996 = 
         0.03249    0.00481    0.00537    0.00102 
O10   5    1.040814    0.157766    0.348839    11.00000    0.03892    0.02922 = 
         0.03535   -0.01001   -0.00603    0.01449 
O11   5    0.997784    0.138357    0.270422    11.00000    0.03587    0.02730 = 
         0.03560   -0.01041   -0.00710    0.01117 
O12   5    0.891909    0.309874    0.350219    11.00000    0.03675    0.03156 = 
         0.03922    0.00713    0.00477    0.01812 
O13   5    1.133990    0.152659    0.453998    11.00000    0.03614    0.03177 = 
         0.03521   -0.00986   -0.00950    0.00420 
O14   5    1.106831    0.229534    0.498197    11.00000    0.03598    0.03012 = 
         0.03238   -0.00976   -0.00272    0.00461 
O15   5    1.266832    0.123421    0.607823    11.00000    0.03464    0.04295 = 
         0.02766   -0.00115   -0.00131   -0.00698 
O16   5    1.211268   -0.003364    0.396716    11.00000    0.03683    0.02636 = 
         0.02780   -0.00530   -0.00342    0.00722 
O17   5    1.129454    0.045038    0.368693    11.00000    0.03987    0.03822 = 
         0.02958   -0.01306   -0.00657    0.01537 
O18   5    0.863513    0.417536    0.281582    11.00000    0.03353    0.02609 = 
         0.04323    0.01299   -0.00143   -0.00520 
O19   5    0.760338    0.252321    0.329638    11.00000    0.05769    0.03473 = 
         0.06885    0.01534   -0.02243   -0.00945 
PART 1 21.0 
O20   5    0.781883    0.322208    0.218536    21.00000    0.05880    0.10861 = 
         0.04497   -0.02489   -0.01399    0.01442 
PART 2 -21.0 
O20A  5    0.817864    0.298033    0.225939   -21.00000    0.08827    0.05567 = 
         0.05616   -0.01308   -0.00522   -0.01209 
PART 0 
N1    4    0.406995    0.373261    0.569619    11.00000    0.03398    0.03498 = 
         0.03302    0.00242   -0.00024   -0.00946 
N2    4    0.615077    0.614357    0.566174    11.00000    0.03691    0.02700 = 
         0.04466   -0.00261   -0.00239   -0.00292 
N3    4    0.626085    0.409693    0.349846    11.00000    0.03634    0.03245 = 
         0.02976    0.00503    0.00361   -0.00694 
N4    4    0.974227    0.251193    0.364932    11.00000    0.03044    0.02325 = 
         0.02875   -0.00244    0.00144    0.00902 
N5    4    1.220224    0.121637    0.525965    11.00000    0.02860    0.02925 = 
         0.02550   -0.00404   -0.00406   -0.00287 
N6    4    0.883615    0.488275    0.222437    11.00000    0.02694    0.01956 = 
         0.03058    0.00861   -0.00041   -0.00661 
C1    1    0.461869    0.362720    0.484069    11.00000    0.03425    0.03135 = 
         0.03714    0.00594   -0.00194   -0.00267 
C2    1    0.405337    0.345246    0.517769    11.00000    0.03428    0.03688 = 
         0.03341    0.00306    0.00378   -0.00868 
AFIX  13 
H2    2    0.407389    0.303975    0.523891    11.00000   -1.20000 
AFIX   0 
C3    1    0.344882    0.358598    0.486769    11.00000    0.02977    0.04139 = 
         0.04023   -0.00062   -0.00112   -0.00672 
PART 1 31.0 
AFIX  23 
H3A   2    0.348192    0.344378    0.449593    31.00000   -1.20000 
H3B   2    0.309161    0.339834    0.504254    31.00000   -1.20000 
AFIX  23 
PART 2 -31.0 
H3C   2    0.345625    0.337741    0.452483   -31.00000   -1.20000 
H3D   2    0.309167    0.344446    0.507881   -31.00000   -1.20000 
AFIX   0 
PART 0 
C4    1    0.367549    0.355750    0.609127    11.00000    0.02762    0.04076 = 
         0.03364    0.00869   -0.00222   -0.00469 
C5    1    0.364830    0.393992    0.655308    11.00000    0.03598    0.03806 = 
         0.03720    0.00824   -0.00153   -0.00821 
C6    1    0.398138    0.444211    0.652835    11.00000    0.03011    0.04817 = 
         0.02688    0.00374    0.00203   -0.00449 
C7    1    0.395064    0.484038    0.692979    11.00000    0.03696    0.04378 = 
         0.04082   -0.00010   -0.00323   -0.00196 
AFIX  43 
H7    2    0.417487    0.518176    0.690552    11.00000   -1.20000 
AFIX   0 
C8    1    0.358114    0.472054    0.736578    11.00000    0.04153    0.06412 = 
         0.04147   -0.00532    0.00819   -0.00840 
AFIX  43 
H8    2    0.355075    0.498459    0.764915    11.00000   -1.20000 
AFIX   0 
C9    1    0.325101    0.422135    0.740096    11.00000    0.04985    0.06209 = 
         0.03799    0.00272    0.00526   -0.01569 
AFIX  43 
H9    2    0.299968    0.414918    0.770673    11.00000   -1.20000 
AFIX   0 
C10   1    0.328548    0.383423    0.699926    11.00000    0.03967    0.04789 = 
         0.03594    0.00577    0.00205   -0.00898 
AFIX  43 
H10   2    0.306066    0.349342    0.702663    11.00000   -1.20000 
AFIX  66 
PART 1 31.0 
C11   1    0.334194    0.421343    0.485908    31.00000    0.03030    0.04592 = 
         0.05719    0.00770   -0.00742   -0.00092 
C12   1    0.362427    0.454092    0.446807    31.00000    0.04493    0.05309 = 
         0.06033    0.01356   -0.01045    0.00302 
AFIX  43 
H12   2    0.384844    0.436900    0.418405    31.00000   -1.20000 
AFIX  65 
C13   1    0.357860    0.511996    0.449261    31.00000    0.05415    0.05515 = 
         0.06968    0.01096   -0.00904    0.00169 
AFIX  43 
H13   2    0.377156    0.534378    0.422536    31.00000   -1.20000 
AFIX  65 
C14   1    0.325060    0.537151    0.490817    31.00000    0.05531    0.05199 = 
         0.07651    0.01242   -0.01121    0.00836 
AFIX  43 
H14   2    0.321939    0.576726    0.492494    31.00000   -1.20000 
AFIX  65 
C15   1    0.296827    0.504402    0.529919    31.00000    0.04811    0.06261 = 
         0.07136    0.00201   -0.01177    0.00838 
AFIX  43 
H15   2    0.274410    0.521595    0.558321    31.00000   -1.20000 
AFIX  65 
C16   1    0.301393    0.446498    0.527465    31.00000    0.03390    0.05092 = 
         0.06537    0.00110   -0.00490    0.00249 
AFIX  43 
H16   2    0.282097    0.424116    0.554190    31.00000   -1.20000 
AFIX  66 
PART 2 -31.0 
C11A  1    0.333657    0.419586    0.474496   -31.00000    0.03486    0.04606 = 
         0.06718    0.00728   -0.00795   -0.00061 
C12A  1    0.347715    0.446802    0.426756   -31.00000    0.04697    0.05848 = 
         0.07382    0.01380   -0.01000   -0.00292 
AFIX  43 
H12A  2    0.365416    0.426544    0.397751   -31.00000   -1.20000 
AFIX  65 
C13A  1    0.335872    0.503658    0.421457   -31.00000    0.05222    0.06045 = 
         0.07337    0.01271   -0.01040    0.00029 
AFIX  43 
H13A  2    0.345480    0.522259    0.388829   -31.00000   -1.20000 
AFIX  65 
C14A  1    0.309973    0.533299    0.463896   -31.00000    0.05488    0.06009 = 
         0.07383    0.00848   -0.01239    0.00746 
AFIX  43 
H14A  2    0.301879    0.572158    0.460274   -31.00000   -1.20000 
AFIX  65 
C15A  1    0.295915    0.506084    0.511636   -31.00000    0.04978    0.06019 = 
         0.07433    0.00238   -0.00825    0.00611 
AFIX  43 
H15A  2    0.278213    0.526343    0.540641   -31.00000   -1.20000 
AFIX  65 
C16A  1    0.307756    0.449228    0.516936   -31.00000    0.03943    0.05275 = 
         0.07079   -0.00098   -0.00921    0.00295 
AFIX  43 
H16A  2    0.298148    0.430627    0.549564   -31.00000   -1.20000 
AFIX   0 
PART 0 
C17   1    0.529916    0.550541    0.588029    11.00000    0.03268    0.03026 = 
         0.03839   -0.00331    0.00242   -0.00288 
C18   1    0.560336    0.606317    0.600797    11.00000    0.03752    0.02659 = 
         0.04315   -0.00134    0.00214   -0.00071 
AFIX  13 
H18   2    0.574685    0.605491    0.638940    11.00000   -1.20000 
AFIX   0 
C19   1    0.654559    0.656722    0.575848    11.00000    0.04077    0.03573 = 
         0.05246   -0.00865   -0.00317   -0.00872 
C20   1    0.694313    0.670543    0.530183    11.00000    0.04840    0.04309 = 
         0.05565   -0.00889    0.00413   -0.01412 
C21   1    0.688822    0.640242    0.483189    11.00000    0.03501    0.02790 = 
         0.05416   -0.00102    0.00340   -0.00800 
C22   1    0.720577    0.652949    0.436337    11.00000    0.05104    0.03474 = 
         0.05919   -0.00350    0.01145   -0.01323 
AFIX  43 
H22   2    0.716460    0.630828    0.404896    11.00000   -1.20000 
AFIX   0 
C23   1    0.759279    0.700460    0.437919    11.00000    0.07973    0.05355 = 
         0.07629   -0.00866    0.03548   -0.03433 
AFIX  43 
H23   2    0.781278    0.711316    0.406550    11.00000   -1.20000 
AFIX   0 
C24   1    0.765785    0.731376    0.483999    11.00000    0.12287    0.09453 = 
         0.08312   -0.02799    0.03958   -0.08071 
AFIX  43 
H24   2    0.792506    0.763024    0.484040    11.00000   -1.20000 
AFIX   0 
C25   1    0.734010    0.717181    0.530464    11.00000    0.08572    0.07632 = 
         0.07830   -0.02783    0.02143   -0.05375 
AFIX  43 
H25   2    0.739049    0.738778    0.562140    11.00000   -1.20000 
AFIX   0 
C26   1    0.513309    0.654636    0.594423    11.00000    0.04905    0.02908 = 
         0.06010    0.00208    0.01267    0.01105 
PART 1 31.0 
AFIX  23 
H26A  2    0.473449    0.643888    0.611493    31.00000   -1.20000 
H26B  2    0.529388    0.688034    0.613341    31.00000   -1.20000 
AFIX  23 
PART 2 -31.0 
H26C  2    0.474507    0.645771    0.614099   -31.00000   -1.20000 
H26D  2    0.530987    0.689431    0.609594   -31.00000   -1.20000 
AFIX  66 
PART 0 
PART 1 31.0 
C27   1    0.501388    0.669474    0.535846    31.00000    0.03825    0.03080 = 
         0.06690    0.00164    0.00815    0.01297 
C28   1    0.540197    0.707660    0.510389    31.00000    0.04477    0.03390 = 
         0.07593    0.00634    0.00546    0.01168 
AFIX  43 
H28   2    0.571572    0.726538    0.530219    31.00000   -1.20000 
AFIX  65 
C29   1    0.533098    0.718226    0.455916    31.00000    0.05316    0.04042 = 
         0.07640    0.01429    0.00743    0.00470 
AFIX  43 
H29   2    0.559622    0.744324    0.438518    31.00000   -1.20000 
AFIX  65 
C30   1    0.487191    0.690605    0.426901    31.00000    0.06019    0.04352 = 
         0.07878    0.01785   -0.00373    0.00524 
AFIX  43 
H30   2    0.482340    0.697826    0.389672    31.00000   -1.20000 
AFIX  65 
C31   1    0.448382    0.652419    0.452358    31.00000    0.05422    0.03797 = 
         0.07997    0.01577   -0.01041    0.00038 
AFIX  43 
H31   2    0.417007    0.633542    0.432527    31.00000   -1.20000 
AFIX  65 
C32   1    0.455480    0.641853    0.506830    31.00000    0.04280    0.03548 = 
         0.07661    0.01099   -0.00295    0.00817 
AFIX  43 
H32   2    0.428956    0.615755    0.524228    31.00000   -1.20000 
AFIX  66 
PART 2 -31.0 
C27A  1    0.498937    0.662929    0.534726   -31.00000    0.03925    0.03250 = 
         0.07103    0.00557    0.00655    0.01088 
C28A  1    0.529369    0.704777    0.506292   -31.00000    0.03999    0.03228 = 
         0.07338    0.00774    0.00501    0.01006 
AFIX  43 
H28A  2    0.556528    0.729800    0.524404   -31.00000   -1.20000 
AFIX  65 
C29A  1    0.520065    0.710013    0.451356   -31.00000    0.04832    0.03391 = 
         0.07576    0.01585    0.00570    0.00149 
AFIX  43 
H29A  2    0.540864    0.738614    0.431922   -31.00000   -1.20000 
AFIX  65 
C30A  1    0.480328    0.673400    0.424855   -31.00000    0.05461    0.03965 = 
         0.07840    0.01575   -0.00148    0.00090 
AFIX  43 
H30A  2    0.473969    0.676979    0.387309   -31.00000   -1.20000 
AFIX  65 
C31A  1    0.449895    0.631552    0.453289   -31.00000    0.05435    0.04186 = 
         0.07921    0.01600   -0.00617    0.00802 
AFIX  43 
H31A  2    0.422737    0.606529    0.435176   -31.00000   -1.20000 
AFIX  65 
C32A  1    0.459199    0.626316    0.508224   -31.00000    0.04231    0.03905 = 
         0.07539    0.01041   -0.00193    0.00974 
AFIX  43 
H32A  2    0.438399    0.597714    0.527658   -31.00000   -1.20000 
AFIX   0 
PART 0 
C33   1    0.636229    0.497853    0.399259    11.00000    0.03186    0.02960 = 
         0.03776    0.00712   -0.00014   -0.00026 
C34   1    0.651022    0.466487    0.348210    11.00000    0.02986    0.02892 = 
         0.03811    0.00585    0.00779    0.00004 
AFIX  13 
H34   2    0.697359    0.463589    0.345417    11.00000   -1.20000 
AFIX   0 
C35   1    0.647257    0.370597    0.314324    11.00000    0.03119    0.04056 = 
         0.03182    0.00615    0.00047    0.00361 
C36   1    0.609528    0.318680    0.315095    11.00000    0.04156    0.03538 = 
         0.03177   -0.00044   -0.00353   -0.00096 
C37   1    0.559122    0.315314    0.350430    11.00000    0.03920    0.03596 = 
         0.03004   -0.00215   -0.00400    0.00405 
C38   1    0.520224    0.268894    0.351573    11.00000    0.04646    0.03816 = 
         0.04605   -0.00032    0.00031   -0.00413 
AFIX  43 
H38   2    0.486775    0.266549    0.376403    11.00000   -1.20000 
AFIX   0 
C39   1    0.531626    0.226416    0.315641    11.00000    0.06242    0.03791 = 
         0.06507   -0.01001    0.00421   -0.00938 
AFIX  43 
H39   2    0.505477    0.194385    0.315578    11.00000   -1.20000 
AFIX   0 
C40   1    0.581193    0.229606    0.279110    11.00000    0.06409    0.04722 = 
         0.05193   -0.01524    0.00267   -0.00135 
AFIX  43 
H40   2    0.587777    0.200182    0.254160    11.00000   -1.20000 
AFIX   0 
C41   1    0.620299    0.275150    0.279261    11.00000    0.04332    0.04266 = 
         0.04219   -0.00294   -0.00093    0.00090 
AFIX  43 
H41   2    0.654419    0.276872    0.255071    11.00000   -1.20000 
AFIX   0 
C42   1    0.627715    0.498769    0.298668    11.00000    0.03498    0.04331 = 
         0.04094    0.01223    0.00103    0.00697 
PART 1 31.0 
AFIX  23 
H42A  2    0.642822    0.537822    0.300503    31.00000   -1.20000 
H42B  2    0.645211    0.481493    0.265888    31.00000   -1.20000 
AFIX  23 
PART 2 -31.0 
H42C  2    0.647492    0.536148    0.298203   -31.00000   -1.20000 
H42D  2    0.641152    0.478674    0.265947   -31.00000   -1.20000 
AFIX  66 
PART 0 
PART 1 31.0 
C43   1    0.556460    0.498796    0.294980    31.00000    0.03469    0.10975 = 
         0.05003    0.02483   -0.00262    0.01490 
C44   1    0.526736    0.455394    0.268181    31.00000    0.04221    0.10937 = 
         0.06120    0.02214   -0.01737    0.00144 
AFIX  43 
H44   2    0.550548    0.428402    0.249200    31.00000   -1.20000 
AFIX  65 
C45   1    0.462170    0.451485    0.269155    31.00000    0.05256    0.12526 = 
         0.07882    0.02425   -0.01968   -0.00314 
AFIX  43 
H45   2    0.441855    0.421821    0.250839    31.00000   -1.20000 
AFIX  65 
C46   1    0.427329    0.490978    0.296928    31.00000    0.05682    0.14359 = 
         0.08063    0.02607   -0.00936    0.00452 
AFIX  43 
H46   2    0.383201    0.488306    0.297593    31.00000   -1.20000 
AFIX  65 
C47   1    0.457052    0.534380    0.323727    31.00000    0.05334    0.13516 = 
         0.07717    0.01456   -0.00045    0.01676 
AFIX  43 
H47   2    0.433239    0.561372    0.342709    31.00000   -1.20000 
AFIX  65 
C48   1    0.521618    0.538290    0.322754    31.00000    0.04469    0.12739 = 
         0.06482    0.01573   -0.00002    0.02478 
AFIX  43 
H48   2    0.541932    0.567954    0.341070    31.00000   -1.20000 
AFIX  66 
PART 2 -31.0 
C43A  1    0.557888    0.505967    0.297046   -31.00000    0.03899    0.11428 = 
         0.05705    0.02137   -0.00611    0.01442 
C44A  1    0.519115    0.469563    0.269253   -31.00000    0.04302    0.11611 = 
         0.06526    0.02114   -0.01655    0.00451 
AFIX  43 
H44A  2    0.535088    0.435256    0.255873   -31.00000   -1.20000 
AFIX  65 
C45A  1    0.456970    0.483353    0.261037   -31.00000    0.05018    0.12752 = 
         0.07578    0.01916   -0.01603    0.00795 
AFIX  43 
H45A  2    0.430471    0.458472    0.242042   -31.00000   -1.20000 
AFIX  65 
C46A  1    0.433598    0.533548    0.280613   -31.00000    0.05385    0.13234 = 
         0.08175    0.02174   -0.00893    0.01930 
AFIX  43 
H46A  2    0.391124    0.542973    0.274998   -31.00000   -1.20000 
AFIX  65 
C47A  1    0.472370    0.569953    0.308406   -31.00000    0.05257    0.13040 = 
         0.07578    0.01635   -0.00198    0.02440 
AFIX  43 
H47A  2    0.456396    0.604258    0.321786   -31.00000   -1.20000 
AFIX  65 
C48A  1    0.534515    0.556163    0.316623   -31.00000    0.04342    0.12337 = 
         0.06596    0.01696   -0.00237    0.02120 
AFIX  43 
H48A  2    0.561014    0.581044    0.335618   -31.00000   -1.20000 
AFIX   0 
PART 0 
C49   1    1.004184    0.169805    0.311108    11.00000    0.02646    0.02407 = 
         0.03416   -0.00602    0.00167    0.00622 
C50   1    0.964943    0.222662    0.313657    11.00000    0.03490    0.02637 = 
         0.02776   -0.00518   -0.00418    0.00818 
AFIX  13 
H50   2    0.920257    0.211061    0.311871    11.00000   -1.20000 
AFIX   0 
C51   1    0.936428    0.294551    0.377961    11.00000    0.04280    0.02194 = 
         0.03490    0.00344    0.01508    0.00528 
C52   1    0.954324    0.321802    0.429431    11.00000    0.04290    0.01792 = 
         0.03284    0.00883    0.01198    0.00775 
C53   1    1.003649    0.300674    0.458424    11.00000    0.03908    0.02019 = 
         0.03020   -0.00346    0.01362    0.00430 
C54   1    1.023825    0.325036    0.505800    11.00000    0.04754    0.02691 = 
         0.03517   -0.00834    0.00577    0.00286 
AFIX  43 
H54   2    1.057270    0.309630    0.525882    11.00000   -1.20000 
AFIX   0 
C55   1    0.992877    0.373096    0.522632    11.00000    0.05532    0.03347 = 
         0.03593   -0.01118    0.00433    0.00080 
AFIX  43 
H55   2    1.005899    0.391255    0.554604    11.00000   -1.20000 
AFIX   0 
C56   1    0.943293    0.395043    0.493583    11.00000    0.05822    0.03251 = 
         0.03619   -0.00072    0.01840    0.01421 
AFIX  43 
H56   2    0.923031    0.428059    0.505570    11.00000   -1.20000 
AFIX   0 
C57   1    0.923879    0.369205    0.448046    11.00000    0.05047    0.02857 = 
         0.03266    0.00849    0.01310    0.01580 
AFIX  43 
H57   2    0.889254    0.383652    0.428809    11.00000   -1.20000 
AFIX   0 
C58   1    0.978150    0.260024    0.263945    11.00000    0.04950    0.03067 = 
         0.03188   -0.00346   -0.00092    0.01251 
AFIX  23 
H58A  2    0.979717    0.236118    0.231565    11.00000   -1.20000 
H58B  2    0.943324    0.286720    0.259395    11.00000   -1.20000 
AFIX  66 
C59   1    1.038307    0.292333    0.268232    11.00000    0.04930    0.03295 = 
         0.02745    0.00319    0.00838    0.00621 
C60   1    1.096058    0.266505    0.263837    11.00000    0.05342    0.03825 = 
         0.04441   -0.00560    0.00683   -0.00837 
AFIX  43 
H60   2    1.098504    0.227610    0.256443    11.00000   -1.20000 
AFIX  65 
C61   1    1.150231    0.297587    0.270260    11.00000    0.04993    0.05873 = 
         0.04574   -0.00507    0.00748   -0.01211 
AFIX  43 
H61   2    1.189702    0.279935    0.267256    11.00000   -1.20000 
AFIX  65 
C62   1    1.146652    0.354497    0.281078    11.00000    0.07883    0.05126 = 
         0.05562   -0.00384    0.01724   -0.02631 
AFIX  43 
H62   2    1.183677    0.375740    0.285468    11.00000   -1.20000 
AFIX  65 
C63   1    1.088901    0.380325    0.285473    11.00000    0.09982    0.04163 = 
         0.07456   -0.01437    0.04008   -0.01467 
AFIX  43 
H63   2    1.086456    0.419220    0.292867    11.00000   -1.20000 
AFIX  65 
C64   1    1.034728    0.349244    0.279051    11.00000    0.07889    0.03472 = 
         0.04778   -0.00043    0.02164   -0.00253 
AFIX  43 
H64   2    0.995258    0.366896    0.282055    11.00000   -1.20000 
AFIX   0 
C65   1    1.140796    0.185616    0.491872    11.00000    0.02968    0.03017 = 
         0.02886   -0.00659    0.00320    0.00169 
C66   1    1.192731    0.176831    0.532084    11.00000    0.03115    0.02866 = 
         0.02906   -0.00388    0.00028    0.00214 
AFIX  13 
H66   2    1.174204    0.179055    0.568814    11.00000   -1.20000 
AFIX   0 
C67   1    1.257224    0.100121    0.564467    11.00000    0.03014    0.03024 = 
         0.02344    0.00342   -0.00012   -0.00765 
C68   1    1.285628    0.045458    0.549887    11.00000    0.02469    0.03038 = 
         0.02932    0.00583    0.00128   -0.00588 
C69   1    1.271263    0.021980    0.500782    11.00000    0.02643    0.02959 = 
         0.02969    0.00551   -0.00485    0.00144 
C70   1    1.297691   -0.027843    0.483459    11.00000    0.03090    0.03626 = 
         0.03054    0.00030   -0.00307    0.00375 
AFIX  43 
H70   2    1.287239   -0.043561    0.449650    11.00000   -1.20000 
AFIX   0 
C71   1    1.339906   -0.053761    0.517389    11.00000    0.03976    0.03140 = 
         0.05098    0.00951   -0.00933    0.00432 
AFIX  43 
H71   2    1.359214   -0.087654    0.506539    11.00000   -1.20000 
AFIX   0 
C72   1    1.354373   -0.030795    0.567126    11.00000    0.03877    0.03802 = 
         0.03671    0.01135   -0.01172   -0.00042 
AFIX  43 
H72   2    1.383337   -0.049141    0.589916    11.00000   -1.20000 
AFIX   0 
C73   1    1.327170    0.017991    0.583389    11.00000    0.03722    0.03452 = 
         0.02812    0.00739   -0.00774   -0.01067 
AFIX  43 
H73   2    1.336707    0.033107    0.617649    11.00000   -1.20000 
AFIX   0 
C74   1    1.241367    0.224533    0.526825    11.00000    0.03415    0.03297 = 
         0.03238   -0.00432   -0.00386   -0.01030 
AFIX  23 
H74A  2    1.221104    0.260511    0.535788    11.00000   -1.20000 
H74B  2    1.275113    0.218213    0.553184    11.00000   -1.20000 
AFIX  66 
C75   1    1.269679    0.228772    0.471111    11.00000    0.03936    0.02329 = 
         0.03508   -0.00021   -0.00259   -0.00850 
C76   1    1.325428    0.201746    0.459725    11.00000    0.05476    0.03745 = 
         0.07227    0.01536    0.01496    0.00850 
AFIX  43 
H76   2    1.345022    0.179445    0.486351    11.00000   -1.20000 
AFIX  65 
C77   1    1.352507    0.207348    0.409381    11.00000    0.07320    0.04909 = 
         0.07558    0.00174    0.04080   -0.00228 
AFIX  43 
H77   2    1.390609    0.188877    0.401599    11.00000   -1.20000 
AFIX  65 
C78   1    1.323837    0.239976    0.370422    11.00000    0.09025    0.06978 = 
         0.04661   -0.00933    0.01878   -0.03519 
AFIX  43 
H78   2    1.342344    0.243805    0.336014    11.00000   -1.20000 
AFIX  65 
C79   1    1.268088    0.267003    0.381807    11.00000    0.08823    0.06394 = 
         0.03005    0.01115   -0.01207   -0.03137 
AFIX  43 
H79   2    1.248494    0.289303    0.355180    11.00000   -1.20000 
AFIX  65 
C80   1    1.241008    0.261401    0.432151    11.00000    0.04524    0.04596 = 
         0.03904    0.00764   -0.00846   -0.00926 
AFIX  43 
H80   2    1.202906    0.279872    0.439932    11.00000   -1.20000 
AFIX   0 
C81   1    1.168939    0.008374    0.362515    11.00000    0.02773    0.02350 = 
         0.02954   -0.00417   -0.00111   -0.00057 
C82   1    0.828116    0.475935    0.190644    11.00000    0.02613    0.02260 = 
         0.02901    0.00759   -0.00113   -0.00631 
AFIX  13 
H82   2    0.827215    0.434989    0.182603    11.00000   -1.20000 
AFIX   0 
C83   1    0.893718    0.459849    0.268149    11.00000    0.02670    0.01836 = 
         0.03166    0.00732    0.00370   -0.00171 
C84   1    0.944118    0.483648    0.302125    11.00000    0.02402    0.02421 = 
         0.02954    0.00356    0.00189    0.00288 
C85   1    0.970237    0.534316    0.287666    11.00000    0.02361    0.02661 = 
         0.02519    0.00689   -0.00144    0.00202 
C86   1    1.015259    0.560480    0.318196    11.00000    0.03618    0.03611 = 
         0.03307    0.00695   -0.00737   -0.00842 
AFIX  43 
H86   2    1.032595    0.595264    0.307474    11.00000   -1.20000 
AFIX   0 
C87   1    1.034455    0.534170    0.365300    11.00000    0.03441    0.04146 = 
         0.03966    0.00327   -0.01014   -0.00410 
AFIX  43 
H87   2    1.065852    0.550719    0.386937    11.00000   -1.20000 
AFIX   0 
C88   1    1.007415    0.483301    0.380716    11.00000    0.03742    0.03867 = 
         0.03347    0.00729   -0.00400    0.00449 
AFIX  43 
H88   2    1.019500    0.466223    0.413498    11.00000   -1.20000 
AFIX   0 
C89   1    0.963748    0.458052    0.348911    11.00000    0.03018    0.03137 = 
         0.03297    0.00887    0.00254    0.00176 
AFIX  43 
H89   2    0.946883    0.422874    0.358987    11.00000   -1.20000 
AFIX   0 
C90   1    0.767143    0.492049    0.220262    11.00000    0.02580    0.03291 = 
         0.02894    0.00963    0.00160   -0.00369 
AFIX  23 
H90A  2    0.731663    0.488372    0.195162    11.00000   -1.20000 
H90B  2    0.760274    0.465627    0.250242    11.00000   -1.20000 
AFIX  66 
C91   1    0.768589    0.550921    0.242080    11.00000    0.02872    0.03195 = 
         0.03184    0.00603    0.00013   -0.00162 
C92   1    0.789266    0.559271    0.294291    11.00000    0.03228    0.03093 = 
         0.03416    0.00958    0.00388    0.00266 
AFIX  43 
H92   2    0.797628    0.528092    0.316761    11.00000   -1.20000 
AFIX  65 
C93   1    0.797710    0.613239    0.313625    11.00000    0.04177    0.04467 = 
         0.03117   -0.00380    0.00346   -0.00009 
AFIX  43 
H93   2    0.811842    0.618946    0.349309    11.00000   -1.20000 
AFIX  65 
C94   1    0.785476    0.658859    0.280748    11.00000    0.06859    0.03711 = 
         0.05780   -0.00300    0.01368    0.00715 
AFIX  43 
H94   2    0.791246    0.695744    0.293962    11.00000   -1.20000 
AFIX  65 
C95   1    0.764798    0.650510    0.228536    11.00000    0.09259    0.03389 = 
         0.04628    0.00890    0.00476    0.01423 
AFIX  43 
H95   2    0.756437    0.681689    0.206066    11.00000   -1.20000 
AFIX  65 
C96   1    0.756355    0.596542    0.209202    11.00000    0.05140    0.04217 = 
         0.03609    0.00402    0.00000    0.01129 
AFIX  43 
H96   2    0.742223    0.590836    0.173517    11.00000   -1.20000 
AFIX   0 
REM BArF24 
PART 1 21.0 
F1    6    0.316517    0.652361    0.566423    21.00000    0.06347    0.09133 = 
         0.09076   -0.00904    0.00892   -0.01165 
F2    6    0.319726    0.597383    0.633407    21.00000    0.07137    0.08940 = 
         0.09390   -0.01057   -0.02436    0.00211 
F3    6    0.329652    0.685934    0.645983    21.00000    0.06724    0.09813 = 
         0.08977   -0.00701   -0.02117   -0.02352 
F4    6    0.154323    0.751191    0.739778    21.00000    0.12709    0.14840 = 
         0.07522   -0.04598   -0.01279   -0.02697 
F5    6    0.072081    0.702105    0.737707    21.00000    0.11099    0.15480 = 
         0.10107   -0.03884    0.01832   -0.01618 
F6    6    0.084013    0.770519    0.681162    21.00000    0.14038    0.13713 = 
         0.10145   -0.04627   -0.00211    0.00305 
F7    6    0.209414    0.407581    0.409460    21.00000    0.05433    0.03336 = 
         0.06174   -0.00565    0.01014    0.00677 
F8    6    0.110687    0.400690    0.421441    21.00000    0.05065    0.03432 = 
         0.06432   -0.00914   -0.01223    0.00734 
F9    6    0.172119    0.391374    0.488562    21.00000    0.05785    0.03348 = 
         0.05947   -0.00067   -0.01066    0.00410 
F10   6    0.261539    0.594106    0.362285    21.00000    0.05664    0.05156 = 
         0.04528   -0.00542    0.00970    0.00221 
F11   6    0.260279    0.649678    0.429401    21.00000    0.06089    0.03820 = 
         0.04663    0.00204   -0.00042   -0.01031 
F12   6    0.186493    0.652759    0.372033    21.00000    0.05911    0.05593 = 
         0.05428    0.01426    0.00163    0.00422 
F13   6    0.177506    0.394183    0.656128    21.00000    0.11014    0.09226 = 
         0.10276    0.02797   -0.01989    0.01499 
F14   6    0.190871    0.466679    0.706453    21.00000    0.07385    0.08870 = 
         0.11760    0.04315   -0.03352    0.00167 
F15   6    0.133521    0.400389    0.731509    21.00000    0.08777    0.07804 = 
         0.10274    0.03540   -0.01697    0.01077 
F16   6   -0.086346    0.411419    0.689301    21.00000    0.05985    0.07250 = 
         0.06982    0.01346    0.01121   -0.02039 
F17   6   -0.107213    0.431105    0.606508    21.00000    0.05236    0.07186 = 
         0.04996   -0.01993    0.00713   -0.01994 
F18   6   -0.114472    0.493394    0.666796    21.00000    0.04913    0.07002 = 
         0.05951   -0.02343    0.01357   -0.00513 
F19   6    0.003077    0.697455    0.390259    21.00000    0.04402    0.04377 = 
         0.05836    0.01014   -0.00983   -0.00705 
F20   6   -0.082088    0.648571    0.389413    21.00000    0.05003    0.04257 = 
         0.06548   -0.00700   -0.01891   -0.00683 
F21   6   -0.085630    0.734868    0.409475    21.00000    0.05715    0.03791 = 
         0.06765    0.00931   -0.01232    0.00840 
F22   6   -0.105419    0.682494    0.655682    21.00000    0.06891    0.08957 = 
         0.08032   -0.01962    0.00442    0.01485 
F23   6   -0.151096    0.734715    0.598187    21.00000    0.06371    0.07110 = 
         0.08945   -0.02451    0.01449    0.02046 
F24   6   -0.175617    0.648170    0.605919    21.00000    0.07153    0.07347 = 
         0.07918   -0.00296    0.01525    0.01124 
AFIX  66 
C97   1    0.126194    0.625992    0.594589    21.00000    0.04468    0.06237 = 
         0.04251   -0.00840   -0.00221   -0.01444 
C98   1    0.190303    0.618527    0.591879    21.00000    0.04831    0.07048 = 
         0.04901   -0.00791   -0.00404   -0.01496 
AFIX  43 
H98   2    0.207348    0.591194    0.568461    21.00000   -1.20000 
AFIX  65 
C99   1    0.229471    0.651052    0.623432    21.00000    0.05652    0.08328 = 
         0.05769   -0.01029   -0.00707   -0.01892 
C100  1    0.204532    0.691044    0.657696    21.00000    0.06397    0.09237 = 
         0.05674   -0.01786   -0.00511   -0.02259 
AFIX  43 
H100  2    0.231302    0.713274    0.679261    21.00000   -1.20000 
AFIX  65 
C101  1    0.140424    0.698511    0.660406    21.00000    0.06927    0.09700 = 
         0.05783   -0.02358    0.00020   -0.02232 
C102  1    0.101254    0.665985    0.628853    21.00000    0.05497    0.07901 = 
         0.04817   -0.01805    0.00076   -0.02021 
AFIX  43 
H102  2    0.057439    0.671088    0.630705    21.00000   -1.20000 
AFIX   0 
C103  1    0.298522    0.647262    0.617636    21.00000    0.06318    0.08751 = 
         0.07178   -0.00885   -0.01254   -0.01620 
C104  1    0.112799    0.729407    0.706569    21.00000    0.09319    0.12007 = 
         0.07376   -0.03350    0.00039   -0.01926 
AFIX  66 
C105  1    0.119224    0.558477    0.505754    21.00000    0.03444    0.03364 = 
         0.03826   -0.00545   -0.00376   -0.00212 
C106  1    0.123057    0.501416    0.495764    21.00000    0.03299    0.03489 = 
         0.04231   -0.00465   -0.00456    0.00154 
AFIX  43 
H106  2    0.100694    0.475828    0.517625    21.00000   -1.20000 
AFIX  65 
C107  1    0.159609    0.481795    0.453789    21.00000    0.03638    0.03307 = 
         0.04638   -0.00575   -0.00353    0.00516 
C108  1    0.192329    0.519234    0.421803    21.00000    0.03450    0.03168 = 
         0.03908   -0.00789   -0.00468    0.00349 
AFIX  43 
H108  2    0.217311    0.505823    0.393115    21.00000   -1.20000 
AFIX  65 
C109  1    0.188497    0.576295    0.431792    21.00000    0.03688    0.03277 = 
         0.03818   -0.00334   -0.00529    0.00042 
C110  1    0.151945    0.595917    0.473767    21.00000    0.03376    0.02927 = 
         0.03427   -0.00446   -0.00435   -0.00015 
AFIX  43 
H110  2    0.149326    0.634916    0.480594    21.00000   -1.20000 
AFIX   0 
C111  1    0.163449    0.420483    0.443562    21.00000    0.04253    0.03374 = 
         0.05413   -0.00675   -0.00281    0.00553 
C112  1    0.224042    0.617405    0.398549    21.00000    0.04746    0.04322 = 
         0.04152   -0.00082    0.00054   -0.00118 
AFIX  66 
C113  1    0.059384    0.529516    0.599593    21.00000    0.03784    0.04067 = 
         0.03949   -0.00502    0.00198   -0.00078 
C114  1    0.107986    0.503776    0.626892    21.00000    0.04184    0.04293 = 
         0.04993    0.00123    0.00128    0.00112 
AFIX  43 
H114  2    0.149553    0.516237    0.621706    21.00000   -1.20000 
AFIX  65 
C115  1    0.095771    0.459804    0.661779    21.00000    0.05704    0.05201 = 
         0.06250    0.00981    0.00192    0.00644 
C116  1    0.034953    0.441571    0.669366    21.00000    0.05053    0.04469 = 
         0.05083   -0.00115    0.00805   -0.00101 
AFIX  43 
H116  2    0.026604    0.411518    0.693210    21.00000   -1.20000 
AFIX  65 
C117  1   -0.013651    0.467311    0.642067    21.00000    0.04275    0.04510 = 
         0.04113   -0.00894    0.01003   -0.00545 
C118  1   -0.001436    0.511283    0.607180    21.00000    0.03909    0.04029 = 
         0.03658   -0.00828    0.00772   -0.00532 
AFIX  43 
H118  2   -0.034654    0.528875    0.588523    21.00000   -1.20000 
AFIX   0 
C119  1    0.148701    0.430315    0.688247    21.00000    0.07325    0.07057 = 
         0.08444    0.02462   -0.00789    0.01182 
C120  1   -0.079897    0.450313    0.651028    21.00000    0.04705    0.05257 = 
         0.04306   -0.01097    0.01158   -0.00758 
AFIX  66 
C121  1    0.013828    0.619328    0.539246    21.00000    0.03836    0.03630 = 
         0.03990   -0.00821   -0.00227   -0.00135 
C122  1    0.007430    0.637802    0.486683    21.00000    0.03800    0.03219 = 
         0.04373   -0.00584   -0.00768   -0.00247 
AFIX  43 
H122  2    0.037114    0.627142    0.460353    21.00000   -1.20000 
AFIX  65 
C123  1   -0.042400    0.671872    0.472644    21.00000    0.03997    0.03325 = 
         0.04926   -0.00560   -0.00982    0.00045 
C124  1   -0.085832    0.687469    0.511169    21.00000    0.04225    0.04184 = 
         0.05634   -0.01003   -0.00373    0.00598 
AFIX  43 
H124  2   -0.119889    0.710755    0.501574    21.00000   -1.20000 
AFIX  65 
C125  1   -0.079435    0.668996    0.563732    21.00000    0.04796    0.05049 = 
         0.05429   -0.01392    0.00333    0.00817 
C126  1   -0.029605    0.634925    0.577771    21.00000    0.04241    0.04432 = 
         0.04420   -0.01502    0.00095    0.00382 
AFIX  43 
H126  2   -0.025233    0.622299    0.613696    21.00000   -1.20000 
AFIX   0 
C127  1   -0.050882    0.688490    0.415140    21.00000    0.04429    0.03433 = 
         0.05748   -0.00327   -0.01069   -0.00036 
C128  1   -0.127242    0.683565    0.605325    21.00000    0.05775    0.06243 = 
         0.06425   -0.01496    0.00727    0.01207 
B1    3    0.078097    0.583081    0.557970    21.00000    0.03721    0.04139 = 
         0.03848   -0.00530   -0.00198   -0.00466 
PART 2 -21.0 
SAME 0.01 F1 > B1 
F1A   6    0.316491    0.634983    0.570831   -21.00000    0.06181    0.08305 = 
         0.09166   -0.01518   -0.00120   -0.00828 
F2A   6    0.320246    0.606459    0.652330   -21.00000    0.08378    0.08458 = 
         0.08176   -0.00879   -0.01761    0.01004 
F3A   6    0.326343    0.694636    0.633551   -21.00000    0.06650    0.09310 = 
         0.09062   -0.00227   -0.01668   -0.02514 
F4A   6    0.141644    0.774267    0.715761   -21.00000    0.11948    0.13562 = 
         0.09669   -0.05002   -0.00612   -0.01137 
F5A   6    0.050815    0.748904    0.693018   -21.00000    0.08238    0.11640 = 
         0.07461   -0.05707    0.01828   -0.01306 
F6A   6    0.104534    0.700632    0.750109   -21.00000    0.11481    0.16062 = 
         0.08626   -0.03012   -0.00182   -0.01698 
F7A   6    0.209360    0.602578    0.365793   -21.00000    0.05597    0.05066 = 
         0.05138   -0.00597    0.00862    0.00250 
F8A   6    0.193528    0.687790    0.343852   -21.00000    0.06249    0.06137 = 
         0.06632    0.02083    0.02926    0.00826 
F9A   6    0.244042    0.667421    0.415912   -21.00000    0.05544    0.05815 = 
         0.05624   -0.00294    0.00386   -0.00983 
F10A  6   -0.028476    0.721781    0.360606   -21.00000    0.05650    0.04966 = 
         0.06531    0.02029   -0.01015   -0.00795 
F11A  6   -0.069201    0.642843    0.378567   -21.00000    0.04986    0.04052 = 
         0.06753    0.00027   -0.01321   -0.00745 
F12A  6   -0.070541    0.709782    0.436595   -21.00000    0.05716    0.06399 = 
         0.06647   -0.00096   -0.00461    0.00642 
F13A  6    0.159786    0.454607    0.390784   -21.00000    0.05304    0.03890 = 
         0.05488   -0.00220    0.00789   -0.00150 
F14A  6    0.109801    0.381975    0.414772   -21.00000    0.04939    0.03815 = 
         0.06376   -0.00483   -0.00566   -0.00646 
F15A  6    0.208614    0.386191    0.424805   -21.00000    0.04923    0.05174 = 
         0.07363   -0.01171   -0.00219    0.01273 
F16A  6    0.198572    0.423959    0.661923   -21.00000    0.10085    0.10181 = 
         0.10557    0.03942   -0.02951    0.00216 
F17A  6    0.108291    0.388779    0.658343   -21.00000    0.09230    0.08528 = 
         0.09536    0.03734    0.00516    0.00848 
F18A  6    0.182941    0.346070    0.620175   -21.00000    0.13601    0.09585 = 
         0.10355    0.03681   -0.00178    0.04091 
F19A  6   -0.120719    0.703881    0.583180   -21.00000    0.06229    0.06276 = 
         0.07163   -0.00367    0.01422    0.02009 
F20A  6   -0.172010    0.663731    0.646468   -21.00000    0.07215    0.07041 = 
         0.07931    0.00334    0.02542    0.01733 
F21A  6   -0.084197    0.705318    0.659732   -21.00000    0.08097    0.05263 = 
         0.07967   -0.02693    0.01685   -0.00348 
F22A  6   -0.051517    0.424318    0.644055   -21.00000    0.04420    0.05820 = 
         0.05470    0.00416    0.01224   -0.00431 
F23A  6   -0.134096    0.442056    0.599733   -21.00000    0.05338    0.05955 = 
         0.04041   -0.00724   -0.01040   -0.00334 
F24A  6   -0.128254    0.463095    0.682842   -21.00000    0.04693    0.05090 = 
         0.03915   -0.00492    0.01542   -0.00346 
AFIX  66 
C97A  1    0.126354    0.618826    0.596225   -21.00000    0.04448    0.06158 = 
         0.04254   -0.00895   -0.00173   -0.01587 
C98A  1    0.190641    0.618280    0.589796   -21.00000    0.04863    0.07096 = 
         0.04912   -0.00817   -0.00435   -0.01529 
AFIX  43 
H98A  2    0.208974    0.596206    0.562342   -21.00000   -1.20000 
AFIX  65 
C99A  1    0.228105    0.650032    0.623535   -21.00000    0.05691    0.08350 = 
         0.05792   -0.01037   -0.00698   -0.01862 
C200  1    0.201281    0.682330    0.663704   -21.00000    0.06457    0.09345 = 
         0.05644   -0.01793   -0.00490   -0.02211 
AFIX  43 
H200  2    0.226886    0.704031    0.686763   -21.00000   -1.20000 
AFIX  65 
C201  1    0.136994    0.682877    0.670134   -21.00000    0.07098    0.09888 = 
         0.05835   -0.02368   -0.00021   -0.02105 
C202  1    0.099530    0.651125    0.636395   -21.00000    0.05599    0.08012 = 
         0.04900   -0.01759   -0.00064   -0.02020 
AFIX  43 
H202  2    0.055593    0.651498    0.640789   -21.00000   -1.20000 
AFIX   0 
C203  1    0.297408    0.646698    0.620687   -21.00000    0.06274    0.08706 = 
         0.07157   -0.00890   -0.01200   -0.01616 
C204  1    0.108079    0.728750    0.703130   -21.00000    0.09265    0.11982 = 
         0.07291   -0.03313   -0.00009   -0.01802 
AFIX  66 
C205  1    0.079696    0.614908    0.492460   -21.00000    0.03617    0.03400 = 
         0.03835   -0.00727   -0.00376   -0.00362 
C206  1    0.135446    0.623369    0.465332   -21.00000    0.03890    0.03182 = 
         0.03666   -0.00573   -0.00158   -0.00344 
AFIX  43 
H206  2    0.173340    0.609807    0.480063   -21.00000   -1.20000 
AFIX  65 
C207  1    0.135751    0.651674    0.416650   -21.00000    0.04013    0.03358 = 
         0.03587   -0.00107   -0.00090   -0.00260 
C208  1    0.080306    0.671518    0.395096   -21.00000    0.03997    0.03455 = 
         0.03774   -0.00236    0.00236   -0.00347 
AFIX  43 
H208  2    0.080515    0.690863    0.361824   -21.00000   -1.20000 
AFIX  65 
C209  1    0.024556    0.663057    0.422224   -21.00000    0.04075    0.03287 = 
         0.04567   -0.00273   -0.00677   -0.00263 
C210  1    0.024250    0.634752    0.470905   -21.00000    0.03733    0.03256 = 
         0.04207   -0.00555   -0.00667   -0.00182 
AFIX  43 
H210  2   -0.013852    0.628969    0.489446   -21.00000   -1.20000 
AFIX   0 
C211  1    0.195232    0.653164    0.385664   -21.00000    0.05105    0.04572 = 
         0.04409    0.00156    0.00245   -0.00279 
C212  1   -0.035631    0.684203    0.399679   -21.00000    0.04425    0.03430 = 
         0.05142    0.00065   -0.00811   -0.00233 
AFIX  66 
C213  1    0.112997    0.515867    0.541836   -21.00000    0.03520    0.04038 = 
         0.04097   -0.00356   -0.00214   -0.00234 
C214  1    0.122378    0.494565    0.490607   -21.00000    0.03333    0.03556 = 
         0.04257   -0.00424   -0.00551   -0.00005 
AFIX  43 
H214  2    0.113439    0.516954    0.460097   -21.00000   -1.20000 
AFIX  65 
C215  1    0.144837    0.440505    0.484018   -21.00000    0.03858    0.03387 = 
         0.05156   -0.00277   -0.00389    0.00427 
C216  1    0.157916    0.407746    0.528659   -21.00000    0.04459    0.04054 = 
         0.05951    0.00919   -0.00292    0.00587 
AFIX  43 
H216  2    0.173266    0.370799    0.524155   -21.00000   -1.20000 
AFIX  65 
C217  1    0.148535    0.429047    0.579888   -21.00000    0.04982    0.05225 = 
         0.06278    0.01684   -0.00476    0.00727 
C218  1    0.126076    0.483107    0.586478   -21.00000    0.03883    0.04439 = 
         0.04701    0.00310   -0.00060   -0.00054 
AFIX  43 
H218  2    0.119665    0.497665    0.621491   -21.00000   -1.20000 
AFIX   0 
C219  1    0.156250    0.416347    0.429599   -21.00000    0.04242    0.03394 = 
         0.05626   -0.00459   -0.00133    0.00721 
C220  1    0.159597    0.396248    0.629460   -21.00000    0.07542    0.07235 = 
         0.08148    0.02855   -0.01006    0.01696 
AFIX  66 
C221  1    0.009072    0.573815    0.578572   -21.00000    0.03803    0.04067 = 
         0.03788   -0.00767    0.00085   -0.00369 
C222  1   -0.025304    0.621914    0.588644   -21.00000    0.04387    0.04359 = 
         0.04279   -0.01097    0.00141    0.00186 
AFIX  43 
H222  2   -0.009906    0.657297    0.577539   -21.00000   -1.20000 
AFIX  65 
C223  1   -0.082211    0.618242    0.614965   -21.00000    0.04870    0.05248 = 
         0.05108   -0.01335    0.00631    0.00861 
C224  1   -0.104741    0.566472    0.631213   -21.00000    0.04128    0.04994 = 
         0.04241   -0.00973    0.00823    0.00316 
AFIX  43 
H224  2   -0.143634    0.563962    0.649202   -21.00000   -1.20000 
AFIX  65 
C225  1   -0.070365    0.518372    0.621141   -21.00000    0.04084    0.04663 = 
         0.03933   -0.00956    0.00849   -0.00538 
C226  1   -0.013459    0.522043    0.594820   -21.00000    0.03831    0.04002 = 
         0.03519   -0.00837    0.00592   -0.00629 
AFIX  43 
H226  2    0.010035    0.489169    0.587937   -21.00000   -1.20000 
AFIX   0 
C227  1   -0.115508    0.671304    0.626350   -21.00000    0.05899    0.06117 = 
         0.06278   -0.01519    0.00942    0.01160 
C228  1   -0.096210    0.462855    0.637160   -21.00000    0.04396    0.05186 = 
         0.04268   -0.00998    0.01053   -0.00597 
B1A   3    0.081591    0.580669    0.551756   -21.00000    0.03731    0.04233 = 
         0.03921   -0.00505   -0.00217   -0.00504 
PART 0 
HKLF 4 
 
 
 
 
REM  16157ds in P2(1)2(1)2(1) 
REM wR2 = 0.0882, GooF = S = 1.062, Restrained GooF = 1.085 for all data 
REM R1 = 0.0358 for 26573 Fo > 4sig(Fo) and 0.0445 for all 29436 data 
REM 2157 parameters refined using 4880 restraints 
 
END 
 
WGHT      0.0377     23.4484 
 
REM Instructions for potential hydrogen bonds 
EQIV $4 x-1/2, -y+1/2, -z+1 
HTAB C2 I4_$4 
HTAB C3 O3 
HTAB C7 O4 
HTAB C22 O7 
EQIV $5 x+1/2, -y+3/2, -z+1 
HTAB C26 F10A_$5 
HTAB C38 O1 
EQIV $6 -x+1/2, -y+1, z-1/2 
HTAB C42 F18_$6 
HTAB C42 F24A_$6 
HTAB C54 O14 
EQIV $7 -x+1, y-1/2, -z+1/2 
HTAB C58 F10A_$7 
HTAB C58 O12 
EQIV $2 x+1/2, -y+1/2, -z+1 
HTAB C66 I1_$2 
HTAB C70 O16 
HTAB C74 O15 
EQIV $3 -x+2, y+1/2, -z+1/2 
HTAB C86 O11_$3 
HTAB C90 F24A_$6 
HTAB C90 O18 
 
REM Highest difference peak  0.867,  deepest hole -1.090,  1-sigma level  0.094 
Q1    1   0.1265  0.8043  0.6722  11.00000  0.05    0.87 
Q2    1   1.0685  0.2266  0.4430  11.00000  0.05    0.83 
Q3    1   1.0219  0.2223  0.4409  11.00000  0.05    0.74 
Q4    1   0.3255  0.5611  0.6006  11.00000  0.05    0.73 
Q5    1   0.6431  0.5778  0.5223  11.00000  0.05    0.72 
Q6    1   0.3595  0.4234  0.4096  11.00000  0.05    0.62 
Q7    1   1.2064  0.0489  0.4614  11.00000  0.05    0.61 
Q8    1   0.9343  0.5831  0.2148  11.00000  0.05    0.61 
Q9    1   1.0404  0.2478  0.4214  11.00000  0.05    0.60 
Q10   1   0.9485  0.5556  0.1912  11.00000  0.05    0.59 
Q11   1   1.2214  0.0701  0.4404  11.00000  0.05    0.57 
Q12   1   0.3133  0.4621  0.4876  11.00000  0.05    0.51 
Q13   1   1.2237  0.0708  0.4761  11.00000  0.05    0.48 
Q14   1   0.0409  0.6536  0.4209  11.00000  0.05    0.47 
Q15   1   1.2061  0.0875  0.4597  11.00000  0.05    0.47 
Q16   1   0.1489  0.3286  0.6095  11.00000  0.05    0.47 
Q17   1   0.2277  0.6596  0.6606  11.00000  0.05    0.47 
Q18   1   0.9151  0.5631  0.2001  11.00000  0.05    0.47 
Q19   1   0.0507  0.7583  0.6839  11.00000  0.05    0.47 
Q20   1   0.4110  0.4084  0.5686  11.00000  0.05    0.47 
; 
_shelx_res_checksum   67014 
 
_shelx_hkl_file 
; 
   3   0   0    0.01    0.09 
  -3   0   0    0.02    0.09 
  -3   0   0   -0.05    0.08 
   3   0   0    0.09    0.09 
   4   0   0    0.08    0.13 
   4   0   0    0.12    0.14 
  -4   0   0    0.08    0.14 
  -4   0   0    0.09    0.12 
   5   0   0    0.33    0.20 
   5   0   0    0.11    0.16 
  -5   0   0    0.12    0.16 
  -5   0   0    0.11    0.17 
   5   0   0    0.11    0.19 
   6   0   0   17.75    0.83 
  -6   0   0   18.15    0.84 
  -6   0   0   17.38    0.79 
   6   0   0   19.49    0.82 
   6   0   0   18.40    0.84 
  -7   0   0    0.13    0.19 
  -7   0   0    0.03    0.17 
   7   0   0    0.06    0.19 
   7   0   0    0.06    0.19 
   7   0   0    0.27    0.22 
   8   0   0  102.93    2.53 
   8   0   0  105.09    2.63 
  -8   0   0  115.75    2.61 
   8   0   0  112.37    2.67 
  -9   0   0   -0.03    0.22 
   9   0   0    0.11    0.25 
   9   0   0    0.04    0.22 
   9   0   0    0.20    0.28 
  -9   0   0    0.35    0.24 
  10   0   0  139.70    3.35 
  10   0   0  132.16    3.19 
 -10   0   0  132.21    3.17 
  10   0   0  135.94    3.30 
  11   0   0    0.11    0.30 
 -11   0   0    0.04    0.30 
  11   0   0    0.20    0.35 
  11   0   0    0.77    0.37 
  12   0   0  462.10    8.50 
 -12   0   0  467.15    8.35 
  12   0   0  455.46    8.35 
  12   0   0  455.54    8.54 
  13   0   0    0.10    0.35 
  13   0   0   -0.02    0.34 
  13   0   0    0.17    0.40 
 -13   0   0   -0.38    0.33 
 -14   0   0    6.00    0.88 
  14   0   0    5.17    0.79 
  14   0   0    5.13    0.96 
  14   0   0    5.25    0.83 
  15   0   0   -0.57    0.26 
 -15   0   0   -0.27    0.31 
  15   0   0    0.09    0.36 
  15   0   0    0.55    0.37 
  16   0   0   35.33    1.84 
 -16   0   0   36.37    1.81 
  16   0   0   38.33    1.94 
  16   0   0   37.44    1.96 
  17   0   0    0.04    0.41 
 -17   0   0    0.22    0.43 
  17   0   0    0.14    0.42 
  17   0   0    0.10    0.42 
  18   0   0   17.07    1.47 
  18   0   0   19.15    1.55 
  18   0   0   16.92    1.44 
  19   0   0    0.41    0.49 
  19   0   0   -0.29    0.40 
  19   0   0    0.13    0.45 
  20   0   0   30.95    2.05 
  20   0   0   32.18    2.04 
  20   0   0   33.31    2.17 
  21   0   0    0.13    0.53 
  21   0   0   -0.05    0.48 
  22   0   0   -0.10    0.49 
  22   0   0    1.13    0.71 
  22   0   0    0.59    0.63 
  23   0   0   -0.18    0.57 
  23   0   0   -0.69    0.58 
  23   0   0    0.50    0.66 
  24   0   0   24.40    2.03 
  24   0   0   21.95    2.00 
  24   0   0   21.73    2.02 
  25   0   0   -0.85    0.67 
  25   0   0   -0.08    0.63 
  25   0   0   -0.46    0.70 
  26   0   0   -0.50    0.65 
  26   0   0    0.21    0.67 
  26   0   0    0.33    0.81 
  27   0   0   -0.41    0.58 
  27   0   0    1.27    0.97 
  -2   1   0   11.19    0.51 
   2  -1   0   10.64    0.49 
  -3   1   0   36.97    0.92 
   3   1   0   37.57    0.88 
  -3   1   0   37.44    0.95 
   3  -1   0   35.32    0.90 
   3   1   0   35.87    0.90 
   3  -1   0   36.24    0.93 
   4   1   0  110.68    2.12 
   4   1   0  116.34    2.23 
   4   1   0  110.66    2.15 
   4  -1   0  109.96    2.20 
  -4   1   0  105.70    2.14 
  -4   1   0  110.66    2.21 
   4  -1   0  104.16    2.12 
  -4  -1   0  111.68    2.10 
   5  -1   0   98.36    2.11 
   5   1   0   99.16    2.13 
  -5   1   0   98.57    2.12 
  -5   1   0  101.80    2.20 
   5  -1   0   99.01    2.17 
   5   1   0  104.03    2.21 
   5   1   0  102.43    2.11 
  -5  -1   0  100.37    2.07 
   6   1   0  161.13    3.15 
   6   1   0  161.12    3.20 
  -6   1   0  156.36    3.16 
  -6   1   0  168.07    3.29 
   6   1   0  162.63    3.26 
   6  -1   0  169.11    3.29 
  -6  -1   0  159.19    3.11 
   7   1   0   49.92    1.49 
  -7  -1   0   50.00    1.46 
   7  -1   0   48.28    1.54 
   7   1   0   53.05    1.60 
  -7   1   0   50.13    1.52 
   7  -1   0   50.89    1.58 
   7  -1   0   49.09    1.49 
  -7   1   0   51.34    1.58 
   7   1   0   50.26    1.53 
   8  -1   0    3.30    0.56 
   8  -1   0    1.54    0.37 
   8   1   0    2.15    0.41 
  -8   1   0    2.24    0.41 
  -8  -1   0    2.34    0.42 
   8   1   0    2.93    0.53 
  -8   1   0    1.84    0.37 
   8  -1   0    2.62    0.46 
  -9  -1   0    5.75    0.61 
  -9   1   0    6.26    0.65 
  -9   1   0    5.64    0.64 
   9  -1   0    5.46    0.61 
   9  -1   0    5.90    0.66 
   9   1   0    5.92    0.63 
   9   1   0    6.00    0.61 
   9   1   0    6.13    0.64 
   9  -1   0    5.34    0.60 
  10  -1   0   13.18    0.91 
 -10   1   0   14.24    0.98 
  10   1   0   14.46    0.94 
  10   1   0   13.76    0.95 
  10  -1   0   15.35    1.00 
  10  -1   0   12.62    0.94 
 -10   1   0   16.97    1.01 
  10   1   0   14.26    0.97 
 -10  -1   0   14.37    0.91 
  11  -1   0    2.40    0.53 
  11   1   0    1.39    0.41 
  11  -1   0    1.65    0.42 
  11   1   0    1.37    0.46 
 -11  -1   0    2.03    0.49 
  11   1   0    2.19    0.52 
  11  -1   0    2.04    0.53 
 -11   1   0    1.99    0.57 
 -11   1   0    1.72    0.51 
  12   1   0    9.16    0.95 
 -12   1   0   10.79    1.01 
  12  -1   0   10.33    0.95 
  12   1   0    9.00    0.90 
  12   1   0    9.37    0.94 
  12  -1   0   10.53    0.97 
 -12  -1   0   10.05    0.93 
  12  -1   0    9.17    0.97 
 -12   1   0    9.98    0.96 
  13   1   0  207.89    4.87 
  13  -1   0  204.29    4.69 
  13   1   0  208.48    4.78 
 -13   1   0  206.80    4.71 
 -13  -1   0  212.05    4.63 
  13  -1   0  203.76    4.82 
  13   1   0  206.74    4.69 
  13  -1   0  202.26    4.80 
 -13   1   0  207.79    4.86 
 -14   1   0   28.53    1.54 
  14   1   0   31.79    1.68 
  14   1   0   25.40    1.47 
  14   1   0   27.25    1.55 
  14  -1   0   28.51    1.55 
  14  -1   0   28.38    1.61 
  14  -1   0   26.83    1.57 
  15   1   0    2.08    0.63 
 -15   1   0    2.49    0.64 
  15  -1   0    4.16    0.76 
  15   1   0    3.04    0.67 
  15   1   0    2.19    0.57 
  15  -1   0    3.32    0.79 
  15  -1   0    2.30    0.62 
  16   1   0    5.31    0.88 
  16  -1   0    6.30    0.94 
  16   1   0    3.96    0.75 
  16  -1   0    3.71    0.72 
  16  -1   0    4.62    0.82 
  16   1   0    5.02    0.86 
 -16   1   0    5.08    0.84 
 -17   1   0   19.30    1.43 
  17  -1   0   20.96    1.50 
  17   1   0   19.02    1.44 
  17   1   0   20.95    1.51 
  17  -1   0   20.88    1.55 
  17   1   0   20.15    1.54 
  17  -1   0   22.85    1.60 
  18  -1   0   21.23    1.65 
  18  -1   0   23.47    1.70 
  18   1   0   21.63    1.63 
  18   1   0   22.19    1.62 
 -18   1   0   20.77    1.53 
  18  -1   0   22.82    1.62 
  18   1   0   21.54    1.67 
 -19   1   0   27.99    1.84 
  19  -1   0   26.17    1.89 
  19  -1   0   27.00    1.81 
  19   1   0   25.64    1.79 
  19   1   0   25.78    1.83 
  19   1   0   29.13    1.96 
  19  -1   0   27.34    1.90 
  20   1   0   -0.06    0.54 
  20   1   0   -0.99    0.39 
  20   1   0   -0.06    0.50 
  20  -1   0   -0.01    0.51 
  20  -1   0    0.32    0.54 
  21   1   0   11.12    1.40 
  21  -1   0   12.08    1.47 
  21  -1   0   11.91    1.44 
  21   1   0   12.20    1.42 
  21   1   0   13.37    1.48 
  22   1   0    1.93    0.79 
  22  -1   0    2.73    0.87 
  22   1   0    1.36    0.77 
  22   1   0    2.87    0.83 
  22  -1   0    1.04    0.65 
  23   1   0    8.53    1.38 
  23  -1   0   10.75    1.42 
  23  -1   0    9.38    1.44 
  23   1   0    9.95    1.48 
  23  -1   0    8.79    1.32 
  23   1   0    8.18    1.28 
  24   1   0    1.57    0.68 
  24  -1   0   -0.27    0.65 
  24   1   0    1.27    0.80 
  24  -1   0   -0.74    0.45 
  24  -1   0   -0.13    0.61 
  24   1   0   -0.14    0.66 
  25  -1   0    1.21    0.73 
  25  -1   0    0.45    0.82 
  25   1   0    3.36    1.10 
  25   1   0   -0.70    0.68 
  25  -1   0    0.54    0.77 
  25   1   0   -0.16    0.53 
  26  -1   0   -1.23    0.80 
  26  -1   0    1.08    0.89 
  26   1   0   -0.37    0.72 
  26  -1   0    1.46    0.82 
  26   1   0    0.27    0.76 
  26   1   0    0.42    0.66 
  27  -1   0    1.32    1.29 
  27  -1   0    3.21    1.06 
  27   1   0    2.41    1.02 
  27   1   0    2.15    1.18 
  -1  -2   0    0.02    0.45 
   2  -2   0    8.54    0.34 
   2  -2   0    9.00    0.37 
  -2   2   0    8.58    0.35 
   2   2   0    8.81    0.31 
  -2   2   0    8.92    0.38 
  -2  -2   0    8.77    0.31 
  -3   2   0   63.64    1.40 
   3  -2   0   62.00    1.33 
   3   2   0   64.24    1.30 
  -3   2   0   62.02    1.35 
   3  -2   0   64.96    1.40 
   4  -2   0  182.15    3.27 
  -4   2   0  181.97    3.24 
  -4   2   0  187.59    3.32 
   4  -2   0  175.38    3.18 
   4   2   0  178.12    3.16 
   5  -2   0   17.71    0.76 
   5   2   0   15.43    0.69 
   5   2   0   15.78    0.68 
  -5   2   0   16.56    0.74 
  -5   2   0   16.86    0.77 
   5  -2   0   16.07    0.71 
  -6   2   0    3.46    0.44 
   6  -2   0    4.63    0.46 
   6  -2   0    4.13    0.44 
   6   2   0    3.07    0.40 
   6   2   0    3.36    0.42 
  -6   2   0    4.13    0.45 
   7  -2   0  248.70    4.69 
   7   2   0  250.26    4.60 
   7  -2   0  245.41    4.59 
  -7   2   0  251.65    4.74 
  -7   2   0  248.51    4.64 
   7   2   0  245.91    4.56 
   7   2   0  257.45    4.75 
   8   2   0   11.43    0.76 
   8  -2   0   12.57    0.83 
   8  -2   0   11.69    0.78 
  -8   2   0   12.01    0.79 
   8   2   0   11.84    0.76 
   8  -2   0   12.43    0.78 
  -8   2   0   12.36    0.81 
   8   2   0   12.69    0.83 
   9   2   0   73.16    2.15 
   9  -2   0   65.83    1.98 
   9  -2   0   69.48    2.09 
   9   2   0   68.40    2.01 
   9  -2   0   64.65    2.06 
  -9   2   0   69.27    2.11 
   9   2   0   65.59    1.96 
  -9   2   0   65.42    2.00 
 -10   2   0    5.91    0.68 
  10   2   0    4.56    0.63 
  10   2   0    5.79    0.64 
  10  -2   0    5.42    0.64 
  10  -2   0    5.69    0.66 
 -10   2   0    5.90    0.68 
  10  -2   0    5.20    0.68 
  10   2   0    5.48    0.67 
 -11   2   0   39.34    1.68 
  11   2   0   36.56    1.61 
  11  -2   0   34.59    1.59 
  11  -2   0   35.31    1.52 
 -11   2   0   36.26    1.57 
  11   2   0   36.01    1.52 
  11   2   0   35.57    1.55 
  11  -2   0   35.85    1.59 
 -12   2   0   59.78    2.12 
  12   2   0   58.16    2.18 
  12  -2   0   62.77    2.24 
  12   2   0   59.69    2.11 
  12  -2   0   57.53    2.06 
 -12   2   0   59.97    2.21 
  12  -2   0   58.98    2.17 
  12   2   0   59.91    2.09 
  13  -2   0    1.41    0.55 
  13  -2   0    1.07    0.43 
  13   2   0    1.29    0.48 
  13   2   0    0.89    0.43 
  13   2   0    0.61    0.45 
 -13   2   0    1.57    0.53 
  13  -2   0    0.92    0.51 
  14  -2   0   47.93    2.11 
  14  -2   0   48.15    2.09 
  14   2   0   47.33    2.03 
  14   2   0   52.13    2.19 
  14   2   0   47.84    2.01 
 -14   2   0   49.96    2.15 
 -14   2   0   49.19    2.05 
  14  -2   0   48.41    2.01 
 -15   2   0   21.93    1.44 
  15   2   0   20.54    1.38 
 -15   2   0   20.46    1.45 
  15  -2   0   21.51    1.48 
  15  -2   0   22.31    1.47 
  15   2   0   21.59    1.43 
  15  -2   0   22.59    1.43 
  15   2   0   21.56    1.48 
  16  -2   0   39.91    1.93 
 -16   2   0   34.58    1.85 
  16   2   0   35.97    1.88 
  16  -2   0   33.65    1.89 
  16   2   0   35.23    1.85 
  16  -2   0   36.61    1.96 
  16   2   0   35.02    1.93 
 -17   2   0    1.98    0.66 
  17  -2   0    2.78    0.74 
  17   2   0    1.53    0.60 
  17   2   0    1.14    0.62 
  17  -2   0    1.42    0.53 
  17   2   0    1.33    0.61 
  18   2   0    8.50    1.15 
  18  -2   0    9.45    1.19 
 -18   2   0    8.86    1.12 
  18   2   0    9.04    1.18 
  18  -2   0    7.42    1.16 
  18   2   0    7.67    1.12 
  18  -2   0    9.03    1.18 
  19  -2   0   34.17    2.10 
  19   2   0   34.80    2.07 
  19  -2   0   33.60    2.10 
 -19   2   0   38.53    2.12 
  19   2   0   34.12    2.05 
  19   2   0   35.49    2.18 
  20  -2   0   -0.19    0.52 
  20   2   0   -0.44    0.46 
 -20   2   0   -0.56    0.51 
  20   2   0   -0.07    0.50 
  20   2   0    0.18    0.59 
  20  -2   0    0.14    0.62 
  21  -2   0   11.27    1.45 
  21   2   0    9.63    1.46 
 -21   2   0   12.36    1.45 
  21  -2   0    9.94    1.38 
  21   2   0   10.69    1.41 
  21   2   0   10.86    1.47 
  22   2   0   12.55    1.54 
  22   2   0   12.85    1.52 
  22  -2   0   14.65    1.59 
  22   2   0   11.73    1.45 
  22  -2   0   13.58    1.58 
  23   2   0    0.64    0.77 
  23   2   0    0.32    0.63 
  23  -2   0    0.09    0.58 
  23  -2   0   -0.25    0.56 
  23  -2   0   -0.83    0.55 
  23   2   0    0.16    0.58 
  24  -2   0    0.44    0.71 
  24   2   0   -0.01    0.55 
  24   2   0    1.09    0.73 
  24  -2   0   -0.38    0.44 
  24   2   0   -0.23    0.58 
  24  -2   0    0.12    0.61 
  25  -2   0    1.04    0.79 
  25   2   0   -0.71    0.69 
  25   2   0   -0.03    0.74 
  25   2   0    1.44    0.67 
  25  -2   0   -0.50    0.58 
  25  -2   0   -0.77    0.64 
  26   2   0    1.37    0.85 
  26  -2   0    4.31    1.11 
  26   2   0    5.13    1.26 
  26   2   0    3.77    1.24 
  26  -2   0    2.43    0.95 
  26  -2   0    2.69    1.03 
  27   2   0    0.34    0.69 
  27  -2   0    2.53    1.09 
  27   2   0    2.03    1.42 
   0   3   0    0.12    0.06 
   0  -3   0    0.15    0.06 
   0   3   0    0.08    0.08 
  -1  -3   0    4.90    0.16 
   1  -3   0    5.26    0.23 
   1  -3   0    4.85    0.29 
   1   3   0    5.46    0.15 
  -1   3   0    5.42    0.24 
  -1   3   0    5.39    0.30 
   2  -3   0   12.36    0.42 
   2  -3   0   12.17    0.48 
  -2  -3   0   12.58    0.37 
  -2   3   0   12.59    0.50 
   2   3   0   12.33    0.36 
  -2   3   0   12.38    0.45 
  -3  -3   0   34.06    0.83 
   3  -3   0   33.35    0.88 
  -3   3   0   32.65    0.90 
   3  -3   0   33.70    0.95 
   3   3   0   34.98    0.83 
  -3   3   0   35.87    0.99 
  -4   3   0  255.35    4.36 
   4   3   0  252.66    4.14 
   4  -3   0  244.13    4.20 
   4  -3   0  249.42    4.31 
  -4   3   0  248.92    4.26 
  -5   3   0  102.41    2.26 
   5  -3   0   98.57    2.12 
   5  -3   0  101.02    2.22 
  -5   3   0   98.27    2.17 
   5   3   0   99.37    2.07 
   6  -3   0  163.44    3.28 
   6   3   0  159.50    3.10 
  -6   3   0  158.50    3.22 
  -6   3   0  164.11    3.32 
   6  -3   0  156.68    3.15 
   6   3   0  164.98    3.14 
  -7   3   0   14.40    0.84 
   7  -3   0   14.60    0.82 
   7  -3   0   14.09    0.78 
   7   3   0   15.32    0.78 
  -7   3   0   15.74    0.84 
   7   3   0   14.74    0.78 
   8   3   0   66.83    1.87 
   8  -3   0   65.10    1.87 
   8   3   0   64.09    1.83 
  -8   3   0   65.80    1.93 
  -8   3   0   66.37    1.99 
   8  -3   0   65.41    1.94 
   9   3   0    2.22    0.44 
   9  -3   0    1.86    0.47 
  -9   3   0    1.82    0.43 
   9  -3   0    1.47    0.40 
   9   3   0    2.61    0.46 
   9   3   0    2.15    0.43 
   9  -3   0    3.39    0.60 
  -9   3   0    1.46    0.38 
  10  -3   0  125.26    3.26 
  10  -3   0  132.57    3.26 
 -10   3   0  131.41    3.31 
  10   3   0  130.24    3.13 
  10  -3   0  127.33    3.12 
  10   3   0  133.91    3.32 
 -10   3   0  133.17    3.23 
  10   3   0  129.13    3.12 
  11   3   0    1.97    0.43 
  11   3   0    2.43    0.49 
 -11   3   0    2.53    0.56 
 -11   3   0    2.25    0.52 
  11   3   0    2.07    0.48 
  11  -3   0    2.74    0.59 
  11  -3   0    1.77    0.48 
  11  -3   0    2.29    0.48 
  12  -3   0   30.07    1.44 
  12   3   0   26.92    1.37 
 -12   3   0   24.27    1.37 
  12   3   0   28.20    1.49 
  12  -3   0   27.25    1.47 
  12  -3   0   27.01    1.43 
  12   3   0   28.25    1.40 
 -12   3   0   26.44    1.45 
  13  -3   0   13.17    1.10 
  13  -3   0   11.73    0.99 
  13  -3   0   13.21    1.07 
  13   3   0   12.51    1.00 
 -13   3   0   14.16    1.13 
  13   3   0   12.95    1.08 
  13   3   0   12.43    1.03 
 -13   3   0   13.44    1.07 
  14   3   0    0.42    0.41 
 -14   3   0    0.10    0.40 
  14  -3   0    0.10    0.38 
  14   3   0   -0.17    0.29 
  14   3   0   -0.17    0.31 
  14  -3   0   -0.30    0.29 
  14  -3   0    0.24    0.38 
 -14   3   0   -0.10    0.35 
 -15   3   0   29.41    1.75 
 -15   3   0   31.81    1.75 
  15  -3   0   31.29    1.75 
  15   3   0   31.84    1.71 
  15   3   0   31.15    1.76 
  15   3   0   31.12    1.69 
  15  -3   0   28.73    1.63 
  15  -3   0   29.02    1.74 
  16   3   0   65.80    2.68 
 -16   3   0   64.63    2.65 
 -16   3   0   65.17    2.58 
  16   3   0   59.17    2.44 
  16  -3   0   63.85    2.50 
  16   3   0   62.23    2.49 
  16  -3   0   65.02    2.66 
  16  -3   0   62.59    2.58 
  17   3   0   12.11    1.29 
  17  -3   0   12.98    1.30 
 -17   3   0   12.88    1.27 
 -17   3   0   13.44    1.30 
  17   3   0   11.81    1.20 
  17  -3   0   13.08    1.22 
  17   3   0   12.52    1.23 
  17  -3   0   12.40    1.27 
  18   3   0    0.20    0.45 
  18  -3   0    0.34    0.45 
  18  -3   0    0.15    0.44 
  18   3   0    0.46    0.44 
  18   3   0    0.51    0.48 
 -18   3   0    0.12    0.44 
  18  -3   0    0.38    0.40 
 -19   3   0   11.87    1.35 
  19   3   0   10.26    1.27 
  19  -3   0    7.82    1.21 
  19  -3   0   11.16    1.28 
  19   3   0   10.46    1.34 
  19   3   0   11.31    1.31 
  20   3   0   50.37    2.56 
  20  -3   0   58.04    2.80 
  20  -3   0   52.02    2.70 
 -20   3   0   54.26    2.63 
  20   3   0   53.19    2.64 
  20   3   0   51.61    2.74 
  21  -3   0   -0.58    0.54 
  21   3   0    0.21    0.64 
 -21   3   0   -0.85    0.51 
  21   3   0    0.30    0.56 
  21   3   0   -0.16    0.56 
  21  -3   0   -0.38    0.54 
  22  -3   0   23.68    1.96 
 -22   3   0   26.77    1.94 
  22   3   0   25.94    1.96 
  22  -3   0   24.75    1.99 
  22   3   0   24.02    1.97 
  22   3   0   21.66    1.90 
  23  -3   0    5.21    1.18 
  23   3   0    6.41    1.18 
  23  -3   0    6.64    1.15 
  23   3   0    6.28    1.24 
  23  -3   0    5.61    1.24 
  23   3   0    5.17    1.15 
 -23   3   0    7.29    1.30 
  24   3   0    4.71    1.15 
  24   3   0    3.60    1.10 
  24  -3   0    6.05    1.17 
  24  -3   0    3.55    1.04 
  24   3   0    3.40    0.96 
  24  -3   0    3.71    1.04 
  25   3   0    0.11    0.53 
  25  -3   0    0.09    0.75 
  25   3   0   -0.66    0.79 
  25  -3   0    0.91    0.74 
  25   3   0   -0.97    0.71 
  25  -3   0   -0.02    0.73 
  26  -3   0    9.82    1.69 
  26   3   0    9.59    1.61 
  26  -3   0   10.53    1.60 
  26   3   0    7.66    1.36 
  26   3   0   11.60    1.73 
  26  -3   0    9.08    1.52 
  27   3   0    3.65    2.22 
  27  -3   0    5.78    1.41 
  27   3   0    7.99    1.46 
   0   4   0    7.91    0.29 
   0   4   0    8.04    0.42 
  -1   4   0    4.51    0.26 
  -1   4   0    4.19    0.33 
   1  -4   0    4.94    0.34 
  -1  -4   0    4.58    0.16 
   1  -4   0    4.84    0.25 
  -2   4   0   67.34    1.35 
   2  -4   0   65.47    1.46 
  -2   4   0   68.08    1.49 
   2  -4   0   65.48    1.29 
  -2  -4   0   68.14    1.19 
   2   4   0   68.15    1.16 
  -3   4   0   35.92    1.06 
  -3   4   0   35.97    0.97 
   3  -4   0   34.76    0.92 
   3   4   0   35.29    0.82 
   3  -4   0   35.56    1.03 
  -3  -4   0   35.11    0.84 
   4  -4   0    5.06    0.45 
   4   4   0    5.43    0.37 
  -4   4   0    4.64    0.44 
  -4   4   0    4.96    0.43 
   4  -4   0    4.96    0.41 
  -4  -4   0    5.42    0.38 
   5  -4   0  201.43    3.77 
   5   4   0  205.46    3.55 
   5  -4   0  193.44    3.62 
  -5   4   0  202.01    3.72 
  -5   4   0  203.08    3.83 
  -6   4   0    6.66    0.56 
   6  -4   0    6.98    0.54 
   6  -4   0    7.65    0.59 
  -6   4   0    7.63    0.59 
   6   4   0    7.19    0.51 
  -7   4   0  240.43    4.50 
   7  -4   0  225.61    4.23 
   7  -4   0  233.25    4.39 
   7   4   0  228.76    4.16 
  -7   4   0  187.48    4.16 
   8  -4   0   22.61    1.10 
  -8   4   0   23.54    1.15 
   8   4   0   22.97    1.02 
   8  -4   0   24.24    1.07 
   8   4   0   22.48    1.01 
  -8   4   0   22.83    1.10 
  -9   4   0   81.27    2.37 
   9   4   0   79.71    2.16 
  -9   4   0   77.48    2.26 
   9  -4   0   76.47    2.16 
   9  -4   0   76.53    2.27 
   9   4   0   78.25    2.14 
  10  -4   0   25.14    1.33 
  10  -4   0   25.67    1.23 
  10   4   0   24.69    1.20 
  10  -4   0   27.13    1.32 
  10   4   0   26.50    1.23 
 -10   4   0   27.07    1.33 
 -10   4   0   27.63    1.37 
  11   4   0    0.32    0.32 
  11   4   0   -0.08    0.26 
  11  -4   0    0.00    0.27 
  11  -4   0    0.02    0.29 
  11  -4   0   -0.13    0.22 
  11   4   0    0.00    0.23 
 -11   4   0    0.19    0.34 
 -11   4   0   -0.19    0.27 
 -12   4   0    3.04    0.64 
  12   4   0    3.98    0.78 
  12  -4   0    2.64    0.56 
 -12   4   0    2.51    0.59 
  12  -4   0    2.48    0.57 
  12   4   0    3.07    0.59 
  12   4   0    3.24    0.58 
  12  -4   0    3.18    0.62 
  13  -4   0    1.56    0.47 
  13  -4   0    1.50    0.47 
  13   4   0    1.33    0.43 
 -13   4   0    2.45    0.65 
 -13   4   0    1.67    0.54 
  13  -4   0    1.28    0.50 
  13   4   0    2.05    0.52 
  13   4   0    2.51    0.59 
  14  -4   0   34.87    1.81 
  14  -4   0   32.75    1.74 
  14   4   0   32.63    1.66 
 -14   4   0   34.63    1.77 
  14   4   0   32.96    1.66 
  14   4   0   33.58    1.80 
 -14   4   0   34.04    1.80 
  14  -4   0   33.92    1.70 
  15   4   0   40.84    1.92 
 -15   4   0   37.72    1.98 
  15   4   0   41.82    2.07 
  15  -4   0   40.00    2.04 
  15   4   0   40.16    1.92 
  15  -4   0   38.47    1.97 
 -15   4   0   41.28    2.01 
  15  -4   0   41.55    1.96 
  16  -4   0   33.68    1.89 
  16   4   0   35.28    1.86 
  16  -4   0   32.77    1.92 
  16  -4   0   32.63    1.80 
  16   4   0   33.16    1.93 
 -16   4   0   33.52    1.93 
 -16   4   0   35.17    1.90 
  16   4   0   32.94    1.79 
  17   4   0    3.86    0.83 
  17   4   0    4.41    0.94 
  17  -4   0    4.88    0.89 
 -17   4   0    3.97    0.85 
  17  -4   0    4.42    0.83 
  17   4   0    4.53    0.85 
  17  -4   0    4.14    0.84 
 -17   4   0    5.20    1.05 
  18   4   0   -0.29    0.40 
  18  -4   0    0.24    0.44 
  18   4   0   -0.57    0.35 
  18   4   0   -0.10    0.40 
 -18   4   0   -0.24    0.33 
  18  -4   0   -0.34    0.42 
  18  -4   0    0.07    0.36 
 -18   4   0   -0.07    0.37 
  19   4   0   40.46    2.15 
 -19   4   0   35.56    2.19 
  19  -4   0   38.34    2.25 
  19   4   0   36.11    2.21 
  19   4   0   38.98    2.15 
  19  -4   0   38.18    2.22 
 -19   4   0   41.38    2.25 
  20  -4   0   -0.50    0.51 
  20   4   0   -0.23    0.45 
 -20   4   0    0.06    0.61 
  20   4   0   -0.17    0.50 
  20  -4   0   -0.07    0.50 
  20   4   0    0.34    0.55 
  21   4   0    1.80    0.70 
  21  -4   0    1.64    0.84 
  21  -4   0    0.05    0.52 
  21   4   0   -0.66    0.46 
 -21   4   0    0.63    0.65 
  21   4   0    0.22    0.63 
  22  -4   0    0.38    0.61 
  22   4   0    0.59    0.68 
  22   4   0    1.66    0.70 
  22  -4   0    0.25    0.65 
  22   4   0   -0.84    0.50 
 -22   4   0    0.40    0.67 
 -23   4   0   14.25    1.61 
  23  -4   0   14.71    1.63 
  23  -4   0   15.31    1.61 
  23  -4   0   15.95    1.72 
  23   4   0   14.91    1.56 
  23   4   0   17.74    1.84 
  23   4   0   16.39    1.70 
 -24   4   0    1.18    0.72 
  24   4   0    0.41    0.72 
  24   4   0    1.05    0.66 
  24  -4   0   -0.23    0.64 
  24  -4   0    0.33    0.71 
  24  -4   0    0.95    0.71 
  24   4   0    1.20    0.75 
  25  -4   0    1.48    0.85 
  25   4   0    0.71    0.80 
  25   4   0    0.45    0.59 
  25   4   0    1.47    0.84 
  25  -4   0    1.18    0.79 
  25  -4   0    1.49    0.94 
  26   4   0    1.98    1.17 
  26  -4   0    2.52    0.99 
  26   4   0    1.26    0.79 
  26  -4   0    1.81    1.19 
  26   4   0    3.39    1.21 
  26  -4   0    1.41    0.80 
  27   4   0   -0.47    0.71 
  27  -4   0   -0.74    0.58 
   0   5   0    0.13    0.17 
   0   5   0    0.13    0.12 
   1  -5   0   55.84    1.33 
   1  -5   0   54.13    1.07 
  -1  -5   0   53.39    0.90 
  -1   5   0   54.65    1.33 
  -1   5   0   53.30    1.11 
   2  -5   0    6.05    0.35 
   2  -5   0    5.49    0.44 
  -2   5   0    5.80    0.45 
   2   5   0    5.63    0.23 
  -2   5   0    5.68    0.37 
  -2  -5   0    5.50    0.24 
  -3  -5   0    0.82    0.18 
   3  -5   0    0.99    0.23 
  -3   5   0    0.67    0.24 
   3   5   0    0.82    0.16 
  -3   5   0    1.16    0.24 
   3  -5   0    0.42    0.21 
   4  -5   0   58.94    1.40 
  -4   5   0   58.39    1.47 
   4   5   0   60.19    1.28 
  -4   5   0   59.70    1.60 
   4  -5   0   61.52    1.56 
  -4  -5   0   59.62    1.31 
  -5   5   0   28.76    1.03 
   5   5   0   29.59    0.90 
   5  -5   0   28.86    1.06 
  -5   5   0   28.46    1.09 
  -6   5   0   28.17    1.14 
  -6   5   0   26.90    1.07 
   6  -5   0   25.91    0.99 
   6   5   0   28.02    0.95 
   6  -5   0   27.21    1.09 
  -7   5   0    7.46    0.65 
   7   5   0    7.59    0.56 
   7  -5   0    8.07    0.65 
  -7   5   0    8.27    0.66 
   7  -5   0    7.93    0.61 
  -8   5   0   79.90    2.21 
  -8   5   0   76.98    2.26 
   8  -5   0   77.21    2.08 
   8  -5   0   79.44    2.22 
   8   5   0   77.51    2.01 
   9   5   0   13.02    0.83 
   9   5   0   13.61    0.83 
   9  -5   0   13.05    0.86 
  -9   5   0   12.68    0.92 
   9  -5   0   13.08    0.92 
  -9   5   0   11.57    0.88 
  10  -5   0   27.69    1.29 
  10   5   0   26.97    1.25 
 -10   5   0   28.24    1.41 
  10   5   0   29.30    1.27 
  10  -5   0   29.99    1.40 
  10  -5   0   28.18    1.41 
 -10   5   0   30.51    1.41 
  11   5   0    0.39    0.30 
  11  -5   0    0.82    0.37 
 -11   5   0    0.32    0.34 
  11  -5   0    0.33    0.34 
  11   5   0    0.25    0.30 
  11  -5   0    0.63    0.35 
 -11   5   0    0.40    0.30 
  12   5   0    0.42    0.29 
  12  -5   0   -0.10    0.31 
  12  -5   0   -0.23    0.23 
  12  -5   0   -0.09    0.28 
 -12   5   0    0.25    0.34 
  12   5   0   -0.03    0.26 
 -12   5   0    0.15    0.33 
  12   5   0    0.25    0.30 
  13   5   0   66.19    2.33 
  13  -5   0   70.99    2.49 
  13   5   0   71.62    2.36 
  13  -5   0   67.40    2.51 
  13   5   0   70.64    2.57 
 -13   5   0   73.21    2.61 
 -13   5   0   71.39    2.50 
  13  -5   0   65.95    2.32 
 -14   5   0    8.58    0.99 
  14   5   0    7.65    0.96 
  14   5   0    7.14    0.90 
  14  -5   0    8.65    0.94 
 -14   5   0    8.38    0.98 
  14   5   0    7.25    0.89 
  14  -5   0    6.62    1.00 
  14  -5   0    6.38    0.87 
 -15   5   0    3.16    0.81 
  15   5   0    2.64    0.67 
  15   5   0    2.85    0.68 
 -15   5   0    2.72    0.70 
  15  -5   0    2.12    0.68 
  15   5   0    2.70    0.68 
  15  -5   0    2.60    0.64 
  15  -5   0    2.35    0.65 
 -16   5   0   65.49    2.73 
  16  -5   0   60.37    2.56 
 -16   5   0   64.86    2.61 
  16  -5   0   63.80    2.67 
  16  -5   0   65.85    2.53 
  16   5   0   62.79    2.46 
  16   5   0   70.52    2.63 
  16   5   0   61.71    2.65 
  17   5   0   22.51    1.53 
  17  -5   0   24.46    1.70 
  17  -5   0   22.03    1.60 
 -17   5   0   20.66    1.57 
  17  -5   0   23.31    1.56 
 -17   5   0   20.63    1.61 
  17   5   0   23.48    1.70 
  17   5   0   23.14    1.58 
  18   5   0    2.30    0.79 
 -18   5   0    3.18    0.75 
  18  -5   0    2.44    0.67 
  18  -5   0    2.56    0.76 
 -18   5   0    2.39    0.74 
  18   5   0    2.63    0.77 
  18  -5   0    2.43    0.69 
  18   5   0    2.76    0.74 
 -19   5   0    4.15    0.92 
  19   5   0    4.79    0.92 
  19  -5   0    3.84    0.95 
  19   5   0    4.14    0.82 
  19   5   0    5.56    1.03 
 -19   5   0    3.68    0.82 
  19  -5   0    4.52    0.91 
  20  -5   0    5.46    1.04 
 -20   5   0    8.57    1.32 
  20   5   0    7.30    1.16 
 -20   5   0    8.66    1.43 
  20   5   0    8.64    1.24 
  20  -5   0    6.93    1.20 
  20   5   0    6.57    1.25 
  21  -5   0   11.77    1.47 
  21   5   0   10.07    1.34 
 -21   5   0   10.31    1.37 
  21   5   0    9.49    1.26 
  21   5   0   10.61    1.54 
  21  -5   0   10.97    1.42 
  22   5   0    2.75    0.86 
  22  -5   0    1.94    0.74 
  22   5   0    3.09    0.82 
 -22   5   0    3.03    0.87 
  22  -5   0    3.57    0.92 
  22   5   0    2.32    0.82 
  22  -5   0    2.46    0.82 
  23   5   0    1.17    0.76 
  23  -5   0    2.40    0.83 
 -23   5   0    0.52    0.54 
  23  -5   0    0.11    0.63 
  23   5   0    1.16    0.65 
  23  -5   0    0.18    0.68 
  23   5   0   -0.34    0.63 
  24  -5   0   11.93    1.54 
  24   5   0   10.89    1.62 
  24  -5   0   12.52    1.65 
  24  -5   0   14.08    1.64 
  24   5   0   13.53    1.49 
 -24   5   0   15.47    1.67 
  24   5   0   12.28    1.68 
 -25   5   0    2.71    0.84 
  25  -5   0    1.27    0.75 
  25   5   0    1.21    0.93 
  25   5   0    0.60    0.64 
  25  -5   0    3.64    1.17 
  25   5   0    1.44    0.75 
  25  -5   0    2.09    0.98 
  26  -5   0    0.76    0.76 
  26   5   0    2.26    1.08 
  26  -5   0    2.45    1.62 
  26  -5   0    0.62    0.74 
  26   5   0    1.99    0.86 
  26   5   0    1.25    0.97 
  27  -5   0    0.29    0.84 
  27   5   0    0.07    0.68 
   0   6   0  135.70    2.31 
   0   6   0  136.17    2.66 
   1  -6   0   21.59    0.83 
   1  -6   0   20.99    0.59 
  -1  -6   0   21.17    0.45 
  -1   6   0   19.64    0.63 
  -1   6   0   21.46    0.83 
  -2   6   0    8.20    0.56 
  -2   6   0    8.18    0.46 
   2   6   0    8.18    0.27 
   2  -6   0    8.97    0.43 
   2  -6   0    7.99    0.55 
  -2  -6   0    7.88    0.28 
  -3   6   0    5.89    0.51 
  -3  -6   0    6.06    0.31 
   3   6   0    5.68    0.28 
  -3   6   0    5.33    0.42 
   3  -6   0    5.07    0.38 
   3  -6   0    4.82    0.46 
  -4   6   0   -0.01    0.18 
  -4  -6   0    0.31    0.16 
   4   6   0    0.21    0.13 
   4  -6   0    0.34    0.18 
   4  -6   0    0.08    0.19 
  -4   6   0    0.28    0.19 
  -5   6   0    2.59    0.42 
   5  -6   0    2.97    0.38 
  -5   6   0    3.27    0.44 
   5  -6   0    2.66    0.42 
   5   6   0    3.13    0.32 
   6  -6   0  100.17    2.42 
   6  -6   0   95.13    2.21 
  -6   6   0  106.56    2.41 
  -6   6   0   96.37    2.46 
   6   6   0   96.39    2.08 
   7  -6   0  134.26    3.09 
  -7   6   0  138.33    3.08 
  -7   6   0  137.49    3.19 
   7   6   0  138.40    2.80 
   7  -6   0  136.17    2.92 
   8   6   0   23.85    1.01 
  -8   6   0   23.94    1.16 
   8  -6   0   23.18    1.07 
   8  -6   0   23.81    1.16 
  -8   6   0   23.06    1.19 
  -9   6   0    5.98    0.69 
  -9   6   0    5.52    0.68 
   9  -6   0    4.83    0.60 
   9   6   0    6.34    0.61 
   9  -6   0    5.39    0.63 
  10  -6   0   50.59    1.95 
  10   6   0   52.72    1.76 
  10  -6   0   51.30    1.90 
 -10   6   0   52.31    1.99 
  10  -6   0   55.26    1.83 
  10   6   0   53.85    1.74 
 -10   6   0   53.07    1.93 
  11   6   0   10.83    0.86 
  11  -6   0   11.33    0.95 
 -11   6   0   11.57    1.00 
  11  -6   0   11.93    0.92 
  11  -6   0   12.08    1.00 
  11   6   0   13.09    0.90 
 -11   6   0   11.26    0.96 
  12  -6   0   96.66    2.90 
  12  -6   0   91.71    2.70 
  12   6   0   94.78    2.72 
  12  -6   0   92.22    2.92 
 -12   6   0   96.01    3.01 
  12   6   0   97.43    2.70 
 -12   6   0   93.11    2.87 
  13   6   0   17.97    1.30 
  13   6   0   20.53    1.23 
  13  -6   0   16.72    1.27 
  13   6   0   16.57    1.17 
  13  -6   0   16.75    1.24 
  13  -6   0   17.95    1.20 
 -13   6   0   17.97    1.32 
 -13   6   0   19.86    1.34 
  14   6   0    0.59    0.42 
 -14   6   0    0.25    0.44 
  14  -6   0    0.85    0.50 
 -14   6   0    0.48    0.45 
  14  -6   0    0.17    0.40 
  14   6   0    0.42    0.39 
  14  -6   0    0.64    0.43 
  14   6   0    0.80    0.52 
  15  -6   0    0.86    0.50 
  15   6   0    0.61    0.42 
  15  -6   0    0.27    0.44 
 -15   6   0    0.85    0.50 
  15  -6   0    1.20    0.59 
  15   6   0    0.86    0.49 
 -15   6   0    1.09    0.54 
  15   6   0    0.65    0.44 
 -16   6   0   12.77    1.25 
  16   6   0   14.36    1.24 
  16  -6   0   11.48    1.18 
  16  -6   0   12.95    1.21 
  16  -6   0   13.56    1.31 
 -16   6   0   13.95    1.34 
  16   6   0   12.44    1.27 
  16   6   0   13.16    1.17 
 -17   6   0    5.07    0.93 
  17   6   0    4.93    0.91 
  17  -6   0    6.26    1.04 
  17  -6   0    5.23    0.95 
  17   6   0    7.11    1.22 
  17   6   0    5.85    0.93 
  17  -6   0    4.68    0.87 
 -17   6   0    5.62    0.95 
  18   6   0    0.79    0.51 
 -18   6   0   -0.43    0.39 
  18  -6   0    0.97    0.50 
  18  -6   0   -0.46    0.39 
  18  -6   0    0.73    0.55 
 -18   6   0    0.11    0.42 
  18   6   0    0.87    0.59 
  18   6   0    0.26    0.42 
  19  -6   0    4.52    0.85 
 -19   6   0    3.65    0.89 
  19  -6   0    2.68    0.86 
  19  -6   0    4.67    0.92 
  19   6   0    4.55    0.90 
 -19   6   0    5.67    1.18 
  19   6   0    4.28    0.95 
  19   6   0    4.54    0.95 
  20  -6   0   -0.50    0.42 
  20   6   0   -0.22    0.48 
 -20   6   0    0.07    0.58 
  20   6   0   -0.33    0.40 
 -20   6   0    0.23    0.43 
  20   6   0   -0.86    0.40 
  20  -6   0    0.19    0.52 
  21  -6   0    1.12    0.65 
  21   6   0    3.12    0.78 
  21  -6   0    0.25    0.53 
  21   6   0    1.26    0.70 
 -21   6   0    2.81    0.96 
 -21   6   0    1.88    0.74 
  21   6   0    2.07    0.77 
  21  -6   0    3.23    1.10 
 -22   6   0    3.11    0.95 
  22  -6   0    3.63    0.87 
  22   6   0    2.78    0.99 
  22   6   0    2.32    0.72 
 -22   6   0    1.55    0.73 
  22  -6   0    2.23    0.80 
  22  -6   0    2.09    0.75 
  22   6   0    3.24    0.87 
  23  -6   0    0.43    0.61 
  23  -6   0    1.81    0.77 
  23  -6   0    0.24    0.58 
  23   6   0    1.83    0.75 
 -23   6   0    0.75    0.58 
  23   6   0    1.35    0.71 
  23   6   0    1.19    0.74 
  24   6   0    9.34    1.44 
  24  -6   0    8.40    1.42 
 -24   6   0    8.45    1.42 
  24  -6   0    7.40    1.42 
  24   6   0    9.51    1.48 
  24   6   0   11.61    1.54 
  25  -6   0    3.70    1.02 
  25   6   0    6.37    1.29 
  25  -6   0    6.64    1.32 
  25   6   0    3.44    0.94 
  25  -6   0    4.32    1.00 
  25   6   0    6.13    1.25 
 -25   6   0    4.99    1.23 
  26  -6   0    0.07    0.69 
  26   6   0   -0.69    0.56 
  26   6   0   -0.45    0.87 
  26  -6   0    0.82    0.80 
  26   6   0   -0.46    0.92 
 -26   6   0   -0.68    0.65 
  27   6   0   -0.09    0.74 
   0   7   0    0.21    0.15 
   0   7   0    0.30    0.22 
   1   7   0  176.97    2.92 
   1  -7   0  175.55    2.90 
   1  -7   0  175.68    3.36 
  -1   7   0  182.36    3.39 
  -1  -7   0  173.65    2.69 
  -1   7   0  170.17    2.99 
  -2  -7   0   60.27    1.07 
  -2   7   0   59.83    1.38 
  -2   7   0   62.53    1.64 
   2  -7   0   60.90    1.60 
   2  -7   0   60.60    1.29 
  -3   7   0  114.88    2.28 
   3  -7   0  112.42    2.47 
  -3   7   0  115.10    2.53 
  -3  -7   0  112.79    1.94 
   3  -7   0  114.17    2.15 
   3   7   0  113.20    1.88 
  -4   7   0   55.64    1.49 
  -4  -7   0   56.46    1.23 
   4  -7   0   55.73    1.37 
   4  -7   0   55.88    1.60 
  -4   7   0   62.83    1.73 
   4   7   0   57.19    1.17 
   5  -7   0    3.08    0.39 
   5   7   0    2.53    0.30 
   5  -7   0    3.39    0.48 
  -5   7   0    3.52    0.48 
  -5   7   0    3.48    0.45 
   6  -7   0  121.36    2.80 
  -6   7   0  122.33    2.91 
  -6   7   0  121.61    2.74 
   6   7   0  121.41    2.39 
   6  -7   0  118.68    2.56 
   7  -7   0   23.90    1.02 
  -7   7   0   24.29    1.19 
  -7   7   0   24.97    1.14 
   7  -7   0   23.89    1.14 
   7   7   0   23.68    0.91 
  -8   7   0   24.93    1.20 
  -8   7   0   25.68    1.28 
   8  -7   0   24.50    1.19 
   8  -7   0   26.13    1.12 
   8   7   0   23.67    0.99 
  -9   7   0    1.34    0.41 
   9   7   0    1.45    0.35 
   9  -7   0    1.85    0.44 
  -9   7   0    1.69    0.46 
   9  -7   0    1.57    0.41 
  10  -7   0    0.39    0.32 
 -10   7   0    0.07    0.29 
  10  -7   0    0.23    0.31 
  10   7   0    0.41    0.29 
 -10   7   0    0.58    0.38 
  11  -7   0   28.21    1.45 
  11  -7   0   27.36    1.48 
 -11   7   0   28.32    1.47 
  11   7   0   28.54    1.29 
 -11   7   0   28.46    1.52 
  11  -7   0   28.38    1.35 
  11   7   0   27.81    1.31 
 -12   7   0    1.10    0.52 
  12  -7   0    0.74    0.46 
  12  -7   0    1.12    0.44 
 -12   7   0    1.03    0.45 
  12   7   0    1.11    0.42 
  12   7   0    0.79    0.39 
  12  -7   0    0.73    0.44 
 -13   7   0   52.50    2.26 
  13   7   0   50.64    2.00 
  13  -7   0   53.19    2.04 
 -13   7   0   53.82    2.20 
  13  -7   0   54.33    2.26 
  13   7   0   52.46    1.96 
  13  -7   0   51.60    2.14 
  14  -7   0   38.21    1.96 
  14  -7   0   39.63    1.82 
 -14   7   0   41.57    2.05 
  14   7   0   40.81    1.84 
  14  -7   0   42.02    1.97 
 -14   7   0   38.74    1.93 
  14   7   0   37.59    1.72 
 -15   7   0    3.25    0.75 
  15   7   0    3.08    0.69 
  15  -7   0    3.41    0.73 
  15   7   0    4.29    0.95 
  15  -7   0    2.36    0.67 
 -15   7   0    3.55    0.85 
  15   7   0    3.37    0.70 
  15  -7   0    3.31    0.74 
  16   7   0   76.20    2.68 
  16   7   0   80.07    3.07 
  16  -7   0   75.75    2.75 
  16   7   0   76.07    2.77 
  16  -7   0   75.37    2.98 
 -16   7   0   78.91    3.04 
  16  -7   0   69.78    2.80 
 -16   7   0   75.29    2.92 
 -17   7   0   18.55    1.57 
 -17   7   0   16.24    1.45 
  17   7   0   16.72    1.34 
  17  -7   0   19.19    1.60 
  17  -7   0   14.15    1.35 
  17   7   0   16.13    1.47 
  17   7   0   18.89    1.46 
  17  -7   0   14.06    1.37 
  18   7   0   57.40    2.55 
  18  -7   0   58.24    2.52 
 -18   7   0   58.75    2.70 
  18  -7   0   58.87    2.73 
  18   7   0   55.32    2.69 
  18   7   0   53.57    2.36 
 -18   7   0   54.59    2.68 
  18  -7   0   56.12    2.60 
 -19   7   0    1.61    0.61 
  19  -7   0    1.23    0.65 
  19  -7   0    2.53    0.71 
  19   7   0    1.54    0.74 
 -19   7   0    0.60    0.62 
  19   7   0    1.57    0.63 
  19  -7   0    1.97    0.68 
  19   7   0    1.60    0.63 
  20  -7   0    2.33    0.72 
  20   7   0    3.68    0.88 
  20   7   0    1.63    0.66 
  20  -7   0    2.83    0.84 
 -20   7   0    2.62    0.82 
 -20   7   0    3.34    0.88 
  20   7   0    3.56    0.94 
  21  -7   0    1.18    0.69 
  21   7   0    1.10    0.68 
  21   7   0    0.72    0.51 
 -21   7   0    1.00    0.66 
 -21   7   0    0.16    0.54 
  21   7   0    0.44    0.53 
  21  -7   0    0.50    0.58 
  21  -7   0    0.63    0.63 
  22   7   0    1.26    0.84 
  22  -7   0    1.57    0.72 
  22   7   0    0.92    0.72 
 -22   7   0    0.93    0.60 
  22  -7   0    0.53    0.60 
  22   7   0    0.67    0.62 
 -22   7   0    1.58    0.77 
  22  -7   0    0.48    0.63 
  23  -7   0   22.63    1.95 
 -23   7   0   22.04    1.95 
 -23   7   0   25.72    2.03 
  23   7   0   23.93    2.00 
  23  -7   0   20.36    1.89 
  23   7   0   24.77    1.84 
  23  -7   0   19.74    1.89 
  23   7   0   22.36    2.07 
  24   7   0    5.08    1.09 
 -24   7   0    4.87    1.12 
  24   7   0    5.10    1.21 
  24  -7   0    5.56    1.24 
  24  -7   0    2.72    0.90 
  24   7   0    4.80    1.35 
  24  -7   0    4.68    1.16 
  25   7   0   -1.47    0.66 
  25   7   0    0.68    0.87 
  25  -7   0    0.34    0.60 
  25   7   0    1.27    0.68 
  25  -7   0    0.73    0.87 
  25  -7   0    0.64    0.70 
 -25   7   0    0.76    0.73 
  26  -7   0    4.96    1.19 
  26  -7   0    5.60    1.19 
 -26   7   0    3.83    1.10 
  26   7   0    4.91    1.22 
  26   7   0    4.05    0.97 
  26   7   0    3.92    1.35 
  27   7   0    1.15    0.83 
  27  -7   0    0.78    0.81 
 -27   7   0   -0.04    0.70 
   0   8   0   48.11    1.44 
   0   8   0   45.45    1.09 
   1   8   0    1.78    0.25 
  -1   8   0    2.05    0.37 
  -1  -8   0    1.41    0.15 
  -1   8   0    1.35    0.25 
   1  -8   0    1.17    0.31 
   1  -8   0    1.74    0.24 
  -2   8   0    0.29    0.22 
   2  -8   0    0.34    0.17 
   2  -8   0    0.74    0.25 
  -2  -8   0    0.43    0.10 
  -2   8   0    0.37    0.18 
  -3   8   0   33.04    1.03 
   3  -8   0   31.66    1.17 
   3   8   0   32.31    0.69 
  -3   8   0   33.86    1.24 
  -3  -8   0   32.85    0.74 
   3  -8   0   32.31    0.92 
   4  -8   0   38.13    1.33 
  -4   8   0   39.75    1.22 
   4  -8   0   31.49    1.01 
   4   8   0   39.49    0.86 
  -4  -8   0   38.57    0.92 
  -4   8   0   39.73    1.40 
   5  -8   0   83.43    2.21 
   5   8   0   84.97    1.69 
  -5   8   0   91.49    2.14 
   5  -8   0   84.40    1.93 
  -5   8   0   86.78    2.32 
   6  -8   0   10.15    0.79 
   6  -8   0   10.11    0.67 
  -6   8   0   10.07    0.74 
  -6   8   0   10.51    0.81 
   6   8   0    9.51    0.54 
   7   8   0   33.71    1.08 
  -7   8   0   33.55    1.35 
   7  -8   0   32.51    1.21 
   7  -8   0   32.36    1.36 
  -7   8   0   33.51    1.45 
   8   8   0   11.84    0.70 
  -8   8   0   11.35    0.86 
   8  -8   0   10.71    0.86 
   8  -8   0   11.78    0.79 
  -8   8   0   11.79    0.92 
   9  -8   0    7.96    0.73 
  -9   8   0    8.72    0.85 
   9  -8   0    8.80    0.82 
   9   8   0    8.57    0.65 
  -9   8   0    9.38    0.83 
  10   8   0    5.76    0.61 
 -10   8   0    5.64    0.74 
  10  -8   0    6.26    0.70 
  10  -8   0    6.95    0.76 
 -10   8   0    5.94    0.74 
  11  -8   0    0.86    0.43 
 -11   8   0    1.97    0.54 
  11   8   0    1.74    0.44 
 -11   8   0    1.80    0.48 
  11  -8   0    1.98    0.50 
  11  -8   0    1.91    0.48 
 -12   8   0   22.63    1.39 
 -12   8   0   19.76    1.34 
  12  -8   0   21.42    1.38 
  12   8   0   20.84    1.15 
  12   8   0   18.74    1.15 
  12  -8   0   21.24    1.33 
  12  -8   0   21.36    1.24 
 -13   8   0    2.48    0.64 
 -13   8   0    3.12    0.74 
  13  -8   0    2.32    0.56 
  13   8   0    1.66    0.51 
  13  -8   0    1.22    0.52 
  13  -8   0    1.73    0.54 
  13   8   0    1.95    0.52 
  14   8   0   26.26    1.48 
  14  -8   0   24.98    1.54 
 -14   8   0   28.24    1.67 
  14  -8   0   27.82    1.52 
  14  -8   0   25.74    1.63 
  14   8   0   26.96    1.42 
 -14   8   0   26.30    1.66 
  15  -8   0   -0.20    0.41 
 -15   8   0   -0.09    0.40 
  15   8   0    0.15    0.41 
 -15   8   0   -0.43    0.37 
  15  -8   0    0.33    0.46 
  15  -8   0   -0.38    0.40 
  15   8   0    0.69    0.50 
  16   8   0    5.25    0.90 
  16   8   0    3.18    0.78 
 -16   8   0    4.95    0.95 
  16   8   0    5.71    0.89 
  16  -8   0    5.73    1.01 
  16  -8   0    5.16    0.89 
 -16   8   0    5.31    1.01 
  16  -8   0    5.58    0.99 
  17   8   0    1.90    0.62 
  17  -8   0    0.97    0.62 
 -17   8   0    1.45    0.70 
  17   8   0    1.17    0.61 
  17   8   0    0.07    0.56 
 -17   8   0    0.40    0.58 
  17  -8   0    0.53    0.57 
  17  -8   0    0.86    0.60 
  18  -8   0    3.08    0.84 
 -18   8   0    2.56    0.77 
  18  -8   0    1.99    0.74 
  18   8   0    1.36    0.60 
  18   8   0    0.93    0.61 
  18  -8   0    3.27    0.79 
 -18   8   0    1.91    0.70 
  18   8   0    1.49    0.66 
  19  -8   0   11.73    1.36 
  19   8   0   11.06    1.30 
 -19   8   0   10.32    1.38 
  19  -8   0   11.73    1.24 
  19   8   0    9.59    1.15 
  19   8   0   10.40    1.36 
  19  -8   0   10.73    1.34 
 -19   8   0   11.49    1.37 
  20   8   0    0.49    0.50 
  20   8   0    0.34    0.57 
  20   8   0    0.09    0.50 
 -20   8   0    0.59    0.57 
 -20   8   0    2.15    0.81 
  20  -8   0    0.45    0.51 
  20  -8   0    0.37    0.57 
  21   8   0    0.95    0.58 
  21  -8   0    1.83    0.67 
  21  -8   0    0.72    0.69 
 -21   8   0    1.10    0.79 
  21   8   0    0.64    0.60 
 -21   8   0    2.12    0.74 
  21   8   0    1.24    0.63 
  21  -8   0    1.02    0.68 
  22   8   0   20.08    1.91 
  22   8   0   21.30    1.86 
  22  -8   0   19.02    1.83 
  22  -8   0   20.98    1.82 
  22   8   0   24.68    1.78 
 -22   8   0   21.82    1.94 
 -22   8   0   20.89    1.92 
  22  -8   0   22.79    1.97 
  23   8   0    0.53    0.70 
 -23   8   0   -0.78    0.60 
  23  -8   0    0.30    0.56 
  23  -8   0    0.83    0.84 
 -23   8   0    0.46    0.74 
  23  -8   0    0.04    0.72 
  23   8   0    0.33    0.68 
  23   8   0    0.73    0.59 
  24  -8   0    2.51    0.94 
  24  -8   0    2.72    0.94 
  24   8   0    2.10    0.91 
 -24   8   0    1.85    0.84 
 -24   8   0    3.05    0.95 
  24  -8   0    1.88    1.05 
  24   8   0    4.64    1.06 
  24   8   0    1.94    0.94 
 -25   8   0    0.40    0.64 
  25  -8   0   -0.26    0.69 
  25   8   0    0.57    0.65 
  25   8   0    0.93    0.77 
  25  -8   0    0.82    0.74 
  25   8   0   -0.94    0.83 
  25  -8   0    0.65    0.77 
  26  -8   0    0.06    0.61 
 -26   8   0   -0.16    0.65 
  26   8   0    1.77    0.84 
  26   8   0   -0.87    0.51 
   0   9   0    0.06    0.15 
   0   9   0    0.42    0.25 
  -1   9   0   19.46    0.94 
  -1   9   0   19.65    0.72 
   1   9   0   20.77    0.98 
  -1  -9   0   19.39    0.48 
   1  -9   0   19.50    0.62 
   1   9   0   18.93    0.66 
  -2   9   0    6.47    0.48 
   2  -9   0    6.31    0.58 
  -2   9   0    6.51    0.61 
  -2  -9   0    6.35    0.25 
   2  -9   0    5.25    0.38 
  -3   9   0   44.77    1.28 
   3  -9   0   45.82    1.49 
   3  -9   0   43.54    1.14 
  -3  -9   0   43.46    0.91 
  -3   9   0   47.40    1.56 
   4   9   0    5.87    0.31 
  -4  -9   0    5.02    0.33 
  -4   9   0    5.84    0.62 
  -4   9   0    5.30    0.51 
   4  -9   0    6.20    0.48 
   4  -9   0    5.09    0.59 
  -5   9   0  273.02    5.27 
   5   9   0  268.22    4.32 
   5  -9   0  272.53    4.68 
   5  -9   0  265.81    5.11 
  -5   9   0  273.59    4.94 
   6  -9   0   79.42    1.93 
   6  -9   0   75.07    2.19 
   6   9   0   80.37    1.67 
  -6   9   0   79.44    2.34 
  -6   9   0   76.96    2.11 
   7   9   0   90.83    1.96 
  -7   9   0   90.08    2.60 
   7  -9   0   88.18    2.18 
  -7   9   0   90.47    2.41 
   7  -9   0   86.78    2.45 
  -8   9   0   25.52    1.35 
   8  -9   0   22.49    1.22 
   8  -9   0   23.56    1.08 
  -8   9   0   24.65    1.23 
   8   9   0   23.72    0.94 
  -9   9   0  124.22    3.35 
   9  -9   0  121.80    3.16 
   9   9   0  123.01    2.70 
   9  -9   0  119.78    2.88 
  -9   9   0  121.04    3.14 
  10  -9   0    5.08    0.76 
 -10   9   0    6.73    0.80 
  10   9   0    5.55    0.58 
 -10   9   0    5.53    0.79 
  10  -9   0    5.10    0.66 
  11  -9   0   18.83    1.27 
 -11   9   0   18.30    1.23 
  11  -9   0   16.24    1.16 
  11   9   0   17.53    0.98 
  11  -9   0   18.62    1.11 
 -11   9   0   17.28    1.24 
  12  -9   0    0.41    0.39 
 -12   9   0    0.06    0.30 
  12   9   0    0.20    0.29 
 -12   9   0   -0.12    0.26 
  12  -9   0    0.25    0.33 
  12  -9   0    0.06    0.36 
  13  -9   0    1.52    0.57 
  13   9   0    1.41    0.43 
  13  -9   0    1.70    0.58 
 -13   9   0    0.91    0.51 
  13  -9   0    1.46    0.51 
  13   9   0    0.93    0.43 
 -13   9   0    0.51    0.44 
 -14   9   0    1.47    0.52 
  14   9   0    2.02    0.55 
  14  -9   0    1.34    0.57 
 -14   9   0    2.32    0.66 
  14  -9   0    1.95    0.58 
  14  -9   0    1.48    0.54 
  14   9   0    1.55    0.55 
  15   9   0   68.36    2.55 
  15   9   0   69.98    2.41 
  15  -9   0   71.13    2.85 
 -15   9   0   68.40    2.85 
  15  -9   0   71.08    2.56 
 -15   9   0   70.44    2.80 
  15  -9   0   70.75    2.75 
  16  -9   0    2.05    0.73 
 -16   9   0    2.89    0.77 
  16  -9   0    3.17    0.79 
  16   9   0    3.31    0.80 
  16   9   0    4.00    0.76 
  16  -9   0    3.91    0.84 
 -16   9   0    5.83    1.05 
 -17   9   0   79.30    3.24 
 -17   9   0   77.53    3.12 
  17   9   0   81.22    2.96 
  17  -9   0   78.61    3.07 
  17  -9   0   79.41    2.90 
  17   9   0   84.08    2.82 
  17   9   0   75.67    3.14 
  17  -9   0   80.51    3.21 
 -18   9   0    2.23    0.78 
  18  -9   0    1.86    0.81 
  18   9   0    3.12    0.85 
  18   9   0    2.25    0.69 
  18   9   0    2.12    0.67 
 -18   9   0    3.14    0.84 
  18  -9   0    2.18    0.74 
  18  -9   0    2.54    0.71 
  19  -9   0   21.05    1.78 
  19   9   0   19.53    1.47 
 -19   9   0   23.41    1.80 
  19   9   0   17.62    1.67 
  19  -9   0   21.06    1.70 
  19   9   0   20.47    1.62 
 -19   9   0   19.84    1.74 
  20  -9   0    4.44    1.05 
  20   9   0    4.34    1.04 
  20   9   0    4.80    0.94 
 -20   9   0    3.81    0.94 
  20   9   0    3.17    0.83 
 -20   9   0    2.15    0.80 
  20  -9   0    4.01    0.96 
  21  -9   0    5.54    1.22 
 -21   9   0    5.10    1.11 
 -21   9   0    4.27    1.12 
  21   9   0    5.07    1.09 
  21   9   0    4.31    0.90 
  21  -9   0    4.22    1.05 
  21   9   0    5.23    1.05 
  21  -9   0    4.90    1.03 
  22  -9   0    7.34    1.25 
  22   9   0    2.92    0.91 
 -22   9   0    3.45    0.95 
  22   9   0    4.75    1.02 
  22  -9   0    2.41    1.00 
  22   9   0    3.16    0.82 
  22  -9   0    3.26    1.07 
 -22   9   0    3.32    1.05 
  23   9   0   20.18    1.70 
  23   9   0   23.06    1.97 
  23  -9   0   18.60    1.90 
 -23   9   0   23.88    2.10 
 -23   9   0   19.82    1.94 
  23  -9   0   16.63    1.74 
  23  -9   0   19.18    1.84 
  23   9   0   17.34    1.91 
  24   9   0    2.53    1.00 
  24   9   0    3.41    1.07 
 -24   9   0    4.26    1.17 
  24  -9   0    0.86    0.74 
 -24   9   0    1.13    0.78 
  24   9   0    1.97    0.75 
  24  -9   0    0.58    0.87 
  24  -9   0    1.98    0.95 
 -25   9   0    3.93    0.97 
  25  -9   0    6.99    1.45 
  25  -9   0    3.63    1.17 
  25   9   0    7.05    1.33 
  25  -9   0    5.88    1.26 
  25   9   0    6.67    1.37 
 -25   9   0    5.24    1.23 
  25   9   0    4.34    1.06 
  26   9   0    1.51    1.43 
 -26   9   0    2.60    0.93 
  26   9   0    1.52    0.72 
  26  -9   0    1.83    0.92 
   0  10   0  143.18    2.68 
   0  10   0  145.29    3.18 
  -1  10   0   34.00    1.34 
  -1 -10   0   35.65    0.74 
   1  10   0   38.24    1.39 
  -1  10   0   35.95    1.06 
   1  10   0   34.33    0.99 
  -2  10   0   34.35    1.35 
   2 -10   0   34.46    0.93 
  -2 -10   0   33.11    0.69 
   2 -10   0   34.91    1.34 
   2  10   0   33.45    0.97 
  -2  10   0   34.44    1.08 
  -3  10   0   13.21    0.89 
  -3 -10   0   13.69    0.42 
   3 -10   0   13.20    0.86 
  -3  10   0   13.70    0.73 
   3 -10   0   13.55    0.63 
  -4 -10   0   65.79    1.34 
   4 -10   0   69.16    2.02 
  -4  10   0   75.33    1.86 
   4  10   0   68.46    1.27 
   4 -10   0   66.23    1.60 
  -4  10   0   69.38    2.08 
  -5  10   0   48.57    1.75 
   5 -10   0   49.96    1.69 
  -5  10   0   48.14    1.54 
   5  10   0   47.03    1.05 
   5 -10   0   47.50    1.35 
   6 -10   0    0.22    0.26 
  -6  10   0    0.52    0.30 
   6  10   0    0.13    0.17 
   6 -10   0    0.03    0.27 
  -6  10   0    0.05    0.27 
   7 -10   0   87.80    2.18 
   7 -10   0   89.59    2.53 
   7  10   0   91.78    1.93 
  -7  10   0   90.92    2.68 
  -7  10   0   94.71    2.50 
   8 -10   0   37.15    1.36 
  -8  10   0   36.57    1.66 
  -8  10   0   37.79    1.55 
   8  10   0   37.37    1.17 
   8 -10   0   35.76    1.56 
  -9  10   0    7.07    0.81 
   9 -10   0    5.53    0.77 
   9 -10   0    5.85    0.68 
  -9  10   0    7.32    0.85 
   9  10   0    6.89    0.59 
 -10  10   0   11.31    0.97 
  10  10   0   11.53    0.75 
 -10  10   0   11.19    1.01 
  10 -10   0    8.76    0.90 
  10 -10   0   10.71    0.84 
  11  10   0   94.82    2.44 
  11 -10   0   95.32    2.64 
  11 -10   0   95.96    2.92 
 -11  10   0   94.73    3.06 
  11 -10   0   96.10    2.99 
 -11  10   0   92.38    2.89 
 -12  10   0   20.82    1.39 
  12  10   0   24.39    1.21 
 -12  10   0   25.85    1.59 
  12 -10   0   23.57    1.30 
  12 -10   0   24.40    1.50 
  12 -10   0   22.29    1.41 
  13 -10   0   50.41    1.96 
  13 -10   0   46.29    2.15 
  13  10   0   47.08    1.77 
  13 -10   0   47.01    2.10 
 -13  10   0   47.32    2.15 
 -13  10   0   49.68    2.27 
 -14  10   0    0.95    0.57 
  14  10   0    1.70    0.52 
  14 -10   0    0.96    0.52 
  14 -10   0    0.73    0.55 
  14 -10   0    0.88    0.60 
 -14  10   0    1.07    0.57 
  14  10   0    1.50    0.52 
  15 -10   0   11.02    1.27 
  15  10   0   11.61    1.06 
 -15  10   0   11.27    1.29 
 -15  10   0   10.76    1.25 
  15 -10   0   12.79    1.20 
  15  10   0   12.46    1.18 
  15 -10   0   10.53    1.20 
  16 -10   0    5.60    0.99 
  16  10   0    6.65    1.01 
  16 -10   0    6.23    0.96 
 -16  10   0    6.11    1.05 
  16 -10   0    5.57    1.02 
  16  10   0    6.76    0.94 
 -16  10   0    5.57    1.00 
  17  10   0    5.40    0.88 
 -17  10   0    4.82    1.07 
 -17  10   0    3.38    0.86 
  17  10   0    4.66    0.89 
  17 -10   0    4.81    1.04 
  17 -10   0    4.24    0.91 
  17 -10   0    2.97    0.79 
  18 -10   0    4.96    0.90 
 -18  10   0    3.12    0.79 
 -18  10   0    3.59    0.89 
  18  10   0    4.59    0.91 
  18 -10   0    3.46    0.87 
  18  10   0    5.36    1.08 
  18 -10   0    4.80    1.04 
  18  10   0    5.42    0.90 
  19  10   0   -0.02    0.44 
  19 -10   0   -0.26    0.50 
  19 -10   0    0.01    0.38 
  19  10   0    0.43    0.45 
 -19  10   0   -0.18    0.36 
  19  10   0    0.39    0.54 
  19 -10   0    0.38    0.48 
 -19  10   0    0.03    0.48 
 -20  10   0    1.29    0.68 
  20  10   0    1.11    0.58 
  20 -10   0    1.78    0.70 
  20 -10   0    1.56    0.78 
 -20  10   0    2.72    0.88 
  20  10   0    2.39    0.88 
  20  10   0    3.00    0.79 
  21  10   0   10.14    1.63 
  21  10   0   12.59    1.32 
  21 -10   0   11.67    1.51 
 -21  10   0    9.41    1.46 
  21 -10   0   10.74    1.38 
  21  10   0   10.73    1.43 
 -21  10   0   10.86    1.49 
  21 -10   0   10.50    1.41 
  22  10   0    0.34    0.71 
 -22  10   0   -0.10    0.62 
  22  10   0   -1.00    0.54 
  22 -10   0   -0.11    0.65 
  22 -10   0   -0.40    0.56 
  22 -10   0   -0.49    0.54 
 -22  10   0   -0.96    0.38 
  22  10   0   -0.09    0.50 
 -23  10   0   17.95    1.92 
  23  10   0   18.69    1.96 
  23 -10   0   21.58    1.86 
  23  10   0   20.40    1.70 
  23 -10   0   20.76    2.00 
 -23  10   0   22.88    2.05 
  23 -10   0   14.52    1.71 
  23  10   0   22.22    1.92 
  24 -10   0   -1.47    0.65 
  24  10   0   -0.20    0.74 
  24  10   0    1.16    0.68 
 -24  10   0    0.41    0.63 
  24 -10   0    0.55    0.59 
  24  10   0   -0.15    0.74 
  24 -10   0    1.35    0.83 
 -24  10   0   -0.64    0.63 
  25  10   0    2.23    1.04 
  25  10   0    1.41    0.66 
  25 -10   0    1.72    0.93 
  25  10   0    1.27    0.87 
 -25  10   0    2.06    0.78 
  25 -10   0    2.12    0.90 
 -25  10   0    0.78    0.66 
 -26  10   0    1.59    0.93 
  26  10   0    1.77    0.80 
 -26  10   0    0.33    0.77 
  26 -10   0    1.01    1.00 
   0  11   0   -0.17    0.26 
   0  11   0    0.13    0.21 
  -1  11   0    4.27    0.49 
   1  11   0    4.29    0.47 
  -1  11   0    3.61    0.61 
  -1 -11   0    2.73    0.25 
   1  11   0    3.03    0.58 
   2 -11   0    5.43    0.67 
  -2  11   0    5.39    0.53 
   2  11   0    5.11    0.45 
  -2  11   0    4.81    0.65 
   2 -11   0    5.32    0.43 
   3 -11   0    8.51    0.78 
   3 -11   0   10.63    0.57 
  -3  11   0    8.58    0.79 
  -3  11   0    6.67    0.59 
  -4 -11   0    4.72    0.31 
  -4  11   0    5.53    0.76 
   4 -11   0    4.40    0.64 
  -4  11   0    5.12    0.58 
   4 -11   0    5.25    0.51 
  -5  11   0    4.57    0.70 
  -5  11   0    3.62    0.55 
   5  11   0    3.55    0.30 
   5 -11   0    3.28    0.57 
   5 -11   0    4.36    0.51 
  -6  11   0   33.79    1.35 
   6 -11   0   33.61    1.16 
  -6  11   0   33.45    1.52 
   6  11   0   32.99    0.87 
   6 -11   0   30.07    1.38 
   7 -11   0   17.17    1.10 
  -7  11   0   20.43    1.24 
   7 -11   0   17.75    0.91 
   7  11   0   18.70    0.71 
  -7  11   0   18.59    1.07 
   8 -11   0   36.90    1.63 
   8  11   0   38.22    1.15 
  -8  11   0   36.54    1.56 
  -8  11   0   38.36    1.75 
   8 -11   0   38.90    1.39 
   9 -11   0    0.69    0.41 
   9  11   0    0.05    0.23 
  -9  11   0    0.81    0.43 
   9 -11   0    0.49    0.35 
  -9  11   0    0.00    0.33 
  10 -11   0   29.20    1.32 
  10 -11   0   30.13    1.57 
 -10  11   0   29.74    1.64 
  10 -11   0   30.57    1.56 
 -10  11   0   29.00    1.51 
  10  11   0   33.07    1.20 
 -11  11   0    4.91    0.83 
  11 -11   0    4.04    0.68 
  11  11   0    4.39    0.57 
  11 -11   0    3.33    0.70 
 -11  11   0    3.66    0.71 
  11 -11   0    3.61    0.72 
 -12  11   0   10.23    1.05 
  12 -11   0    9.92    0.92 
 -12  11   0    9.64    1.05 
  12  11   0    9.02    0.77 
  12 -11   0    9.27    1.04 
  12 -11   0   10.58    1.06 
  13  11   0    7.52    0.78 
  13 -11   0    6.47    0.97 
  13 -11   0    9.29    1.08 
  13 -11   0    7.08    0.89 
 -13  11   0    7.37    1.05 
 -13  11   0    6.29    1.02 
  14 -11   0    1.14    0.61 
  14  11   0    1.29    0.54 
  14 -11   0    2.26    0.71 
  14 -11   0    2.37    0.66 
  14  11   0    2.10    0.52 
 -14  11   0    0.75    0.52 
 -14  11   0    1.51    0.61 
  15  11   0    8.31    1.03 
  15  11   0   11.82    1.00 
  15 -11   0   12.24    1.29 
  15 -11   0   12.42    1.15 
 -15  11   0   10.59    1.27 
 -15  11   0   14.09    1.35 
  15 -11   0   10.27    1.21 
  16 -11   0   20.06    1.43 
 -16  11   0   18.05    1.61 
 -16  11   0   18.96    1.58 
  16 -11   0   18.23    1.57 
  16  11   0   19.46    1.27 
  16  11   0   18.56    1.41 
  16 -11   0   18.39    1.52 
  17 -11   0   -0.52    0.36 
  17 -11   0    0.34    0.51 
  17  11   0    0.80    0.51 
 -17  11   0    0.17    0.46 
  17 -11   0   -0.63    0.35 
 -17  11   0    0.59    0.54 
  17  11   0    0.67    0.42 
  18 -11   0    1.53    0.64 
 -18  11   0    0.86    0.62 
 -18  11   0    0.23    0.56 
  18  11   0    1.08    0.48 
  18 -11   0    0.56    0.52 
  18  11   0    0.60    0.48 
  18  11   0    0.45    0.51 
  18 -11   0    0.49    0.55 
 -19  11   0    0.54    0.59 
  19 -11   0    3.33    0.95 
  19 -11   0   -0.04    0.50 
 -19  11   0   -0.03    0.57 
  19  11   0    0.73    0.60 
  19  11   0    0.52    0.44 
  19  11   0   -0.16    0.58 
  20  11   0    5.38    1.06 
  20  11   0    7.07    1.19 
 -20  11   0    5.50    1.09 
  20 -11   0    5.25    1.02 
 -20  11   0    5.17    1.12 
  20 -11   0    7.09    1.23 
  20  11   0    9.66    1.11 
 -21  11   0    1.04    0.67 
  21  11   0   -0.25    0.50 
  21  11   0    0.99    0.65 
  21 -11   0    1.29    0.77 
  21 -11   0   -0.20    0.52 
  21 -11   0    1.13    0.73 
 -21  11   0    1.73    0.79 
  21  11   0    1.00    0.56 
  22  11   0    0.99    0.61 
  22  11   0    0.57    0.69 
 -22  11   0    1.02    0.75 
  22 -11   0   -0.28    0.58 
  22  11   0    0.90    0.65 
  22 -11   0   -0.15    0.51 
  22 -11   0   -0.32    0.52 
  23 -11   0   -0.04    0.51 
 -23  11   0    0.29    0.68 
  23 -11   0   -0.50    0.45 
  23  11   0    0.95    0.77 
 -23  11   0    0.10    0.71 
  23  11   0    1.01    0.73 
  23  11   0    4.39    1.00 
  23 -11   0    0.87    0.81 
 -24  11   0    7.00    1.37 
  24 -11   0    7.30    1.37 
  24 -11   0    7.07    1.36 
 -24  11   0   13.16    1.72 
  24  11   0   11.39    1.34 
  24  11   0   11.21    1.65 
  24 -11   0    9.05    1.40 
  24  11   0    5.99    1.33 
  25 -11   0    5.40    1.69 
  25  11   0    4.06    0.90 
  25  11   0    4.15    1.16 
  25  11   0    4.02    1.18 
 -25  11   0    1.64    0.78 
  25 -11   0    1.70    0.97 
 -25  11   0    3.18    1.08 
 -26  11   0    2.92    1.08 
  26  11   0    5.78    1.14 
  26 -11   0    7.39    1.52 
 -26  11   0    3.56    1.19 
   0  12   0    4.97    0.51 
   0  12   0    4.39    0.69 
   1  12   0  148.92    3.45 
  -1 -12   0  146.51    2.42 
  -1  12   0  147.32    2.95 
  -1  12   0  155.38    3.52 
   1  12   0  153.05    2.88 
  -2  12   0  112.90    2.90 
   2  12   0  110.82    2.27 
   2 -12   0  111.07    2.15 
  -3  12   0   17.63    1.09 
  -3  12   0   16.79    0.86 
   3 -12   0   17.45    1.05 
   3 -12   0   13.04    0.65 
  -4  12   0   22.14    1.02 
   4 -12   0   23.04    1.20 
   4 -12   0   21.72    0.85 
  -4  12   0   22.12    1.23 
   5  12   0   24.76    0.66 
  -5  12   0   26.28    1.16 
  -5  12   0   23.15    1.29 
   5 -12   0   24.03    1.25 
   5 -12   0   24.05    0.94 
   6  12   0    1.19    0.24 
  -6  12   0    1.17    0.41 
   6 -12   0    1.49    0.48 
   6 -12   0    1.27    0.36 
  -6  12   0    1.03    0.42 
   7 -12   0   81.26    2.04 
  -7  12   0   78.72    2.34 
   7 -12   0   77.40    2.42 
   7  12   0   80.42    1.67 
  -7  12   0   78.35    2.58 
   8 -12   0   41.92    1.79 
   8 -12   0   43.83    1.51 
  -8  12   0   44.67    1.77 
   8  12   0   44.57    1.22 
  -8  12   0   45.31    1.97 
  -9  12   0   23.38    1.33 
   9 -12   0   21.91    1.12 
   9  12   0   20.30    0.87 
  -9  12   0   22.64    1.43 
   9 -12   0   21.11    1.34 
 -10  12   0   50.61    2.04 
 -10  12   0   50.88    2.19 
  10 -12   0   46.23    1.98 
  10 -12   0   51.23    1.78 
  10 -12   0   48.97    2.03 
  11 -12   0    7.04    0.80 
  11 -12   0    7.11    0.92 
 -11  12   0    7.50    0.90 
  11  12   0    7.10    0.65 
  11 -12   0    8.24    0.96 
 -11  12   0    6.60    0.91 
  12 -12   0    0.34    0.41 
  12 -12   0    0.71    0.43 
  12 -12   0    0.11    0.37 
  12  12   0    0.33    0.33 
 -12  12   0    0.13    0.34 
 -12  12   0   -0.12    0.32 
 -13  12   0    3.97    0.85 
  13 -12   0    5.34    0.92 
 -13  12   0    5.84    0.94 
  13  12   0    5.94    0.71 
  13 -12   0    5.40    0.90 
  13 -12   0    6.87    0.88 
  14  12   0    8.31    0.83 
 -14  12   0    9.33    1.13 
 -14  12   0    9.38    1.14 
  14 -12   0    7.42    0.95 
  14 -12   0    7.30    1.07 
  14 -12   0    7.92    1.16 
  15 -12   0    0.48    0.49 
  15  12   0    1.06    0.46 
  15 -12   0   -0.04    0.46 
  15 -12   0    0.42    0.48 
 -15  12   0    0.02    0.47 
 -15  12   0    0.46    0.51 
  15  12   0    0.22    0.42 
  16  12   0    6.01    0.98 
  16  12   0    5.23    0.79 
 -16  12   0    5.16    0.98 
  16 -12   0    4.99    0.85 
  16 -12   0    3.61    0.91 
  16 -12   0    6.88    1.21 
 -16  12   0    5.47    1.11 
  17  12   0    0.03    0.41 
  17  12   0    0.67    0.45 
 -17  12   0    0.13    0.48 
  17 -12   0   -0.09    0.40 
 -17  12   0    0.45    0.50 
  17 -12   0    0.36    0.49 
  17 -12   0   -0.19    0.45 
 -18  12   0    8.13    1.27 
  18  12   0    8.71    1.14 
  18  12   0    5.39    0.88 
  18 -12   0    7.39    1.07 
  18 -12   0    6.81    1.13 
 -18  12   0   10.02    1.31 
  18 -12   0    7.04    1.19 
 -19  12   0   10.00    1.47 
  19 -12   0   10.99    1.41 
  19 -12   0    9.53    1.31 
  19  12   0   10.92    1.11 
  19  12   0   11.51    1.49 
 -19  12   0    8.91    1.51 
  19  12   0   11.89    1.32 
  20  12   0   12.80    1.85 
  20 -12   0   11.80    1.45 
 -20  12   0    8.05    1.34 
 -20  12   0   10.95    1.47 
  20 -12   0   11.94    1.47 
  20  12   0   12.24    1.19 
  20  12   0   12.41    1.45 
  20 -12   0    7.78    1.16 
  21  12   0   -0.37    0.57 
  21 -12   0   -0.86    0.52 
  21  12   0    0.77    0.49 
 -21  12   0   -0.37    0.52 
  21 -12   0    0.21    0.61 
  21  12   0   -0.71    0.48 
 -21  12   0    0.09    0.55 
  21 -12   0    0.23    0.56 
  22 -12   0    5.26    1.27 
  22  12   0    8.54    1.11 
  22 -12   0    7.93    1.35 
 -22  12   0    5.27    1.14 
  22  12   0    8.29    1.32 
  22  12   0    6.87    1.29 
  22 -12   0   10.56    1.47 
 -22  12   0    9.38    1.48 
  23  12   0   -0.40    0.47 
  23  12   0    0.44    0.70 
 -23  12   0   -0.55    0.59 
  23  12   0   -0.45    0.65 
  23 -12   0    0.52    0.73 
  23 -12   0    0.97    0.82 
  23 -12   0    0.26    0.59 
 -23  12   0    0.97    0.79 
 -24  12   0    2.62    0.97 
  24 -12   0    1.78    0.88 
  24 -12   0    3.95    1.18 
  24  12   0    4.87    1.18 
  24  12   0    4.18    1.11 
  24  12   0    3.84    0.89 
 -24  12   0    2.48    1.07 
  24 -12   0    1.82    0.88 
  25  12   0    2.09    0.74 
 -25  12   0    1.96    1.02 
 -25  12   0    0.43    0.70 
  25  12   0    2.75    1.08 
  25  12   0    1.67    1.18 
  25 -12   0    2.97    0.96 
   0  13   0    0.18    0.26 
   0  13   0    0.25    0.32 
   1  13   0   70.96    1.74 
   1  13   0   71.76    2.24 
  -1  13   0   74.01    1.84 
  -1 -13   0   68.76    1.29 
  -1  13   0   73.38    2.28 
  -2  13   0    3.83    0.65 
   2  13   0    2.89    0.61 
   2 -13   0    2.64    0.36 
  -2  13   0    3.42    0.50 
   2  13   0    2.83    0.42 
   3  13   0   12.96    0.69 
   3 -13   0   15.06    0.67 
   3 -13   0   13.42    0.99 
  -3  13   0   12.37    0.98 
  -3  13   0   14.43    0.82 
  -4  13   0    1.87    0.42 
   4 -13   0    2.26    0.38 
   4 -13   0    1.12    0.40 
  -4  13   0    1.65    0.49 
  -5  13   0    0.02    0.28 
  -5  13   0    0.30    0.28 
   5 -13   0    0.14    0.33 
   5 -13   0    0.16    0.24 
   6  13   0   24.61    0.70 
   6 -13   0   26.38    1.05 
  -6  13   0   24.82    1.23 
   6 -13   0   23.92    1.34 
  -6  13   0   25.34    1.44 
  -7  13   0    3.15    0.60 
   7 -13   0    2.98    0.63 
  -7  13   0    3.24    0.68 
   7 -13   0    3.75    0.55 
   7  13   0    2.72    0.35 
  -8  13   0   25.33    1.50 
   8  13   0   21.94    0.81 
   8 -13   0   23.92    1.10 
  -8  13   0   22.75    1.30 
   8 -13   0   23.61    1.37 
  -9  13   0    1.00    0.46 
   9 -13   0    1.43    0.51 
   9  13   0    0.93    0.29 
  -9  13   0    0.62    0.44 
   9 -13   0    0.97    0.41 
  10 -13   0   11.09    0.90 
  10 -13   0   12.51    1.09 
  10  13   0   13.47    0.74 
  10 -13   0   11.72    1.11 
 -10  13   0   11.88    1.13 
 -10  13   0   12.40    1.09 
  11  13   0   33.46    1.24 
  11 -13   0   32.27    1.74 
 -11  13   0   31.75    1.83 
  11 -13   0   34.11    1.50 
  11 -13   0   32.84    1.73 
 -11  13   0   34.65    1.75 
  12 -13   0    9.15    1.08 
  12  13   0    9.42    0.76 
  12 -13   0    8.49    0.89 
  12 -13   0    9.08    1.06 
 -12  13   0    9.98    1.10 
 -12  13   0   10.61    1.09 
  13 -13   0   36.02    1.65 
 -13  13   0   32.07    1.84 
  13 -13   0   28.33    1.74 
 -13  13   0   31.24    1.92 
  13 -13   0   33.69    1.86 
  13  13   0   33.31    1.38 
 -14  13   0    0.15    0.46 
  14 -13   0    0.03    0.40 
 -14  13   0    0.19    0.42 
  14  13   0    0.33    0.36 
  14 -13   0    0.88    0.57 
  14 -13   0    0.26    0.46 
  15  13   0    5.03    0.75 
  15 -13   0    4.35    0.92 
 -15  13   0    4.05    0.90 
  15 -13   0    3.09    0.79 
  15 -13   0    4.15    0.81 
 -15  13   0    4.20    0.96 
  16 -13   0   12.01    1.17 
  16  13   0   12.44    1.17 
 -16  13   0   10.45    1.26 
  16 -13   0   11.93    1.34 
 -16  13   0   12.03    1.39 
  16 -13   0   10.35    1.28 
  16  13   0   12.85    1.02 
  17 -13   0    2.00    0.66 
  17  13   0    1.90    0.58 
  17  13   0    1.91    0.68 
 -17  13   0    2.30    0.82 
 -17  13   0    2.12    0.73 
  17 -13   0    1.39    0.72 
  17 -13   0    1.96    0.74 
  18  13   0    2.25    0.62 
  18 -13   0    2.19    0.66 
  18 -13   0    1.68    0.76 
 -18  13   0    2.67    0.83 
  18 -13   0    3.40    0.94 
  18  13   0    0.89    0.56 
  19 -13   0    0.21    0.54 
  19 -13   0    0.20    0.63 
  19  13   0   -0.04    0.39 
  19  13   0    0.82    0.59 
 -19  13   0    0.79    0.73 
 -19  13   0    0.49    0.58 
  20 -13   0    9.49    1.33 
 -20  13   0    6.53    1.23 
  20  13   0   11.57    1.17 
  20 -13   0    8.16    1.27 
  20 -13   0   12.30    1.51 
 -20  13   0    9.25    1.45 
  20  13   0   11.63    1.51 
  20  13   0   10.47    1.36 
  21 -13   0    2.53    0.90 
  21 -13   0    4.87    1.09 
  21  13   0    2.58    0.91 
 -21  13   0    2.54    0.82 
  21  13   0    4.32    0.85 
  21 -13   0    1.47    0.66 
  21  13   0    3.15    0.95 
 -21  13   0    4.18    1.06 
  22  13   0   -0.32    0.57 
  22  13   0    1.39    0.74 
  22  13   0    0.20    0.45 
  22 -13   0    0.10    0.64 
 -22  13   0    0.30    0.72 
  22 -13   0    1.09    0.75 
 -22  13   0    0.37    0.61 
  22 -13   0   -0.11    0.52 
  23 -13   0   15.12    1.77 
  23  13   0   12.07    1.79 
 -23  13   0   13.45    1.77 
  23 -13   0   13.73    1.71 
  23  13   0   13.42    1.65 
  23  13   0   11.58    1.29 
  23 -13   0   11.94    1.52 
 -23  13   0    7.83    1.35 
  24  13   0    3.85    0.83 
  24 -13   0    1.33    1.10 
  24 -13   0    2.67    1.04 
  24  13   0    4.10    1.20 
 -24  13   0    4.39    1.18 
  24  13   0    5.52    1.40 
 -24  13   0    4.88    1.12 
  24 -13   0    1.63    1.19 
 -25  13   0    3.39    1.17 
  25  13   0    6.49    1.12 
 -25  13   0    2.77    1.12 
  25 -13   0    3.67    1.10 
  25  13   0    5.74    1.53 
   0  14   0   39.81    1.29 
   0  14   0   40.95    1.69 
   1  14   0   27.06    1.02 
  -1  14   0   26.88    1.08 
   1  14   0   28.42    1.42 
  -1 -14   0   26.80    0.65 
  -1  14   0   28.51    1.44 
   2  14   0   17.31    1.14 
  -2  14   0   19.15    0.94 
   2  14   0   19.14    0.84 
  -2  14   0   17.52    1.17 
   3  14   0    4.29    0.51 
  -3  14   0    5.00    0.79 
   3 -14   0    3.82    0.43 
  -3  14   0    4.95    0.63 
   4 -14   0   15.70    0.73 
   4 -14   0   15.46    1.08 
  -4  14   0   16.61    1.15 
  -4  14   0   16.12    0.93 
   5 -14   0    1.16    0.45 
  -5  14   0    2.03    0.58 
   5 -14   0    2.00    0.39 
  -5  14   0    1.39    0.42 
   6 -14   0    2.41    0.46 
  -6  14   0    2.31    0.52 
   6 -14   0    2.17    0.57 
  -6  14   0    1.98    0.59 
  -7  14   0   39.36    1.87 
  -7  14   0   38.37    1.63 
   7 -14   0   38.70    1.35 
   7  14   0   37.29    0.96 
   7 -14   0   35.88    1.72 
   8 -14   0    1.86    0.45 
  -8  14   0    1.63    0.51 
   8 -14   0    1.41    0.49 
   8  14   0    2.06    0.33 
  -8  14   0    2.50    0.66 
   9 -14   0    8.90    0.80 
   9  14   0   10.47    0.59 
   9 -14   0    9.05    0.92 
   9 -14   0    8.14    0.95 
  -9  14   0    9.24    0.95 
  -9  14   0    9.16    1.03 
 -10  14   0   19.53    1.46 
 -10  14   0   20.12    1.34 
  10  14   0   20.31    0.88 
  10 -14   0   20.05    1.12 
  10 -14   0   21.00    1.37 
  10 -14   0   20.24    1.40 
  11  14   0   11.65    0.73 
  11 -14   0   11.58    1.16 
 -11  14   0   11.17    1.16 
 -11  14   0   10.96    1.10 
  11 -14   0   11.48    1.11 
  11 -14   0   11.04    0.93 
  12 -14   0   21.08    1.26 
  12  14   0   21.81    1.03 
 -12  14   0   20.86    1.56 
  12 -14   0   22.11    1.49 
 -12  14   0   20.76    1.46 
  12 -14   0   20.66    1.49 
  13  14   0   -0.10    0.29 
  13 -14   0    0.17    0.45 
  13 -14   0    0.26    0.50 
  13 -14   0    0.10    0.44 
 -13  14   0    0.29    0.44 
 -13  14   0    0.01    0.45 
  14  14   0   22.32    1.19 
 -14  14   0   23.71    1.76 
  14 -14   0   21.99    1.66 
  14 -14   0   23.76    1.45 
 -14  14   0   25.35    1.73 
  14 -14   0   23.48    1.67 
  15 -14   0   29.95    1.69 
  15  14   0   28.57    1.41 
 -15  14   0   27.03    1.88 
  15 -14   0   32.80    2.00 
  15 -14   0   29.01    1.90 
 -15  14   0   29.52    2.02 
 -16  14   0    9.61    1.30 
  16 -14   0   11.32    1.22 
  16 -14   0    8.27    1.44 
 -16  14   0   11.67    1.35 
  16  14   0    9.81    1.12 
  16  14   0   10.19    0.96 
  16 -14   0    8.97    1.31 
  17 -14   0   11.24    1.51 
  17 -14   0   13.86    1.37 
  17  14   0   11.18    1.32 
 -17  14   0   14.18    1.51 
 -17  14   0   12.61    1.52 
  17  14   0   15.11    1.13 
  17 -14   0   13.88    1.50 
  18 -14   0    2.78    0.69 
 -18  14   0    4.72    1.11 
  18  14   0    5.91    0.90 
  18  14   0    5.84    1.04 
  18 -14   0    6.28    1.21 
  18 -14   0    7.84    1.22 
 -18  14   0    4.21    0.95 
 -19  14   0    2.81    0.91 
 -19  14   0    3.84    0.99 
  19 -14   0    2.50    0.92 
  19  14   0    2.35    0.85 
  19  14   0    2.96    0.71 
  19 -14   0    3.85    1.02 
  20  14   0    8.69    1.29 
 -20  14   0    7.01    1.18 
  20 -14   0    9.61    1.44 
 -20  14   0    6.91    1.33 
  20 -14   0   11.41    1.37 
  20 -14   0   11.92    1.51 
  20  14   0    8.59    1.03 
  21  14   0    1.30    0.75 
  21  14   0   -0.22    0.57 
  21 -14   0   -0.72    0.53 
 -21  14   0    0.04    0.62 
  21 -14   0   -1.06    0.46 
 -21  14   0    0.18    0.58 
  21  14   0    0.66    0.49 
  21 -14   0   -1.31    0.55 
 -22  14   0    9.10    1.51 
  22 -14   0    9.44    1.58 
  22 -14   0   11.41    1.62 
 -22  14   0   13.60    1.66 
  22  14   0    9.31    1.57 
  22  14   0    9.72    1.15 
  22 -14   0   12.65    1.68 
  22  14   0   11.27    1.57 
  23 -14   0    1.00    0.93 
 -23  14   0    1.40    0.91 
  23  14   0    2.05    0.83 
 -23  14   0    1.98    0.94 
  23 -14   0    0.51    0.78 
  23  14   0    1.34    0.68 
  23 -14   0    1.41    0.96 
  23  14   0    3.08    1.21 
 -24  14   0    4.25    1.13 
  24 -14   0    5.47    1.31 
  24  14   0    7.41    1.38 
 -24  14   0    6.29    1.37 
  24  14   0    4.79    1.31 
  24 -14   0    9.79    1.49 
  24  14   0    5.59    0.95 
   0  15   0    1.23    0.47 
   0  15   0    0.88    0.34 
  -1  15   0   30.95    1.19 
   1  15   0   30.53    1.52 
   1  15   0   30.23    1.13 
  -1  15   0   33.38    1.60 
  -2  15   0    8.62    0.91 
  -2  15   0    8.11    0.70 
   2  15   0    8.55    0.64 
   2  15   0    9.05    0.88 
   3  15   0    2.37    0.59 
  -3  15   0    3.46    0.56 
   3  15   0    3.58    0.50 
   3 -15   0    3.18    0.41 
  -3  15   0    2.25    0.60 
   4 -15   0    0.56    0.27 
   4  15   0    0.59    0.29 
   4 -15   0    0.17    0.32 
  -4  15   0   -0.04    0.31 
  -4  15   0    0.10    0.27 
  -5  15   0    5.34    0.68 
  -5  15   0    6.02    0.92 
   5 -15   0    5.76    0.55 
   5 -15   0    5.25    0.79 
   6 -15   0   13.99    1.11 
  -6  15   0   14.33    1.00 
  -6  15   0   12.65    1.11 
   6 -15   0   13.22    0.79 
   7 -15   0   22.41    1.05 
  -7  15   0   20.77    1.24 
   7 -15   0   21.11    1.35 
  -7  15   0   21.28    1.43 
  -8  15   0    5.26    0.92 
   8 -15   0    5.64    0.68 
   8 -15   0    5.62    0.83 
  -8  15   0    5.70    0.82 
   8  15   0    4.51    0.41 
   8 -15   0    5.15    0.79 
   9 -15   0   46.92    1.95 
  -9  15   0   45.13    2.18 
  -9  15   0   46.72    1.98 
   9 -15   0   46.67    1.62 
   9 -15   0   44.22    2.02 
   9  15   0   48.76    1.24 
 -10  15   0    2.65    0.68 
  10 -15   0    2.89    0.70 
  10 -15   0    3.25    0.59 
  10  15   0    3.21    0.44 
  10 -15   0    3.01    0.69 
 -10  15   0    3.20    0.72 
 -11  15   0    0.77    0.48 
 -11  15   0    0.08    0.43 
  11  15   0    0.83    0.32 
  11 -15   0    0.53    0.42 
  11 -15   0    0.35    0.45 
  11 -15   0    0.47    0.47 
  12  15   0    7.08    0.66 
 -12  15   0    6.90    1.16 
  12 -15   0    7.22    0.90 
  12 -15   0    5.39    0.96 
 -12  15   0    5.86    0.95 
  12 -15   0    6.57    1.03 
 -13  15   0   26.60    1.84 
 -13  15   0   27.01    1.75 
  13 -15   0   27.59    1.49 
  13  15   0   26.85    1.19 
  13 -15   0   24.88    1.69 
  13 -15   0   31.86    1.84 
 -14  15   0    6.65    1.21 
  14 -15   0    6.39    1.04 
 -14  15   0    8.70    1.14 
  14 -15   0    9.90    1.07 
  14  15   0    8.48    0.80 
  14 -15   0    5.40    1.10 
  15 -15   0    4.03    0.96 
 -15  15   0    2.82    0.83 
 -15  15   0    3.78    0.88 
  15 -15   0    4.22    0.82 
  15  15   0    4.58    0.68 
  16  15   0    0.07    0.39 
  16 -15   0   -0.06    0.48 
 -16  15   0    0.57    0.56 
 -16  15   0    0.52    0.56 
  16 -15   0    0.40    0.55 
 -17  15   0   36.89    2.45 
  17 -15   0   40.38    2.06 
 -17  15   0   38.39    2.39 
  17  15   0   39.01    2.10 
  17 -15   0   37.24    2.45 
  17 -15   0   43.39    2.46 
  17  15   0   38.09    1.72 
  18 -15   0   20.45    1.83 
 -18  15   0   17.25    1.73 
  18  15   0   21.16    1.66 
  18 -15   0   17.85    1.80 
  18  15   0   20.02    1.32 
 -18  15   0   18.71    1.82 
  19 -15   0   19.76    1.85 
  19  15   0   19.56    1.34 
  19 -15   0   20.71    1.85 
 -19  15   0   18.19    1.82 
 -19  15   0   21.72    1.91 
  19  15   0   20.33    1.67 
  20 -15   0    4.80    1.11 
  20  15   0    5.88    0.89 
 -20  15   0    4.52    1.23 
  20 -15   0    6.55    1.26 
  20 -15   0    5.35    1.04 
 -20  15   0    5.03    1.12 
  20  15   0    6.42    1.15 
 -21  15   0    5.71    1.27 
  21  15   0    6.23    0.92 
 -21  15   0    4.35    1.08 
  21 -15   0    7.37    1.41 
  21  15   0    7.01    1.33 
  21 -15   0    4.62    1.04 
  21 -15   0    5.87    1.32 
 -22  15   0    0.67    0.82 
  22  15   0    0.52    0.92 
  22  15   0    1.73    0.64 
  22  15   0    2.07    0.82 
 -22  15   0    0.43    0.63 
  22 -15   0    2.19    0.98 
  22 -15   0   -0.19    0.88 
  22 -15   0    1.35    0.88 
  23 -15   0    3.06    1.83 
 -23  15   0    3.10    1.01 
  23 -15   0    5.79    1.26 
  23  15   0    4.42    0.83 
  23  15   0    4.86    1.20 
  23  15   0    7.05    1.37 
  23 -15   0    4.77    1.29 
 -23  15   0    3.52    0.98 
  24 -15   0    2.36    1.02 
  24  15   0    1.97    0.87 
  24 -15   0   -0.12    1.00 
 -24  15   0    0.97    0.82 
  24  15   0    0.85    0.58 
 -24  15   0    0.79    0.75 
   0 -16   0   55.99    1.19 
   0  16   0   56.97    2.17 
   0  16   0   57.56    1.70 
   1  16   0  145.46    3.77 
  -1  16   0  145.53    3.80 
  -1  16   0  148.12    3.19 
   1  16   0  149.25    3.11 
  -2  16   0    1.64    0.42 
  -2  16   0    2.20    0.59 
   2  16   0    1.90    0.56 
   2  16   0    1.80    0.43 
   3  16   0   21.82    0.97 
  -3  16   0   21.66    1.40 
  -3  16   0   21.08    1.09 
   3  16   0   20.18    1.30 
  -4  16   0    5.05    0.70 
   4  16   0    5.73    0.58 
   4 -16   0    6.59    0.53 
  -4  16   0    7.07    0.99 
   5 -16   0    6.58    0.85 
   5  16   0    5.37    0.58 
  -5  16   0    6.65    0.94 
   5 -16   0    6.55    0.58 
  -5  16   0    6.53    0.74 
  -6  16   0   13.02    1.18 
   6 -16   0   13.70    1.14 
  -6  16   0   14.53    1.04 
   6 -16   0   15.00    0.83 
   7 -16   0   -0.20    0.28 
  -7  16   0    0.23    0.39 
   7 -16   0    0.16    0.42 
   7 -16   0    0.91    0.36 
  -7  16   0    0.50    0.39 
   8 -16   0   27.81    1.46 
   8 -16   0   29.63    1.23 
   8 -16   0   28.06    1.62 
  -8  16   0   26.72    1.69 
  -8  16   0   30.67    1.56 
   9 -16   0   38.55    1.79 
  -9  16   0   39.23    1.87 
  -9  16   0   39.78    2.10 
   9 -16   0   39.08    1.94 
   9 -16   0   41.19    1.53 
   9  16   0   39.60    1.08 
 -10  16   0    0.56    0.47 
  10 -16   0    0.00    0.46 
 -10  16   0   -0.07    0.35 
  10 -16   0   -0.07    0.38 
  10 -16   0   -0.08    0.37 
  10  16   0    0.00    0.25 
  11 -16   0  126.70    3.86 
 -11  16   0  138.01    4.30 
  11 -16   0  144.09    3.39 
  11 -16   0  132.10    3.84 
  11  16   0  147.66    2.83 
 -11  16   0  140.16    3.99 
  12 -16   0   10.52    1.02 
  12 -16   0    9.77    1.17 
  12 -16   0    8.93    1.11 
 -12  16   0    9.02    1.34 
 -12  16   0   11.51    1.23 
  12  16   0   10.68    0.74 
  13 -16   0   55.16    2.48 
  13 -16   0   59.92    2.15 
 -13  16   0   54.66    2.72 
 -13  16   0   55.53    2.55 
  13  16   0   56.69    1.72 
 -14  16   0   19.15    1.60 
  14  16   0   19.49    1.06 
 -14  16   0   19.29    1.70 
  14 -16   0   19.65    1.59 
  14 -16   0   18.87    1.37 
  15 -16   0    0.37    0.58 
 -15  16   0    2.51    0.79 
 -15  16   0    0.73    0.62 
  15 -16   0    1.53    0.70 
  15  16   0    2.16    0.52 
 -16  16   0   16.79    1.71 
  16  16   0   17.29    1.14 
  16 -16   0   17.12    1.43 
  16 -16   0   19.90    1.70 
 -16  16   0   21.19    1.79 
 -17  16   0   24.90    2.03 
  17 -16   0   24.35    1.95 
  17  16   0   25.33    1.72 
  17  16   0   24.66    1.36 
  17 -16   0   25.79    1.93 
  17 -16   0   28.65    1.78 
 -17  16   0   25.19    1.98 
 -18  16   0    6.02    1.14 
  18  16   0    4.51    0.95 
  18 -16   0    5.69    1.10 
  18  16   0    5.23    0.78 
 -18  16   0    4.78    1.07 
  18 -16   0    5.43    1.15 
 -19  16   0    1.10    0.73 
  19 -16   0    0.37    0.66 
  19 -16   0    1.72    0.98 
 -19  16   0    0.32    0.64 
  19  16   0    1.88    0.56 
  19 -16   0    2.37    0.82 
  19  16   0    1.46    0.73 
  20  16   0    0.82    0.50 
 -20  16   0   -0.89    0.43 
 -20  16   0   -0.57    0.61 
  20 -16   0   -0.19    0.60 
  20 -16   0    0.00    0.66 
  20 -16   0    0.51    0.61 
  20  16   0    0.49    0.64 
  21  16   0   14.17    1.64 
 -21  16   0   14.37    1.85 
  21 -16   0   17.31    1.79 
 -21  16   0   13.57    1.73 
  21 -16   0   14.96    1.79 
  21 -16   0   15.43    1.65 
  21  16   0   12.51    1.19 
 -22  16   0    8.04    1.56 
  22 -16   0    7.20    1.38 
  22  16   0    8.23    1.11 
 -22  16   0    4.44    1.21 
  22  16   0    7.13    1.34 
  22  16   0    6.76    1.34 
  22 -16   0    5.17    1.23 
  22 -16   0    7.14    1.58 
 -23  16   0   16.08    1.96 
  23 -16   0   19.27    1.95 
  23  16   0   16.27    1.42 
  23  16   0   17.03    2.37 
 -23  16   0   17.65    2.07 
  23  16   0   17.79    1.94 
  23 -16   0   15.95    1.88 
   0 -17   0    0.06    0.17 
   0  17   0    0.12    0.31 
   0  17   0    0.17    0.40 
  -1  17   0   30.14    1.28 
   1  17   0   31.93    1.27 
   1  17   0   31.99    1.68 
  -1  17   0   30.40    1.65 
   2  17   0    8.65    0.97 
  -2  17   0    7.45    0.74 
   2  17   0    7.94    0.71 
  -2  17   0    8.55    0.99 
  -3  17   0   18.09    1.04 
  -3  17   0   16.42    1.26 
   3  17   0   18.83    1.29 
   3  17   0   16.26    0.88 
   4  17   0    3.25    0.52 
  -4  17   0    1.95    0.49 
  -4  17   0    2.75    0.68 
   4 -17   0    2.54    0.41 
   4  17   0    2.35    0.59 
  -5  17   0   59.41    2.05 
   5 -17   0   60.24    2.34 
   5 -17   0   58.81    1.89 
   5 -17   0   59.95    1.58 
   5  17   0   59.89    1.75 
  -5  17   0   57.11    2.38 
   6 -17   0   60.07    2.38 
   6 -17   0   62.46    2.07 
  -6  17   0   63.94    2.56 
  -6  17   0   66.16    2.23 
   6 -17   0   64.70    1.75 
   7 -17   0   34.52    1.85 
   7 -17   0   37.14    1.36 
   7 -17   0   38.05    1.65 
  -7  17   0   35.55    1.98 
  -7  17   0   38.24    1.76 
  -8  17   0    8.67    1.14 
   8 -17   0   10.13    1.12 
  -8  17   0   10.72    1.03 
   8 -17   0    9.33    0.82 
   8 -17   0    9.10    0.95 
   9 -17   0    2.68    0.57 
   9 -17   0    2.26    0.60 
   9 -17   0    2.73    0.71 
   9  17   0    2.67    0.35 
  -9  17   0    2.93    0.72 
  -9  17   0    2.97    0.82 
  10 -17   0   20.69    1.41 
  10 -17   0   20.91    1.50 
 -10  17   0   22.54    1.51 
  10  17   0   21.10    0.81 
 -10  17   0   19.67    1.60 
  10 -17   0   20.29    1.19 
  11 -17   0    8.40    0.92 
  11  17   0    8.08    0.62 
 -11  17   0    6.85    1.19 
 -11  17   0    8.30    1.07 
  11 -17   0    8.42    1.06 
 -12  17   0    3.21    0.90 
  12 -17   0    2.05    0.67 
  12 -17   0    3.78    0.70 
  12  17   0    3.88    0.52 
 -12  17   0    2.68    0.74 
  13 -17   0   42.34    1.83 
  13  17   0   39.47    1.37 
  13 -17   0   42.28    2.17 
 -13  17   0   38.09    2.32 
 -13  17   0   41.79    2.24 
 -14  17   0    0.49    0.57 
  14  17   0   -0.01    0.30 
 -14  17   0    0.11    0.48 
  14 -17   0    1.47    0.64 
  14 -17   0   -0.29    0.42 
 -15  17   0    3.76    0.94 
  15 -17   0    4.37    0.92 
 -15  17   0    5.16    1.17 
  15  17   0    4.65    0.65 
  15 -17   0    3.95    0.84 
 -16  17   0   22.10    1.83 
  16 -17   0   19.76    1.67 
  16 -17   0   21.68    1.54 
 -16  17   0   17.98    1.73 
  16  17   0   18.62    1.14 
  17 -17   0    1.45    0.68 
 -17  17   0    0.47    0.66 
  17 -17   0    0.95    0.67 
  17  17   0    0.94    0.43 
  17 -17   0    0.89    0.64 
 -17  17   0    0.33    0.71 
 -18  17   0   11.32    1.51 
  18  17   0   12.31    1.01 
 -18  17   0   11.70    1.56 
  18 -17   0   13.24    1.51 
  18  17   0   13.83    1.43 
  18 -17   0   10.10    1.46 
  19  17   0    0.34    0.44 
  19 -17   0    0.33    0.64 
 -19  17   0   -0.04    0.59 
  19 -17   0   -0.40    0.58 
  19  17   0   -0.65    0.53 
 -19  17   0    0.51    0.76 
  19 -17   0   -0.27    0.69 
  20 -17   0    2.07    0.91 
  20  17   0    2.08    0.62 
 -20  17   0    1.89    0.83 
  20  17   0    3.38    0.96 
 -20  17   0    2.21    0.85 
  20 -17   0    2.55    0.91 
  20 -17   0    3.88    1.05 
  21  17   0   12.07    1.61 
  21 -17   0    7.37    1.36 
  21 -17   0   10.14    1.45 
 -21  17   0   10.28    1.63 
  21  17   0   10.41    1.10 
 -21  17   0    8.92    1.52 
  22  17   0    5.33    0.84 
 -22  17   0    5.90    1.33 
  22  17   0    5.02    1.17 
 -22  17   0    2.19    1.18 
  22 -17   0    5.37    1.24 
  22 -17   0    4.84    1.23 
  23  17   0    1.12    0.83 
  23 -17   0    1.44    1.04 
 -23  17   0    1.29    0.79 
  23 -17   0    0.54    0.74 
  23  17   0    0.43    0.53 
 -23  17   0    0.56    0.86 
   0  18   0   80.38    2.18 
   0 -18   0   77.56    1.48 
   0 -18   0   76.41    1.58 
   0  18   0   80.05    2.76 
  -1  18   0   26.46    1.23 
   1  18   0   28.21    1.22 
   1 -18   0   26.66    0.92 
  -1  18   0   27.65    1.62 
   1  18   0   27.14    1.58 
  -2  18   0   48.45    1.71 
  -2  18   0   47.51    2.14 
   2 -18   0   47.45    1.39 
   2  18   0   49.40    2.11 
   2  18   0   48.77    1.59 
  -3  18   0    0.32    0.33 
   3  18   0   -0.02    0.33 
  -3  18   0    1.14    0.51 
   3 -18   0    0.22    0.28 
   3  18   0    0.79    0.34 
   4  18   0   28.68    1.62 
   4 -18   0   29.56    1.23 
  -4  18   0   28.10    1.38 
   4  18   0   27.22    1.18 
  -4  18   0   28.98    1.73 
   5  18   0   34.93    1.36 
  -5  18   0   34.14    1.90 
   5 -18   0   35.86    1.46 
  -5  18   0   35.74    1.63 
   5 -18   0   36.43    1.20 
  -6  18   0   23.01    1.61 
   6 -18   0   21.13    1.53 
  -6  18   0   21.75    1.34 
   6 -18   0   23.25    1.03 
   6  18   0   21.74    1.12 
   6 -18   0   19.57    1.20 
  -7  18   0   89.01    3.23 
   7 -18   0   89.24    2.23 
  -7  18   0   90.24    2.84 
   7 -18   0   87.19    3.02 
   7 -18   0   85.73    2.63 
  -8  18   0   76.88    3.07 
   8 -18   0   82.15    2.17 
  -8  18   0   80.83    2.75 
   8 -18   0   76.30    2.54 
   8 -18   0   74.45    2.83 
  -9  18   0   24.12    1.75 
   9 -18   0   22.81    1.18 
   9 -18   0   18.15    1.40 
   9 -18   0   20.18    1.36 
  -9  18   0   23.36    1.50 
 -10  18   0   38.65    2.24 
  10 -18   0   45.61    1.66 
 -10  18   0   43.84    2.09 
  10 -18   0   40.33    1.94 
  10  18   0   41.63    1.10 
 -11  18   0    1.95    0.69 
 -11  18   0    1.88    0.60 
  11 -18   0    0.68    0.49 
  11  18   0    1.98    0.36 
  11 -18   0    1.47    0.53 
 -12  18   0   35.57    2.02 
  12 -18   0   32.36    1.55 
  12 -18   0   32.14    1.86 
 -12  18   0   30.85    2.09 
  12  18   0   33.28    1.12 
  13 -18   0   -0.34    0.42 
 -13  18   0    1.06    0.55 
  13  18   0    0.52    0.33 
  13 -18   0    0.85    0.52 
 -13  18   0    0.02    0.50 
  14 -18   0    2.06    0.68 
  14 -18   0    2.74    0.69 
  14  18   0    3.23    0.51 
 -14  18   0    3.04    0.92 
 -14  18   0    4.47    0.98 
 -15  18   0    2.30    0.79 
  15 -18   0    2.87    0.88 
 -15  18   0    2.79    0.83 
  15 -18   0    3.37    0.76 
  15  18   0    3.59    0.54 
 -16  18   0    0.98    0.64 
  16 -18   0    0.04    0.61 
  16  18   0    0.43    0.37 
 -16  18   0   -0.24    0.43 
  16 -18   0    0.20    0.53 
  16 -18   0   -0.79    0.41 
 -17  18   0    5.51    1.29 
  17 -18   0    4.93    1.04 
  17 -18   0    5.37    0.95 
  17 -18   0    7.65    1.27 
 -17  18   0    6.02    1.18 
  17  18   0    5.65    0.73 
  18  18   0   10.09    0.91 
 -18  18   0    6.86    1.25 
  18 -18   0   10.21    1.49 
  18  18   0   10.59    1.34 
 -18  18   0    8.84    1.48 
  19 -18   0   12.71    1.47 
  19  18   0   14.31    1.11 
  19 -18   0   13.55    1.61 
 -19  18   0    9.20    1.56 
 -19  18   0   13.51    1.76 
  19 -18   0   14.17    1.67 
  19  18   0   13.68    1.53 
  20 -18   0   12.82    1.48 
  20 -18   0   10.12    1.52 
  20  18   0   10.94    1.02 
  20 -18   0    9.62    1.44 
  20  18   0   11.96    1.49 
 -20  18   0    8.22    1.41 
 -20  18   0    7.01    1.34 
  21 -18   0    0.41    0.76 
  21 -18   0    0.35    0.73 
  21 -18   0   -0.10    0.78 
  21  18   0   -0.47    0.37 
 -21  18   0   -0.04    0.65 
 -21  18   0    0.29    0.76 
  21  18   0    0.08    0.59 
 -22  18   0    1.46    0.87 
 -22  18   0    2.44    1.06 
  22  18   0    0.75    0.50 
  22  18   0    2.98    1.01 
  22 -18   0    1.08    0.77 
  22 -18   0    0.97    0.88 
   0  19   0    0.39    0.45 
   0  19   0    0.10    0.37 
  -1  19   0   16.13    1.01 
   1 -19   0   14.71    0.66 
   1  19   0   15.38    1.27 
  -1  19   0   13.76    1.24 
   1  19   0   13.25    0.92 
   2  19   0   42.99    2.02 
   2 -19   0   42.45    1.30 
   2  19   0   43.12    1.55 
  -2  19   0   41.61    1.64 
  -2  19   0   44.30    2.11 
  -3  19   0   25.69    1.31 
  -3  19   0   24.11    1.60 
   3 -19   0   23.73    1.04 
   3  19   0   26.22    1.61 
   3  19   0   24.45    1.16 
   4  19   0   36.84    1.41 
   4 -19   0   36.63    1.39 
  -4  19   0   37.09    1.62 
  -4  19   0   36.36    1.99 
   4  19   0   34.06    1.84 
  -5  19   0    0.89    0.42 
   5 -19   0    0.40    0.34 
  -5  19   0    1.09    0.54 
   5 -19   0    0.65    0.40 
   5  19   0    1.19    0.41 
   5  19   0    1.69    0.65 
   6 -19   0  144.03    3.47 
   6  19   0  146.76    3.26 
   6 -19   0  147.85    2.97 
   6 -19   0  137.30    4.06 
  -6  19   0  143.24    3.73 
  -6  19   0  142.01    4.27 
  -7  19   0    0.58    0.47 
   7 -19   0    1.30    0.43 
   7 -19   0    0.90    0.52 
  -7  19   0    0.90    0.59 
   7  19   0    0.91    0.45 
   7 -19   0    0.90    0.53 
   8 -19   0    3.47    0.59 
  -8  19   0    2.39    0.65 
  -8  19   0    2.52    0.84 
   8 -19   0    2.13    0.58 
   9 -19   0   13.44    0.96 
  -9  19   0   12.81    1.37 
   9 -19   0   13.10    1.13 
  -9  19   0   13.52    1.22 
  10 -19   0    8.88    1.02 
 -10  19   0    8.24    1.06 
  10 -19   0    9.67    0.90 
 -10  19   0    9.00    1.35 
 -11  19   0   21.77    1.58 
  11 -19   0   21.98    1.50 
 -11  19   0   20.67    1.72 
  11 -19   0   22.19    1.25 
 -12  19   0    8.10    1.19 
  12  19   0    8.85    0.60 
  12 -19   0    7.83    1.12 
 -12  19   0    7.56    1.39 
  12 -19   0   11.34    1.05 
 -13  19   0    5.01    0.99 
  13 -19   0    6.35    0.88 
  13 -19   0    4.98    0.96 
 -13  19   0    4.94    0.98 
  13  19   0    6.27    0.58 
 -14  19   0   22.04    1.77 
 -14  19   0   19.87    1.84 
  14  19   0   20.56    0.98 
  14 -19   0   21.48    1.68 
  14 -19   0   25.53    1.49 
 -15  19   0   13.27    1.57 
  15  19   0   13.17    0.85 
  15 -19   0    8.81    2.06 
 -15  19   0   12.76    1.46 
  15 -19   0   12.45    1.37 
  15 -19   0   13.17    1.20 
 -16  19   0    0.50    0.51 
  16 -19   0   -0.40    0.42 
  16  19   0   -0.15    0.32 
  16 -19   0    0.57    0.59 
  16 -19   0    0.80    0.59 
 -16  19   0    0.43    0.56 
  17 -19   0    3.55    0.92 
  17 -19   0    2.07    0.79 
  17  19   0    2.60    0.53 
 -17  19   0    2.08    0.77 
  17 -19   0    3.55    0.81 
 -17  19   0    3.22    0.93 
 -18  19   0   10.13    1.73 
  18 -19   0   13.24    1.63 
  18 -19   0   13.80    1.55 
  18  19   0   13.73    0.98 
 -18  19   0   12.31    1.62 
  18  19   0   14.60    1.48 
  19  19   0    5.62    1.03 
  19  19   0    5.95    0.80 
  19 -19   0    6.41    1.17 
  19 -19   0    5.33    1.16 
 -19  19   0    7.18    1.38 
 -19  19   0    5.09    1.20 
  19 -19   0    3.22    0.95 
  20  19   0    4.15    1.02 
  20 -19   0    4.27    1.08 
 -20  19   0    4.60    1.19 
 -20  19   0    4.91    1.29 
  20 -19   0    3.25    1.11 
  20  19   0    2.51    0.64 
  20 -19   0    1.98    1.04 
  21 -19   0    3.20    1.04 
  21 -19   0    2.39    0.99 
 -21  19   0    4.47    1.22 
  21  19   0    3.84    1.13 
 -21  19   0    3.28    1.11 
  21  19   0    3.87    0.68 
  22  19   0    4.21    1.10 
  22 -19   0    3.70    1.08 
  22 -19   0    1.29    0.92 
 -22  19   0    3.29    1.09 
 -22  19   0    1.68    0.90 
  22  19   0    4.84    0.75 
   0  20   0   30.72    1.78 
   0  20   0   28.24    1.32 
   1 -20   0   13.85    0.63 
   1  20   0   14.01    1.28 
  -1  20   0   13.76    1.30 
  -1  20   0   13.60    1.00 
   1  20   0   14.88    0.99 
   1 -20   0   13.69    0.57 
   2  20   0    2.10    0.51 
  -2  20   0    2.22    0.56 
  -2  20   0    1.65    0.63 
   2 -20   0    3.68    0.46 
   2  20   0    2.58    0.71 
  -3  20   0    0.20    0.32 
   3  20   0   -0.19    0.31 
   3  20   0    0.00    0.41 
  -3  20   0    0.18    0.45 
   3 -20   0    0.36    0.26 
   4  20   0    4.46    0.66 
  -4  20   0    4.12    0.71 
   4 -20   0    4.61    0.62 
  -4  20   0    4.45    0.92 
   4  20   0    4.31    0.87 
   5  20   0    0.57    0.35 
   5 -20   0    0.18    0.33 
   5  20   0   -0.06    0.37 
  -5  20   0    0.42    0.36 
  -5  20   0    0.03    0.40 
   6  20   0    0.68    0.41 
   6 -20   0    0.09    0.36 
  -6  20   0    0.07    0.39 
  -6  20   0    0.39    0.41 
   6 -20   0   -0.36    0.28 
   7 -20   0   44.87    1.81 
  -7  20   0   41.85    2.28 
   7  20   0   42.55    1.61 
   7 -20   0   42.97    1.41 
  -7  20   0   43.08    1.97 
   8 -20   0   -0.04    0.35 
   8  20   0   -0.21    0.30 
  -8  20   0    0.32    0.37 
   8 -20   0    0.49    0.36 
  -8  20   0   -0.34    0.44 
  -9  20   0    3.22    0.86 
  -9  20   0    2.83    0.71 
   9 -20   0    2.50    0.52 
   9 -20   0    2.26    0.60 
 -10  20   0    5.04    0.95 
  10 -20   0    5.59    0.90 
  10 -20   0    6.57    0.81 
 -10  20   0    4.65    1.09 
 -11  20   0   -0.01    0.45 
  11 -20   0    0.05    0.34 
 -11  20   0    0.01    0.42 
  11 -20   0   -0.12    0.40 
 -12  20   0   12.18    1.30 
 -12  20   0   10.57    1.39 
  12 -20   0   12.74    1.24 
  12 -20   0   12.26    1.04 
  13  20   0    0.07    0.27 
  13 -20   0    0.52    0.58 
  13 -20   0    0.39    0.52 
 -13  20   0   -0.02    0.58 
 -13  20   0    0.45    0.57 
  14  20   0    1.18    0.40 
  14 -20   0    0.96    0.62 
 -14  20   0    0.81    0.73 
  14 -20   0    1.94    0.72 
 -14  20   0    1.05    0.69 
  15  20   0   11.89    0.81 
  15 -20   0   13.12    1.40 
 -15  20   0   11.74    1.55 
  15 -20   0   11.87    1.19 
 -15  20   0   11.09    1.44 
  16 -20   0    1.67    0.76 
  16 -20   0    1.51    0.72 
  16 -20   0   -0.35    0.55 
  16  20   0    1.79    0.45 
 -16  20   0    1.42    0.65 
 -16  20   0    0.54    0.62 
  17 -20   0    0.45    0.52 
 -17  20   0    0.79    0.70 
  17  20   0    0.48    0.38 
  17 -20   0    0.56    0.71 
  17 -20   0    0.30    0.60 
 -17  20   0    0.87    0.70 
 -18  20   0   -0.06    0.59 
  18 -20   0    0.42    0.62 
  18 -20   0    0.35    0.74 
 -18  20   0    0.21    0.59 
  18  20   0    0.50    0.37 
 -19  20   0    3.45    0.99 
 -19  20   0    0.82    0.76 
  19  20   0    2.27    0.75 
  19  20   0    2.03    0.49 
  19 -20   0    1.75    0.82 
  19 -20   0   -0.04    0.58 
  19 -20   0    1.44    0.75 
  20  20   0    0.41    0.71 
  20 -20   0    0.57    0.70 
 -20  20   0    0.52    0.75 
  20  20   0    0.61    0.39 
  20 -20   0    0.08    0.65 
 -20  20   0    0.11    0.75 
 -21  20   0    0.03    0.72 
  21 -20   0   -0.40    0.69 
  21  20   0    0.82    0.49 
 -21  20   0    1.00    0.79 
  21 -20   0    0.21    0.60 
  21  20   0   -0.55    0.71 
   0  21   0   -0.02    0.31 
   0  21   0    0.28    0.43 
   1  21   0   47.32    1.72 
   1  21   0   42.80    2.17 
  -1  21   0   45.14    1.76 
  -1  21   0   44.70    2.22 
   1 -21   0   43.45    1.12 
   1 -21   0   44.76    1.04 
   2  21   0    2.20    0.55 
   2 -21   0    2.07    0.38 
  -2  21   0    1.42    0.55 
  -2  21   0    2.68    0.82 
   2  21   0    1.44    0.61 
  -3  21   0   12.20    1.24 
   3  21   0   13.19    0.95 
   3  21   0   12.55    1.24 
  -3  21   0   11.25    0.99 
   3 -21   0   10.58    0.71 
  -4  21   0    0.19    0.40 
   4  21   0    0.20    0.32 
  -4  21   0   -0.22    0.29 
   4 -21   0    0.13    0.27 
   4  21   0    0.13    0.43 
  -5  21   0    8.57    0.91 
   5 -21   0   10.95    0.83 
   5  21   0    7.80    1.10 
  -5  21   0    9.17    1.17 
   5  21   0    9.12    0.81 
  -6  21   0    2.44    0.72 
  -6  21   0    2.19    0.62 
   6 -21   0    2.44    0.55 
   6  21   0    1.97    0.66 
   6  21   0    1.88    0.50 
  -7  21   0    8.87    1.02 
  -7  21   0    9.39    1.21 
   7 -21   0    7.21    0.82 
   7  21   0    7.97    0.79 
   7 -21   0    8.18    0.67 
   8  21   0    8.01    0.81 
   8 -21   0    7.28    0.87 
   8 -21   0    8.91    0.74 
  -8  21   0    6.59    1.17 
  -8  21   0    8.08    1.00 
   9  21   0    2.98    0.59 
  -9  21   0    1.92    0.65 
   9 -21   0    3.44    0.69 
   9 -21   0    4.16    0.63 
  -9  21   0    2.41    0.84 
  10 -21   0    8.86    0.99 
 -10  21   0   10.50    1.34 
 -10  21   0    9.09    1.13 
  10 -21   0    9.37    0.87 
 -11  21   0    3.29    0.78 
 -11  21   0    3.22    0.88 
  11 -21   0    4.22    0.69 
  12 -21   0   12.73    1.06 
 -12  21   0   10.89    1.67 
 -12  21   0   11.31    1.30 
  12 -21   0    9.25    1.11 
  13 -21   0   45.51    2.28 
 -13  21   0   44.52    2.72 
  13 -21   0   48.34    1.92 
 -13  21   0   45.92    2.50 
  14 -21   0    0.26    0.51 
 -14  21   0    1.30    0.69 
 -14  21   0    1.24    0.79 
  14 -21   0    1.14    0.64 
  14  21   0    1.34    0.37 
  14 -21   0    2.11    0.92 
  15 -21   0    7.56    1.00 
 -15  21   0    7.15    1.29 
  15 -21   0    3.43    1.00 
  15  21   0    6.47    0.65 
  15 -21   0    7.85    1.24 
 -15  21   0    6.65    1.40 
  16 -21   0    2.89    0.98 
 -16  21   0    4.26    1.13 
  16 -21   0    3.80    0.96 
  16  21   0    4.13    0.59 
  16 -21   0    5.77    0.96 
 -16  21   0    5.19    1.12 
  17 -21   0    0.06    0.63 
  17 -21   0    0.51    0.68 
  17  21   0   -0.20    0.32 
 -17  21   0   -0.43    0.58 
 -17  21   0   -0.19    0.55 
 -18  21   0    9.07    1.46 
  18 -21   0    8.35    1.32 
  18  21   0    9.16    0.81 
  18 -21   0    6.61    1.37 
 -18  21   0   10.38    1.75 
  19 -21   0    1.29    0.76 
 -19  21   0    0.10    0.59 
 -19  21   0   -0.90    0.51 
  19  21   0    0.93    0.72 
  19  21   0   -0.53    0.36 
  19 -21   0    0.25    0.55 
  20 -21   0    8.32    1.23 
 -20  21   0    5.07    1.27 
 -20  21   0    5.16    1.27 
  20  21   0    4.95    1.17 
  20 -21   0    6.26    1.11 
  20  21   0    5.78    0.72 
   0  22   0   22.59    1.26 
   0  22   0   23.43    1.66 
   1  22   0   23.21    1.28 
  -1  22   0   22.51    1.29 
   1  22   0   24.53    1.69 
  -1  22   0   23.64    1.70 
   2 -22   0   10.02    0.60 
  -2  22   0    9.31    1.20 
  -2  22   0    8.27    0.89 
   2  22   0    9.97    0.91 
   2  22   0    9.93    1.20 
   3 -22   0    1.46    0.36 
   3  22   0    1.69    0.63 
  -3  22   0    1.05    0.62 
   3  22   0    1.18    0.45 
  -3  22   0    1.74    0.55 
   4  22   0    1.58    0.48 
   4 -22   0    2.38    0.46 
  -4  22   0    2.18    0.57 
   4  22   0    2.13    0.70 
  -4  22   0    1.95    0.65 
   5 -22   0    7.51    0.75 
  -5  22   0    8.86    1.20 
  -5  22   0    9.06    0.98 
   5  22   0    7.96    0.81 
   5  22   0    8.77    1.16 
  -6  22   0    2.85    0.68 
   6 -22   0    2.24    0.54 
   6  22   0    2.79    0.83 
  -6  22   0    1.81    0.74 
   6  22   0    3.00    0.60 
   7 -22   0    0.77    0.43 
   7  22   0    0.29    0.51 
  -7  22   0    0.89    0.52 
  -7  22   0    0.41    0.51 
   7  22   0    0.60    0.39 
   8 -22   0    9.62    0.95 
   8  22   0    9.26    0.90 
  -8  22   0    9.65    1.12 
  -8  22   0   10.54    1.37 
   8 -22   0    8.83    0.73 
   9 -22   0    1.05    0.49 
   9  22   0    0.90    0.42 
  -9  22   0    0.17    0.51 
  -9  22   0    1.01    0.56 
   9 -22   0    0.72    0.42 
 -10  22   0   10.33    1.42 
  10 -22   0   14.51    0.96 
 -10  22   0   12.87    1.32 
  10  22   0   12.41    1.02 
  10 -22   0   12.06    1.14 
  11 -22   0   11.67    0.96 
 -11  22   0   11.97    1.32 
  11 -22   0   10.38    1.11 
 -11  22   0   11.48    1.44 
  12 -22   0    1.10    0.58 
 -12  22   0   -0.08    0.50 
 -12  22   0    0.36    0.54 
  12 -22   0    0.06    0.56 
  12 -22   0   -0.13    0.42 
  13 -22   0    1.42    0.62 
 -13  22   0    1.52    0.77 
  13 -22   0    1.92    0.80 
  13 -22   0    1.75    0.67 
 -13  22   0    2.03    0.77 
  14 -22   0   26.27    1.84 
 -14  22   0   23.66    1.95 
  14 -22   0   21.72    1.99 
 -14  22   0   24.78    2.16 
  14 -22   0   24.76    1.52 
  15 -22   0    0.67    0.59 
  15 -22   0    0.24    0.59 
  15 -22   0    0.63    0.77 
 -15  22   0    1.35    0.82 
 -15  22   0    1.76    0.76 
  16 -22   0   13.81    1.70 
  16  22   0   17.34    0.88 
  16 -22   0   22.02    1.77 
  16 -22   0   21.44    1.47 
 -16  22   0   19.28    1.83 
 -16  22   0   18.07    1.90 
 -17  22   0    1.92    0.90 
  17  22   0    2.32    0.46 
 -17  22   0    1.88    0.89 
  17 -22   0    2.80    1.03 
  17 -22   0    2.75    0.88 
  18  22   0    0.13    0.37 
  18 -22   0    1.38    0.82 
 -18  22   0    0.12    0.65 
  18 -22   0    0.79    0.67 
 -18  22   0    1.09    0.75 
  19  22   0    0.30    0.73 
   0  23   0    0.15    0.50 
   0  23   0    0.43    0.40 
  -1  23   0   17.10    1.18 
   1  23   0   14.96    1.08 
  -1  23   0   16.28    1.48 
   1  23   0   15.51    1.44 
  -2  23   0    8.42    1.28 
   2  23   0    7.54    1.16 
  -2  23   0    6.77    0.94 
   2 -23   0    6.66    0.45 
   2  23   0    6.16    0.81 
   2 -23   0    7.34    0.50 
  -3  23   0   17.13    1.53 
   3 -23   0   16.97    0.82 
   3  23   0   18.17    1.14 
  -3  23   0   18.10    1.23 
   3  23   0   16.59    1.48 
   4  23   0    1.86    0.66 
   4  23   0    1.42    0.48 
  -4  23   0    0.99    0.52 
  -4  23   0    0.23    0.52 
   4 -23   0    1.23    0.38 
  -5  23   0   41.47    2.37 
  -5  23   0   40.09    1.93 
   5  23   0   38.90    2.18 
   5  23   0   37.94    1.63 
   5 -23   0   39.60    1.51 
   6 -23   0   15.55    1.07 
   6  23   0   16.93    1.14 
  -6  23   0   16.08    1.61 
   6  23   0   17.63    1.57 
  -6  23   0   18.59    1.40 
   7 -23   0   15.38    1.13 
   7  23   0   16.52    1.58 
   7  23   0   15.22    1.12 
  -7  23   0   15.62    1.37 
  -7  23   0   14.55    1.61 
  -8  23   0    0.72    0.72 
  -8  23   0    2.98    0.75 
   8 -23   0    1.83    0.46 
   8  23   0    1.33    0.52 
   8 -23   0    1.16    0.56 
   8  23   0    1.67    0.66 
   9 -23   0    6.61    0.71 
  -9  23   0    6.02    1.18 
   9 -23   0    5.73    0.87 
   9  23   0    6.12    0.84 
  -9  23   0    5.23    0.95 
  10 -23   0    7.24    0.96 
  10  23   0    6.56    0.88 
 -10  23   0    6.43    1.24 
  10 -23   0    6.09    1.10 
 -10  23   0    5.75    1.07 
  11 -23   0    0.79    0.52 
  11 -23   0   -0.22    0.51 
  11  23   0    1.87    0.55 
 -11  23   0    0.94    0.60 
  11 -23   0    1.51    0.52 
 -11  23   0    0.92    0.64 
  12 -23   0    0.54    0.67 
  12 -23   0    1.37    0.53 
  12 -23   0    0.64    0.48 
 -12  23   0    1.02    0.61 
 -12  23   0    0.99    0.64 
  13 -23   0   23.61    1.39 
  13 -23   0   22.05    1.89 
 -13  23   0   22.72    1.86 
  13 -23   0   20.95    1.61 
 -13  23   0   22.57    2.07 
  14 -23   0    0.71    0.75 
  14 -23   0    0.08    0.49 
 -14  23   0    0.55    0.59 
  14 -23   0    2.19    0.70 
 -14  23   0   -0.46    0.48 
 -15  23   0    4.10    1.08 
  15 -23   0    3.89    0.89 
  15 -23   0    6.27    1.00 
 -15  23   0    4.29    1.05 
  15 -23   0    4.81    1.13 
 -16  23   0   -0.51    0.50 
 -16  23   0   -0.20    0.58 
  16 -23   0   -0.17    0.69 
  16 -23   0   -0.07    0.46 
  16 -23   0    0.07    0.56 
 -17  23   0   -0.17    0.53 
  17 -23   0   -0.04    0.50 
 -17  23   0    0.29    0.63 
  18 -23   0    9.94    1.73 
  18  23   0   10.62    0.77 
 -18  23   0    9.95    1.63 
 -18  23   0    9.79    1.65 
  18 -23   0    8.19    1.34 
   0  24   0   32.37    2.06 
   0  24   0   34.02    1.62 
   1  24   0    1.16    0.47 
   1  24   0    0.15    0.48 
  -1  24   0    1.54    0.62 
  -1  24   0    1.40    0.51 
   2  24   0    5.36    1.07 
   2  24   0    6.22    0.86 
  -2  24   0    4.67    1.04 
  -2  24   0    6.20    0.92 
   3 -24   0   -0.10    0.22 
   3  24   0    0.60    0.55 
  -3  24   0    0.00    0.37 
  -3  24   0    0.09    0.46 
   3  24   0    0.30    0.36 
   4  24   0    2.97    0.88 
   4  24   0    3.14    0.64 
  -4  24   0    4.22    1.00 
  -4  24   0    3.31    0.74 
   4 -24   0    3.52    0.54 
  -5  24   0    7.95    1.35 
   5  24   0    8.24    1.26 
   5 -24   0    9.32    0.83 
  -5  24   0    9.63    1.12 
   5  24   0    9.91    1.01 
   6 -24   0    5.76    0.77 
   6  24   0    3.34    0.97 
   6  24   0    4.71    0.79 
  -6  24   0    4.34    1.10 
  -6  24   0    4.95    0.93 
   7  24   0   35.11    2.21 
   7  24   0   35.79    1.67 
  -7  24   0   38.35    2.45 
   7 -24   0   37.19    1.68 
  -7  24   0   38.58    2.10 
  -8  24   0   20.34    1.86 
   8  24   0   20.20    1.72 
  -8  24   0   25.54    1.71 
   8 -24   0   18.72    1.28 
   8  24   0   20.76    1.28 
  -9  24   0    3.11    0.80 
   9 -24   0    3.51    0.72 
   9 -24   0    4.60    0.58 
   9  24   0    4.96    1.04 
   9  24   0    4.38    0.75 
  -9  24   0    3.59    0.96 
 -10  24   0    3.25    0.96 
  10 -24   0    4.42    0.79 
  10 -24   0    3.14    0.56 
 -10  24   0    3.53    0.86 
  10  24   0    2.86    0.61 
 -11  24   0   -0.29    0.46 
  11 -24   0   -0.05    0.57 
 -11  24   0    0.74    0.55 
  11 -24   0    0.09    0.40 
  11  24   0    0.02    0.35 
  12  24   0    2.74    0.65 
 -12  24   0    2.49    0.83 
  12 -24   0    2.31    0.59 
  12 -24   0    1.84    0.84 
  12 -24   0    2.07    0.63 
 -12  24   0    1.14    0.67 
 -13  24   0    2.00    0.93 
  13 -24   0    2.17    0.62 
 -13  24   0    2.50    0.79 
  13 -24   0    3.36    1.00 
  13 -24   0    1.77    0.67 
 -14  24   0   -0.53    0.50 
 -14  24   0    0.09    0.59 
  14 -24   0   -0.48    0.44 
  14 -24   0    0.11    0.54 
  14 -24   0    0.20    0.67 
 -15  24   0    0.94    0.77 
  15 -24   0   -0.19    0.53 
 -15  24   0    1.68    0.77 
  15 -24   0    1.77    0.94 
  15 -24   0    1.50    0.62 
  16 -24   0   -0.46    0.62 
 -16  24   0    0.15    0.62 
  16 -24   0    0.40    0.59 
 -16  24   0    0.00    0.75 
 -17  24   0    3.89    1.00 
 -17  24   0    3.46    1.02 
  17 -24   0    3.56    1.06 
   0  25   0   -0.41    0.42 
   0  25   0   -0.08    0.38 
  -1  25   0    2.33    0.78 
   1  25   0    1.62    0.55 
   1  25   0    2.12    0.77 
  -1  25   0    1.71    0.59 
  -2  25   0   21.03    1.76 
   2  25   0   23.50    1.36 
   2  25   0   20.51    1.72 
  -2  25   0   22.90    1.45 
   3  25   0    0.46    0.57 
  -3  25   0    1.15    0.56 
   3 -25   0    0.89    0.27 
   3  25   0    1.10    0.49 
   3 -25   0    0.94    0.29 
  -3  25   0    1.43    0.55 
   4  25   0   33.46    2.13 
  -4  25   0   34.49    1.83 
   4  25   0   35.21    1.64 
  -4  25   0   30.51    2.15 
   4 -25   0   32.93    1.21 
   5  25   0    4.20    0.77 
  -5  25   0    4.68    1.09 
   5  25   0    3.95    0.98 
  -5  25   0    3.57    0.81 
   5 -25   0    3.41    0.60 
  -6  25   0  112.58    4.25 
   6 -25   0  109.50    2.86 
  -6  25   0  110.14    3.58 
   6  25   0  109.80    3.08 
   6  25   0  110.58    3.95 
  -7  25   0    0.59    0.61 
   7  25   0   -0.46    0.37 
  -7  25   0   -0.54    0.40 
   7 -25   0    0.32    0.46 
   7  25   0   -0.03    0.47 
   8  25   0    2.73    0.62 
  -8  25   0    3.15    0.91 
   8  25   0    2.16    0.78 
  -8  25   0    3.60    0.84 
   8 -25   0    3.55    0.69 
  -9  25   0    9.64    1.46 
   9 -25   0   10.31    1.02 
   9  25   0   10.91    1.34 
   9  25   0   10.64    0.98 
  -9  25   0   10.86    1.27 
  10  25   0   -0.57    0.34 
  10  25   0    1.40    0.66 
  10 -25   0    0.29    0.36 
 -10  25   0   -0.40    0.46 
  10 -25   0    0.70    0.47 
 -11  25   0    7.22    1.26 
  11 -25   0    8.05    0.78 
 -11  25   0   11.63    1.56 
  11  25   0    7.64    0.93 
  11 -25   0    9.08    1.11 
  12 -25   0    2.18    0.96 
  12 -25   0    1.86    0.56 
 -12  25   0    1.81    0.80 
  12  25   0    2.18    0.60 
  12 -25   0    1.20    0.63 
 -12  25   0    0.23    0.67 
  13  25   0    1.87    0.62 
  13 -25   0    1.48    0.61 
  13 -25   0    0.59    0.74 
 -13  25   0    0.93    0.69 
  13 -25   0    1.33    0.56 
 -13  25   0    1.09    0.86 
  14 -25   0    6.75    1.16 
  14 -25   0    6.57    1.76 
  14  25   0    7.82    0.97 
 -14  25   0    5.33    1.11 
  14 -25   0    7.14    0.95 
 -14  25   0    7.75    1.34 
  15 -25   0    1.35    0.73 
 -15  25   0    0.87    0.65 
  15 -25   0   -0.07    0.53 
 -15  25   0    0.64    0.80 
  16 -25   0    0.40    0.65 
  16 -25   0    1.34    0.82 
 -16  25   0    1.92    0.87 
 -16  25   0    1.31    0.75 
   0  26   0   39.16    2.40 
   0  26   0   42.73    1.91 
  -1  26   0    2.19    0.65 
   1  26   0    2.16    0.64 
   1  26   0    2.57    0.82 
  -1  26   0    1.42    0.73 
  -2  26   0    0.96    0.52 
   2  26   0    0.31    0.56 
  -2  26   0    0.86    0.67 
   2  26   0    0.62    0.47 
  -3  26   0    2.43    0.89 
   3  26   0    2.41    0.60 
   3  26   0    2.21    0.77 
  -3  26   0    2.17    0.64 
   4  26   0    3.73    0.76 
  -4  26   0    4.55    0.89 
  -4  26   0    5.77    1.15 
   4  26   0    5.56    1.09 
   4 -26   0    4.18    0.51 
   5  26   0    3.59    1.01 
   5 -26   0    5.07    0.65 
   5  26   0    5.17    0.82 
  -5  26   0    3.91    1.01 
  -5  26   0    4.13    0.88 
   6  26   0    0.94    0.64 
   6 -26   0    0.22    0.36 
   6  26   0    0.39    0.43 
  -6  26   0    0.11    0.56 
  -6  26   0   -0.52    0.44 
  -7  26   0    8.05    1.24 
   7 -26   0    9.19    0.88 
   7  26   0    8.60    1.36 
  -7  26   0    7.05    1.29 
   7  26   0    6.70    0.89 
   8 -26   0    0.39    0.40 
   8  26   0    0.68    0.45 
  -8  26   0   -0.09    0.51 
   8  26   0    0.01    0.49 
  -8  26   0    0.40    0.53 
  -9  26   0   -0.14    0.46 
   9  26   0    0.67    0.64 
  -9  26   0    0.42    0.63 
   9 -26   0   -0.39    0.34 
   9  26   0    0.27    0.40 
  10 -26   0    0.46    0.47 
 -10  26   0    0.77    0.72 
  10  26   0    1.21    0.50 
 -10  26   0    1.56    0.69 
  10  26   0    1.79    0.80 
  11  26   0    0.67    0.47 
 -11  26   0    1.63    0.79 
  11  26   0    1.50    0.69 
 -11  26   0    1.59    0.70 
  11 -26   0    0.50    0.41 
  11 -26   0   -0.01    0.49 
  12 -26   0   23.38    1.63 
 -12  26   0   22.16    2.13 
  12 -26   0   29.04    1.27 
  12  26   0   26.91    1.53 
 -12  26   0   23.74    1.95 
  13 -26   0    1.18    0.52 
  13  26   0    0.82    0.56 
 -13  26   0    0.18    0.68 
 -13  26   0    0.79    0.74 
  13 -26   0    1.22    0.65 
  14 -26   0    0.28    0.54 
 -14  26   0    1.44    0.78 
  14  26   0    1.22    0.55 
 -14  26   0    0.60    0.70 
  14 -26   0    1.84    0.70 
  15  26   0    6.23    0.97 
 -15  26   0    4.09    1.21 
  15 -26   0    6.87    1.16 
 -15  26   0    6.93    1.33 
   0  27   0    0.19    0.36 
   0  27   0    0.06    0.52 
  -1  27   0   13.03    1.50 
  -1  27   0   11.63    1.13 
   1  27   0   13.54    1.16 
   1  27   0   12.58    1.54 
  -2  27   0    2.35    0.69 
   2  27   0    3.70    0.77 
   2  27   0    3.15    0.92 
  -2  27   0    2.95    0.93 
  -3  27   0    9.98    1.55 
   3  27   0   11.53    1.10 
   3  27   0   12.56    1.49 
  -3  27   0   12.59    1.22 
   4  27   0    3.52    0.75 
  -4  27   0    3.93    1.08 
   4  27   0    4.64    1.11 
  -4  27   0    2.84    0.74 
  -5  27   0    1.59    0.64 
  -5  27   0    2.14    0.73 
   5  27   0    2.26    0.88 
   5 -27   0    2.68    0.46 
   5  27   0    1.78    0.57 
  -6  27   0   -0.62    0.43 
   6  27   0    0.15    0.34 
   6 -27   0   -0.11    0.27 
  -6  27   0   -0.08    0.42 
   6  27   0    0.25    0.58 
  -7  27   0    0.62    0.47 
   7  27   0    0.50    0.40 
   7  27   0    0.12    0.52 
  -7  27   0    0.20    0.61 
   7 -27   0    0.45    0.39 
   8  27   0    9.51    1.00 
   8  27   0    9.43    1.42 
  -8  27   0    8.52    1.30 
   8 -27   0   10.87    0.96 
  -8  27   0   10.41    1.59 
   9  27   0    4.47    0.80 
  -9  27   0    4.09    1.04 
   9  27   0    4.22    1.05 
  -9  27   0    3.93    0.91 
   9 -27   0    3.93    0.75 
  10  27   0    0.81    0.51 
 -10  27   0    0.13    0.77 
 -10  27   0    1.69    0.73 
  10  27   0    1.83    0.82 
  10 -27   0    0.92    0.56 
 -11  27   0   11.94    1.48 
  11  27   0   10.29    1.07 
  11 -27   0   11.66    1.19 
 -11  27   0    9.32    1.50 
  11  27   0   10.65    1.44 
  12  27   0    0.26    0.64 
 -12  27   0    0.54    0.71 
 -12  27   0   -0.26    0.56 
  12  27   0   -0.05    0.39 
  12 -27   0   -0.95    0.39 
 -13  27   0   13.90    1.66 
  13  27   0   13.82    1.22 
  13 -27   0    9.84    1.20 
 -13  27   0    8.92    1.56 
  13 -27   0   12.81    0.96 
   0  28   0   -0.23    0.50 
   0  28   0    0.19    0.36 
   1  28   0   -0.01    0.36 
  -1  28   0   -0.27    0.40 
   1  28   0    0.83    0.68 
  -1  28   0   -0.63    0.43 
   2  28   0    9.46    1.47 
   2  28   0   11.36    1.13 
  -2  28   0   10.43    1.13 
  -2  28   0    9.21    1.58 
  -3  28   0    5.38    1.14 
   3  28   0    6.61    0.97 
   3  28   0    5.20    1.11 
  -3  28   0    5.94    1.01 
  -4  28   0    6.98    1.35 
   4  28   0    7.30    0.95 
  -4  28   0    6.95    1.10 
   4  28   0    6.20    1.16 
   5 -28   0    1.79    0.38 
   5  28   0    0.84    0.71 
  -5  28   0    2.16    0.81 
   5 -28   0    1.44    0.34 
   5  28   0    1.24    0.53 
  -5  28   0    1.63    0.64 
   6 -28   0    0.22    0.28 
  -6  28   0    0.44    0.56 
   6  28   0   -0.63    0.44 
  -6  28   0   -0.30    0.41 
   6  28   0    0.25    0.40 
  -7  28   0   -0.83    0.43 
   7  28   0   -0.17    0.51 
  -7  28   0    0.26    0.55 
   7  28   0    0.18    0.37 
   7 -28   0    0.18    0.34 
   8  28   0    2.27    0.60 
   8  28   0    1.47    0.78 
  -8  28   0    1.69    0.68 
  -8  28   0    1.04    0.78 
   8 -28   0    0.99    0.47 
  -9  28   0    9.32    1.55 
  -9  28   0    8.50    1.35 
   9  28   0    7.56    1.32 
   9  28   0    9.58    1.06 
   9 -28   0    9.32    0.98 
  10  28   0    6.60    1.26 
 -10  28   0    7.43    1.26 
  10 -28   0    8.48    1.03 
  10  28   0    9.09    1.04 
 -10  28   0    7.80    1.49 
  11  28   0    2.42    0.88 
 -11  28   0    1.53    0.70 
  11 -28   0   -0.12    0.52 
  11  28   0    3.27    0.69 
 -11  28   0    1.80    0.97 
  12 -28   0   -0.42    0.48 
  12  28   0    0.85    0.48 
 -12  28   0    0.36    0.69 
  12  28   0    0.05    0.50 
 -12  28   0    0.64    0.66 
   0  29   0   -0.28    0.36 
   0  29   0   -0.10    0.49 
  -1  29   0    4.58    0.87 
  -1  29   0    3.51    0.99 
   1  29   0    6.02    1.32 
   1  29   0    4.55    0.87 
  -2  29   0    9.18    1.52 
  -2  29   0   11.05    1.18 
   2  29   0   11.62    1.52 
   2  29   0   13.42    1.21 
   3  29   0    1.29    0.69 
  -3  29   0    0.52    0.67 
  -3  29   0    0.38    0.58 
   3  29   0    2.04    0.57 
  -4  29   0    2.70    0.85 
   4  29   0    3.93    0.79 
  -4  29   0    3.03    0.82 
   4  29   0    4.03    1.11 
  -5  29   0    0.11    0.52 
  -5  29   0   -0.78    0.49 
   5  29   0   -0.32    0.42 
   5  29   0   -0.23    0.55 
  -6  29   0   -0.45    0.48 
   6  29   0    0.23    0.44 
   6 -29   0    0.41    0.32 
   6  29   0    0.33    0.54 
  -6  29   0    0.76    0.76 
   7 -29   0    0.16    0.33 
  -7  29   0   -0.05    0.54 
   7  29   0    0.77    0.42 
  -7  29   0   -0.28    0.45 
   7  29   0   -0.36    0.52 
   8  29   0    0.19    0.42 
   8 -29   0   -0.42    0.39 
  -8  29   0   -0.92    0.48 
  -8  29   0    0.40    0.59 
   8  29   0    0.71    0.66 
  -9  29   0    1.52    0.80 
  -9  29   0    1.60    0.82 
   9 -29   0    3.91    0.73 
   9  29   0    3.46    1.03 
   9  29   0    2.39    0.69 
  10 -29   0    1.77    0.62 
 -10  29   0    0.68    0.74 
  10  29   0    0.92    0.69 
  10  29   0    1.08    0.59 
   0  30   0    0.61    0.56 
   0  30   0    1.11    0.77 
  -1  30   0   13.47    1.67 
   1  30   0   15.60    1.31 
   1  30   0   12.05    1.60 
  -1  30   0   14.23    1.31 
  -2  30   0    0.64    0.50 
   2  30   0    0.38    0.47 
  -2  30   0    0.54    0.60 
   2  30   0    0.62    0.66 
   3  30   0    0.59    0.59 
   3  30   0   -0.24    0.38 
  -3  30   0    0.09    0.47 
  -3  30   0   -0.06    0.54 
   4  30   0    0.57    0.46 
  -4  30   0   -0.04    0.61 
   4  30   0    1.34    0.76 
  -4  30   0    0.46    0.49 
  -5  30   0    2.91    1.07 
   5  30   0    5.58    1.25 
  -5  30   0    3.64    0.87 
   5  30   0    4.35    0.82 
   6  30   0    0.66    0.50 
  -6  30   0    1.09    0.76 
  -6  30   0   -0.24    0.57 
   6  30   0    0.72    0.65 
   7 -30   0    0.71    0.36 
   7  30   0    0.20    0.66 
  -7  30   0    0.63    0.70 
   7  30   0   -0.15    0.49 
  -7  30   0    0.58    0.58 
   0  31   0    0.10    0.47 
   0  31   0   -0.41    0.54 
  -1  31   0    2.72    1.00 
  -1  31   0    1.83    0.68 
   1  31   0    2.67    0.89 
   1  31   0    2.40    0.72 
   2  31   0   -0.42    0.61 
  -2   0   1  148.04    2.79 
   2   0  -1  152.90    2.85 
  -3   0  -1    9.60    0.42 
   3   0   1   10.37    0.42 
  -3   0   1    9.28    0.42 
  -3   0   1    9.51    0.45 
   3   0   1    9.38    0.40 
   3   0  -1   10.22    0.45 
  -3   0   1    9.32    0.43 
  -3   0  -1    9.40    0.41 
   3   0  -1    9.60    0.43 
   4   0  -1   10.56    0.54 
   4   0   1    9.72    0.48 
  -4   0  -1    9.89    0.49 
   4   0  -1   10.14    0.52 
   4   0  -1   10.61    0.52 
   4   0   1   11.00    0.51 
  -4   0   1   10.81    0.55 
  -4   0  -1   10.68    0.52 
  -4   0   1   10.03    0.53 
  -4   0   1   10.02    0.51 
  -5   0   1  260.67    4.50 
  -5   0   1  248.88    4.38 
   5   0   1  258.46    4.42 
   5   0  -1  252.86    4.43 
  -5   0  -1  260.43    4.44 
   5   0   1  248.29    4.34 
  -5   0  -1  251.80    4.34 
   5   0  -1  253.11    4.40 
  -5   0   1  246.63    4.45 
  -6   0  -1    0.77    0.26 
   6   0  -1    0.27    0.21 
   6   0   1    0.78    0.27 
  -6   0   1    0.34    0.22 
   6   0   1    0.93    0.26 
   6   0  -1    0.76    0.26 
  -6   0   1    0.68    0.23 
  -6   0  -1    0.35    0.21 
   6   0  -1    0.93    0.30 
  -7   0  -1  101.34    2.35 
   7   0  -1  102.22    2.44 
   7   0  -1  101.34    2.39 
   7   0   1  106.01    2.45 
   7   0  -1  103.58    2.49 
   7   0   1  100.88    2.35 
  -7   0  -1  110.40    2.49 
  -7   0   1  103.96    2.39 
  -7   0   1  105.63    2.50 
   8   0  -1    0.63    0.28 
  -8   0   1    0.45    0.25 
  -8   0  -1    0.63    0.30 
   8   0   1    0.88    0.29 
  -8   0  -1    0.78    0.29 
  -8   0   1    0.82    0.27 
   8   0   1    1.04    0.34 
   8   0  -1    0.69    0.24 
   8   0  -1    0.48    0.28 
   9   0   1    8.89    0.71 
   9   0  -1   10.19    0.79 
  -9   0   1    9.71    0.75 
  -9   0  -1    9.71    0.76 
   9   0  -1    9.52    0.76 
   9   0  -1   10.37    0.76 
   9   0   1   10.40    0.76 
  -9   0  -1   10.58    0.76 
 -10   0  -1  120.57    2.93 
  10   0  -1  118.41    3.03 
  10   0   1  119.99    2.95 
 -10   0   1  119.08    2.95 
  10   0  -1  115.11    2.95 
  10   0   1  118.08    3.05 
  10   0   1  124.85    3.08 
  10   0  -1  121.62    3.12 
  11   0  -1    5.16    0.71 
  11   0  -1    4.90    0.72 
  11   0   1    4.93    0.72 
  11   0  -1    4.68    0.72 
  11   0   1    4.46    0.67 
  11   0   1    4.27    0.64 
 -11   0  -1    5.72    0.71 
 -11   0   1    4.87    0.69 
  12   0  -1    0.26    0.36 
  12   0   1    0.40    0.37 
  12   0  -1    0.35    0.38 
  12   0   1    0.18    0.35 
  12   0   1    0.13    0.34 
 -12   0   1   -0.11    0.34 
  12   0  -1    0.16    0.36 
 -12   0  -1    0.13    0.36 
  13   0  -1    0.02    0.32 
  13   0   1    0.29    0.45 
  13   0  -1    0.06    0.34 
 -13   0  -1    0.10    0.38 
 -13   0   1   -0.18    0.31 
  13   0  -1    0.16    0.36 
  13   0   1    0.17    0.32 
  13   0   1   -0.35    0.31 
 -14   0   1  161.52    4.02 
  14   0  -1  162.54    4.17 
  14   0  -1  163.76    4.29 
  14   0  -1  157.91    4.06 
 -14   0  -1  159.69    3.99 
  14   0   1  161.78    4.18 
  14   0   1  160.35    4.05 
  14   0   1  160.35    4.19 
  15   0   1    1.05    0.45 
 -15   0   1    1.40    0.52 
 -15   0  -1    1.55    0.54 
  15   0  -1    0.84    0.42 
  15   0   1    1.27    0.55 
  15   0  -1    0.55    0.43 
  15   0  -1    1.41    0.52 
  15   0   1    0.54    0.47 
  16   0  -1    5.44    0.90 
 -16   0  -1    6.08    0.88 
  16   0   1    5.61    0.86 
  16   0   1    5.88    0.95 
  16   0  -1    4.49    0.79 
  16   0   1    5.18    0.89 
  16   0  -1    5.03    0.79 
  17   0   1   -0.17    0.38 
  17   0  -1    0.28    0.43 
  17   0   1   -0.42    0.31 
  17   0   1    0.00    0.39 
  17   0  -1    0.67    0.46 
  17   0  -1    0.56    0.45 
 -17   0  -1   -0.18    0.36 
  18   0   1   -0.28    0.38 
  18   0  -1    0.44    0.50 
  18   0   1    0.10    0.45 
  18   0  -1   -0.04    0.39 
  18   0   1    0.44    0.50 
  18   0  -1    0.13    0.43 
  19   0  -1    1.29    0.63 
  19   0   1    1.06    0.58 
  19   0   1    2.66    0.82 
  19   0   1    1.04    0.63 
  19   0  -1    1.76    0.69 
  19   0  -1    0.76    0.64 
  20   0   1    9.81    1.33 
  20   0   1   11.68    1.30 
  20   0  -1   10.84    1.38 
  20   0  -1   11.23    1.37 
  20   0   1   10.14    1.33 
  21   0   1    0.21    0.62 
  21   0  -1    0.49    0.53 
  21   0   1   -0.34    0.46 
  21   0  -1    0.22    0.51 
  21   0   1    0.32    0.51 
  22   0   1    2.67    0.77 
  22   0   1    1.07    0.58 
  22   0  -1    1.02    0.61 
  22   0   1    0.77    0.70 
  22   0  -1   -0.09    0.57 
  23   0   1   -0.18    0.65 
  23   0  -1   -0.03    0.65 
  23   0  -1    0.61    0.60 
  23   0   1   -0.08    0.63 
  23   0  -1    0.91    0.73 
  23   0   1    0.45    0.58 
  24   0   1    1.31    0.76 
  24   0  -1    0.99    0.91 
  24   0   1    1.85    0.83 
  24   0  -1    1.78    0.81 
  24   0   1    0.92    0.77 
  25   0  -1    2.60    1.02 
  25   0  -1    1.27    0.80 
  25   0   1   -0.42    0.70 
  25   0   1    0.32    0.58 
  25   0   1    1.97    0.88 
  25   0  -1    1.81    0.90 
  26   0  -1    7.33    1.46 
  26   0   1    8.98    1.59 
  26   0  -1    6.19    1.30 
  26   0   1    5.82    1.31 
  26   0   1    5.44    1.27 
  26   0  -1    6.86    1.58 
  27   0  -1   -0.80    0.57 
  27   0   1   -0.13    0.73 
  27   0   1    1.05    0.98 
  -2   1   1   38.38    0.84 
  -2   1   1   37.16    0.87 
   2   1  -1   34.20    0.79 
   2  -1   1   34.88    0.80 
   2  -1   1   38.98    0.82 
  -2  -1   1   44.24    0.92 
  -2   1  -1   47.07    0.94 
  -2   1  -1   42.33    0.92 
   2  -1  -1   42.59    0.93 
   2  -1  -1   44.19    0.96 
  -3   1   1    4.97    0.34 
   3  -1   1    5.03    0.31 
  -3   1   1    4.83    0.33 
   3   1  -1    4.62    0.31 
  -3  -1  -1    4.83    0.28 
  -3   1   1    4.77    0.32 
   3  -1   1    4.98    0.31 
  -3   1  -1    5.57    0.33 
   3  -1  -1    6.01    0.36 
  -3   1  -1    5.44    0.34 
   3   1   1    5.94    0.31 
   3  -1  -1    5.63    0.35 
  -3  -1   1    5.50    0.33 
   3  -1  -1    5.79    0.34 
   4  -1   1   31.91    0.92 
   4   1  -1   31.96    0.94 
  -4  -1  -1   32.35    0.88 
  -4   1   1   32.62    0.99 
  -4   1   1   31.65    0.95 
  -4   1   1   32.15    0.99 
   4  -1   1   31.92    0.94 
   4   1  -1   32.58    0.94 
   4  -1  -1   31.07    0.93 
  -4   1  -1   30.97    0.93 
  -4  -1   1   31.34    0.94 
   4   1   1   34.05    0.91 
   4  -1  -1   32.01    0.97 
   4  -1  -1   31.94    0.98 
   4   1   1   32.80    0.94 
  -4   1  -1   32.71    0.96 
   5   1  -1   18.78    0.78 
   5   1  -1   18.88    0.77 
   5  -1   1   18.48    0.75 
   5   1  -1   18.95    0.82 
   5  -1   1   17.11    0.74 
  -5   1   1   18.97    0.79 
  -5   1   1   19.68    0.83 
  -5  -1  -1   19.59    0.73 
  -5   1  -1   18.63    0.78 
   5  -1  -1   17.16    0.77 
  -5   1  -1   18.42    0.76 
   5  -1  -1   18.56    0.80 
   5   1   1   18.96    0.77 
   5   1   1   18.18    0.72 
  -5  -1   1   19.20    0.78 
   5  -1  -1   17.32    0.75 
   6   1  -1   46.66    1.34 
   6   1  -1   41.96    1.30 
  -6   1   1   42.17    1.35 
   6   1  -1   47.24    1.42 
  -6  -1  -1   43.00    1.24 
  -6   1   1   40.87    1.29 
   6  -1   1   40.82    1.29 
   6   1   1   45.28    1.35 
   6  -1  -1   42.62    1.35 
  -6   1  -1   43.07    1.30 
   6   1   1   43.73    1.28 
  -6   1  -1   43.60    1.34 
   6  -1  -1   44.77    1.39 
   7   1  -1   23.07    1.00 
   7   1  -1   21.71    1.01 
   7  -1   1   23.02    0.99 
  -7  -1  -1   23.47    0.94 
  -7   1   1   21.95    0.98 
   7   1  -1   23.12    0.99 
   7  -1   1   21.31    0.94 
   7  -1  -1   23.68    1.04 
   7   1   1   24.19    1.02 
   7   1   1   22.53    0.95 
   7  -1  -1   23.71    1.05 
  -7   1  -1   23.73    1.00 
  -7   1  -1   24.53    1.04 
   7  -1  -1   23.92    1.01 
  -7  -1   1   23.66    0.98 
   8  -1   1  102.72    2.50 
   8   1  -1   98.41    2.44 
  -8  -1  -1   98.62    2.35 
  -8   1   1  103.26    2.57 
   8  -1   1   99.49    2.42 
   8   1  -1  102.69    2.57 
   8   1  -1   87.46    2.36 
  -8   1   1   99.97    2.45 
  -8  -1   1   97.15    2.30 
   8  -1  -1   86.26    2.32 
   8   1   1   90.64    2.34 
   8   1   1   90.44    2.25 
   8  -1  -1   90.63    2.39 
   8  -1  -1   87.50    2.27 
  -9  -1  -1   27.42    1.16 
   9   1  -1   25.91    1.20 
  -9   1   1   26.60    1.26 
  -9   1   1   27.17    1.22 
   9   1  -1   30.76    1.34 
   9  -1   1   25.68    1.20 
   9  -1   1   27.71    1.20 
   9   1  -1   27.21    1.21 
   9   1   1   27.63    1.19 
   9  -1  -1   26.15    1.24 
  -9   1  -1   29.79    1.25 
  -9  -1   1   26.80    1.18 
  -9   1  -1   27.95    1.26 
   9   1   1   27.91    1.25 
   9   1   1   27.45    1.23 
   9  -1  -1   28.95    1.24 
   9  -1  -1   28.41    1.28 
 -10  -1  -1   59.47    1.86 
  10  -1   1   57.14    1.88 
  10  -1   1   60.53    2.00 
 -10   1   1   60.54    2.05 
  10   1  -1   59.51    1.97 
 -10   1   1   61.22    1.97 
  10   1  -1   59.77    2.05 
  10   1  -1   58.50    1.93 
 -10   1  -1   63.97    2.01 
  10  -1  -1   64.37    2.02 
  10  -1  -1   63.59    2.08 
 -10  -1   1   64.04    1.97 
  10  -1  -1   63.11    2.10 
  10   1   1   61.82    2.04 
  10   1   1   62.41    1.97 
 -10   1  -1   63.02    2.07 
  10   1   1   64.47    2.06 
 -11   1   1  116.12    3.14 
  11  -1   1  116.81    3.13 
 -11  -1  -1  115.57    2.91 
  11   1  -1  114.54    3.03 
  11   1  -1  114.64    3.14 
  11  -1   1  113.95    2.96 
  11  -1   1  115.48    3.07 
  11   1  -1  110.02    2.97 
 -11   1   1  115.02    3.02 
  11   1   1  120.24    3.15 
  11  -1  -1  113.12    3.02 
  11  -1  -1  117.81    3.18 
 -11   1  -1  118.82    3.04 
 -11   1  -1  117.15    3.13 
  11   1   1  117.04    3.09 
  11  -1  -1  115.58    3.12 
  11   1   1  119.67    3.03 
 -12   1   1   69.79    2.31 
  12   1  -1   66.51    2.38 
 -12   1   1   69.89    2.42 
  12  -1   1   70.04    2.36 
 -12  -1  -1   68.15    2.21 
  12   1  -1   70.29    2.34 
  12   1  -1   69.93    2.30 
  12  -1   1   67.21    2.35 
  12  -1   1   67.92    2.26 
 -12   1  -1   69.91    2.28 
  12  -1  -1   65.44    2.24 
  12   1   1   65.86    2.21 
  12   1   1   64.13    2.26 
  12   1   1   68.33    2.34 
  12  -1  -1   64.39    2.29 
  12  -1  -1   69.37    2.39 
 -12   1  -1   64.38    2.29 
  13   1  -1   92.14    2.83 
 -13   1   1   96.84    2.87 
 -13  -1  -1   91.81    2.70 
  13   1  -1   91.52    2.85 
  13  -1   1   95.22    2.95 
  13  -1   1   90.90    2.87 
  13  -1   1   91.44    2.79 
  13   1  -1   97.68    3.02 
  13  -1  -1   95.15    2.85 
  13  -1  -1   94.72    2.92 
  13   1   1   90.64    2.85 
 -13   1  -1   94.10    2.82 
  13   1   1   93.36    2.79 
  13  -1  -1   92.75    2.95 
  13   1   1   94.15    2.92 
 -13   1  -1   96.68    2.96 
  14  -1   1    6.40    0.85 
  14  -1   1    6.02    0.85 
 -14  -1  -1    7.68    0.87 
  14  -1   1    8.20    0.96 
  14   1  -1    8.31    0.94 
  14   1  -1    5.36    0.84 
  14   1  -1    5.66    0.82 
 -14   1   1    6.41    0.89 
  14   1   1    6.68    0.84 
  14   1   1    6.69    0.87 
  14   1   1    4.93    0.81 
  14  -1  -1    5.33    0.81 
  14  -1  -1    5.66    0.92 
  14  -1  -1    6.48    0.87 
 -14   1  -1    8.37    0.93 
  15   1  -1   25.71    1.54 
  15   1  -1   26.42    1.62 
 -15   1   1   27.44    1.56 
  15  -1   1   23.89    1.47 
  15  -1   1   25.36    1.57 
 -15  -1  -1   28.24    1.51 
  15  -1   1   24.10    1.53 
  15   1  -1   27.33    1.56 
  15   1   1   27.28    1.59 
  15  -1  -1   27.24    1.57 
 -15   1  -1   26.10    1.51 
  15   1   1   26.64    1.61 
  15   1   1   28.35    1.57 
  15  -1  -1   28.09    1.64 
  15  -1  -1   27.40    1.64 
  16  -1   1   15.45    1.24 
 -16   1   1   16.13    1.28 
  16  -1   1   14.49    1.27 
  16  -1   1   16.29    1.34 
  16   1  -1   15.77    1.27 
  16   1  -1   14.97    1.30 
  16   1  -1   16.24    1.29 
  16  -1  -1   11.39    1.13 
  16   1   1   13.46    1.22 
  16   1   1   12.37    1.15 
  16  -1  -1   13.04    1.20 
  16  -1  -1   14.15    1.23 
 -16   1  -1   10.74    1.08 
  16   1   1   14.59    1.22 
  17  -1   1    1.62    0.69 
 -17   1   1    3.24    0.75 
  17  -1   1    1.74    0.63 
  17  -1   1    2.29    0.73 
  17   1  -1    2.22    0.66 
  17   1  -1    2.47    0.69 
  17   1  -1    3.01    0.74 
  17  -1  -1    1.76    0.63 
 -17   1  -1    2.42    0.64 
  17   1   1    1.76    0.63 
  17   1   1    1.97    0.62 
  17   1   1    1.75    0.62 
  17  -1  -1    2.49    0.72 
  17  -1  -1    1.93    0.67 
  18   1  -1   15.02    1.39 
  18  -1   1   13.61    1.36 
  18  -1   1   14.20    1.41 
  18   1  -1   16.10    1.44 
  18   1  -1   15.68    1.43 
  18  -1   1   16.80    1.44 
 -18   1   1   16.05    1.39 
  18  -1  -1   14.22    1.38 
  18  -1  -1   13.79    1.40 
  18  -1  -1   15.31    1.40 
 -18   1  -1   16.40    1.40 
  18   1   1   14.62    1.39 
  18   1   1   17.81    1.46 
  18   1   1   14.53    1.38 
  19  -1   1   15.84    1.49 
  19   1  -1   14.45    1.43 
  19   1  -1   16.91    1.50 
  19  -1   1   12.01    1.34 
  19   1  -1   12.23    1.41 
  19  -1   1   13.44    1.41 
 -19   1  -1   12.56    1.31 
  19  -1  -1   15.17    1.51 
  19   1   1   13.78    1.42 
  19   1   1   14.49    1.44 
  19   1   1   14.15    1.37 
  19  -1  -1   14.74    1.45 
  20  -1   1   42.08    2.37 
  20   1  -1   42.02    2.32 
  20   1  -1   44.09    2.47 
  20  -1   1   39.51    2.29 
  20  -1   1   38.01    2.54 
  20   1  -1   41.40    2.31 
 -20   1  -1   42.75    2.26 
  20   1   1   42.66    2.35 
  20  -1  -1   40.97    2.35 
  20  -1  -1   40.32    2.39 
  20   1   1   38.78    2.29 
  20   1   1   40.99    2.28 
  21   1  -1    1.68    0.76 
  21   1  -1    1.16    0.69 
  21   1  -1    1.97    0.78 
  21  -1   1    1.99    0.78 
  21  -1   1    3.23    0.88 
  21   1   1    2.87    0.86 
  21   1   1    2.54    0.86 
  21   1   1    1.71    0.71 
  21  -1  -1    1.42    0.75 
  21  -1  -1    2.25    0.84 
  22   1  -1    3.51    0.94 
  22  -1   1    2.90    0.89 
  22  -1   1    3.02    0.87 
  22   1  -1    3.62    0.94 
  22  -1   1    3.87    1.50 
  22   1  -1    3.66    0.98 
  22   1   1    4.49    0.99 
  22   1   1    3.79    0.92 
  22  -1  -1    4.33    1.13 
  22   1   1    4.10    1.01 
  22  -1  -1    3.46    0.94 
  23   1  -1   11.37    1.70 
  23  -1   1    9.95    1.51 
  23   1  -1    9.52    1.47 
  23  -1   1    9.72    1.50 
  23  -1   1   10.92    1.48 
  23   1  -1    8.64    1.35 
  23   1   1    7.04    1.30 
  23  -1  -1    8.24    1.45 
  23   1   1   10.22    1.50 
  23  -1  -1    8.28    1.35 
  23  -1  -1    6.54    1.44 
  23   1   1    7.41    1.26 
  24   1  -1   11.66    1.47 
  24  -1   1   10.53    1.55 
  24   1  -1    9.32    1.43 
  24   1  -1    9.23    1.42 
  24  -1   1   10.55    1.60 
  24  -1   1   11.68    1.54 
  24  -1  -1   13.30    1.60 
  24   1   1    8.20    1.36 
  24   1   1   11.10    1.62 
  24   1   1   14.71    1.70 
  24  -1  -1   11.06    1.59 
  24  -1  -1   11.11    1.70 
  25  -1   1    3.23    1.08 
  25   1  -1    3.54    1.30 
  25   1  -1    4.89    1.11 
  25   1  -1    2.77    1.07 
  25  -1   1    5.01    1.25 
  25  -1   1    4.33    1.19 
  25  -1  -1    3.69    1.05 
  25  -1  -1    5.27    1.17 
  25   1   1    6.25    1.25 
  25  -1  -1    6.40    1.37 
  25   1   1    4.45    1.15 
  25   1   1    4.85    1.19 
  26  -1   1    4.30    1.18 
  26   1  -1    2.64    1.06 
  26  -1   1    4.61    1.05 
  26   1  -1    4.56    1.25 
  26   1  -1    3.69    1.09 
  26   1   1    5.26    1.29 
  26   1   1    3.10    1.11 
  26  -1  -1    4.49    1.14 
  26  -1  -1    6.17    1.31 
  26  -1  -1    6.05    1.41 
  26   1   1    3.30    1.21 
  27  -1   1    7.77    1.62 
  27   1  -1   10.37    1.68 
  27  -1   1   10.25    1.67 
  27   1   1    8.02    1.48 
  27  -1  -1    7.17    1.38 
  27   1   1    8.93    1.68 
   1  -2   1   10.50    0.41 
  -1   2   1    7.96    0.45 
  -1   2  -1   14.47    0.48 
  -1  -2   1   18.17    0.41 
   1  -2  -1   18.49    0.39 
   1  -2  -1   15.56    0.49 
   1  -2  -1   18.16    0.49 
  -2   2   1   44.82    0.95 
   2   2  -1   44.29    0.90 
   2  -2   1   44.04    0.97 
  -2   2   1   45.90    1.02 
  -2   2   1   43.82    0.98 
   2  -2   1   43.13    0.94 
  -2   2  -1   47.46    1.01 
   2  -2  -1   43.82    0.93 
   2  -2  -1   44.64    1.01 
   2  -2  -1   44.68    0.99 
  -2  -2   1   43.98    0.92 
  -2   2  -1   45.02    0.97 
   3   2  -1   96.11    1.78 
  -3   2   1   94.73    1.84 
   3  -2   1   91.93    1.81 
  -3   2   1   96.49    1.91 
   3  -2   1   96.70    1.85 
   3  -2  -1   98.53    1.94 
  -3   2  -1  101.91    1.92 
   3  -2  -1   93.98    1.84 
  -3  -2   1   96.61    1.83 
   3  -2  -1   96.04    1.92 
  -3   2  -1   99.32    1.89 
   4  -2   1  127.19    2.43 
  -4   2   1  126.17    2.46 
   4  -2   1  128.19    2.47 
  -4   2   1  130.60    2.55 
   4   2  -1  130.93    2.42 
  -4   2  -1  142.98    2.66 
   4  -2  -1  135.62    2.59 
   4  -2  -1  142.18    2.69 
  -4  -2   1  136.45    2.58 
   4  -2  -1  135.89    2.66 
  -4   2  -1  139.93    2.62 
   4   2   1  141.10    2.50 
  -5   2   1  206.76    3.79 
  -5   2   1  200.23    3.69 
   5  -2   1  202.35    3.69 
   5   2  -1  202.95    3.63 
   5   2  -1  202.51    3.64 
   5  -2   1  198.27    3.64 
  -5   2  -1  204.08    3.70 
   5  -2  -1  200.61    3.72 
   5  -2  -1  196.23    3.62 
   5   2   1  198.90    3.53 
  -5   2  -1  198.97    3.64 
   5  -2  -1  201.69    3.72 
  -5  -2   1  199.42    3.62 
   6   2  -1   98.38    2.23 
  -6   2   1   98.22    2.28 
   6  -2   1  101.66    2.29 
   6   2  -1  110.58    2.30 
   6  -2   1  100.72    2.25 
  -6   2   1   98.32    2.35 
  -6   2  -1  101.63    2.31 
   6  -2  -1   97.33    2.30 
  -6   2  -1   95.86    2.23 
   6  -2  -1   99.98    2.33 
   6  -2  -1  108.37    2.30 
  -6  -2   1   98.46    2.25 
   6   2   1   96.67    2.15 
  -7   2   1   39.98    1.37 
   7   2  -1   40.63    1.34 
   7  -2   1   41.29    1.38 
  -7   2   1   41.86    1.44 
   7   2  -1   41.47    1.35 
   7  -2   1   39.83    1.33 
   7   2  -1   41.53    1.44 
   7  -2  -1   38.69    1.31 
   7  -2  -1   38.69    1.37 
  -7   2  -1   39.11    1.36 
  -7   2  -1   40.10    1.34 
   7   2   1   39.50    1.35 
   7  -2  -1   38.38    1.37 
   7   2   1   39.74    1.27 
   8  -2   1   62.07    1.81 
   8  -2   1   65.76    1.89 
   8   2  -1   63.32    1.84 
  -8   2   1   63.49    1.87 
   8   2  -1   59.81    1.80 
   8   2  -1   62.50    1.93 
  -8   2   1   65.08    1.96 
   8   2   1   69.26    1.97 
   8   2   1   65.21    1.88 
   8  -2  -1   62.15    1.86 
  -8   2  -1   73.98    2.03 
   8  -2  -1   63.15    1.93 
   8   2   1   63.97    1.81 
   8  -2  -1   66.04    1.96 
  -8   2  -1   65.14    1.89 
   9   2  -1   46.99    1.71 
   9  -2   1   46.04    1.64 
   9   2  -1   47.25    1.62 
  -9   2   1   45.62    1.68 
   9   2  -1   45.73    1.61 
   9  -2   1   46.60    1.60 
  -9   2   1   46.09    1.64 
  -9   2  -1   44.78    1.65 
   9   2   1   43.32    1.57 
   9   2   1   45.84    1.64 
   9   2   1   44.64    1.54 
  -9   2  -1   45.01    1.60 
   9  -2  -1   45.14    1.66 
   9  -2  -1   44.37    1.58 
   9  -2  -1   45.91    1.67 
 -10   2   1    1.82    0.52 
  10   2  -1    2.25    0.54 
  10   2  -1    1.61    0.45 
 -10   2   1    1.43    0.43 
  10  -2   1    1.75    0.40 
  10   2  -1    2.56    0.49 
  10  -2   1    2.42    0.50 
  10   2   1    1.80    0.43 
 -10   2  -1    2.28    0.49 
  10  -2  -1    1.84    0.45 
  10  -2  -1    1.82    0.44 
  10   2   1    1.55    0.37 
 -10   2  -1    2.27    0.45 
  10  -2  -1    1.80    0.44 
  10   2   1    2.11    0.45 
 -11   2   1    2.36    0.54 
 -11   2   1    2.17    0.46 
  11   2  -1    1.81    0.51 
  11   2  -1    1.17    0.40 
  11  -2   1    1.67    0.41 
  11  -2   1    1.76    0.45 
  11   2  -1    1.60    0.44 
  11   2   1    2.02    0.48 
  11   2   1    1.89    0.50 
  11  -2  -1    1.36    0.43 
  11   2   1    1.90    0.45 
 -11   2  -1    1.39    0.39 
  11  -2  -1    1.29    0.42 
 -11   2  -1    2.69    0.55 
  11  -2  -1    1.52    0.42 
  12   2  -1    2.26    0.49 
  12  -2   1    1.72    0.48 
  12   2  -1    2.81    0.57 
 -12   2   1    2.69    0.68 
  12  -2   1    1.98    0.50 
  12   2  -1    2.11    0.54 
 -12   2   1    1.69    0.51 
  12   2   1    2.29    0.56 
  12  -2  -1    1.60    0.50 
  12   2   1    2.56    0.52 
  12   2   1    1.44    0.45 
 -12   2  -1    1.20    0.43 
  12  -2  -1    1.90    0.51 
  12  -2  -1    1.80    0.50 
 -12   2  -1    2.91    0.66 
  13   2  -1   33.44    1.70 
 -13   2   1   32.56    1.69 
  13   2  -1   32.03    1.58 
  13  -2   1   35.05    1.73 
 -13   2   1   36.90    1.71 
  13  -2   1   33.40    1.64 
  13   2  -1   35.30    1.66 
  13  -2   1   32.57    1.58 
 -13   2  -1   33.11    1.62 
  13  -2  -1   36.64    1.68 
 -13   2  -1   35.44    1.73 
  13   2   1   35.51    1.63 
  13   2   1   33.62    1.64 
  13  -2  -1   31.35    1.66 
  13  -2  -1   34.79    1.72 
  13   2   1   33.61    1.67 
  14   2  -1    8.38    0.95 
  14   2  -1    9.89    0.98 
  14   2  -1    8.39    0.93 
  14  -2   1   10.62    1.01 
  14  -2   1    8.68    0.99 
 -14   2   1   10.11    1.02 
  14  -2   1    8.85    0.94 
 -14   2   1    8.91    0.99 
 -14   2  -1   10.15    1.02 
  14   2   1    9.11    0.98 
  14  -2  -1    9.82    0.98 
 -14   2  -1   11.38    1.06 
  14  -2  -1   10.74    1.05 
  14   2   1    8.54    0.93 
  14   2   1   10.01    1.01 
  14  -2  -1   11.30    1.08 
  15  -2   1    7.59    0.94 
  15  -2   1    9.84    1.03 
  15  -2   1    6.00    0.94 
  15   2  -1    7.60    0.93 
  15   2  -1    7.61    0.97 
 -15   2   1    8.02    0.98 
  15   2  -1    8.25    0.97 
 -15   2   1    8.23    0.99 
  15  -2  -1    8.84    0.99 
  15   2   1    7.11    0.95 
  15  -2  -1    9.68    1.06 
  15   2   1    9.32    0.99 
  15  -2  -1    9.03    1.02 
 -15   2  -1    9.65    1.03 
  15   2   1    9.76    1.03 
 -15   2  -1    9.16    1.04 
  16  -2   1   38.04    1.98 
  16   2  -1   38.85    1.96 
  16   2  -1   38.31    2.04 
  16  -2   1   38.68    1.92 
  16  -2   1   35.31    1.94 
 -16   2   1   39.65    1.97 
  16   2  -1   39.98    1.97 
  16  -2  -1   37.19    1.90 
 -16   2  -1   38.21    1.99 
  16   2   1   36.89    1.88 
  16  -2  -1   36.93    1.97 
  16   2   1   40.19    1.96 
  16  -2  -1   37.65    2.01 
 -16   2  -1   40.36    1.96 
  16   2   1   36.45    1.95 
  17   2  -1    5.48    1.04 
  17  -2   1    6.23    1.01 
  17   2  -1    6.43    1.04 
 -17   2   1    8.53    1.09 
  17  -2   1    5.48    0.98 
  17  -2   1    7.26    1.05 
  17  -2  -1    5.66    1.01 
  17   2   1    4.70    0.90 
 -17   2  -1    5.33    0.93 
  17   2   1    5.41    0.92 
  17  -2  -1    5.81    0.97 
  17   2   1    4.43    0.91 
  17  -2  -1    3.84    0.92 
  18  -2   1   21.59    1.67 
  18   2  -1   24.27    1.68 
  18  -2   1   19.21    1.58 
  18   2  -1   23.23    1.64 
  18  -2   1   21.33    1.57 
  18   2  -1   22.70    1.69 
 -18   2   1   23.76    1.65 
  18  -2  -1   20.35    1.61 
  18   2   1   20.92    1.65 
  18   2   1   23.18    1.62 
  18  -2  -1   21.83    1.67 
  18  -2  -1   21.76    1.59 
 -18   2  -1   24.71    1.66 
  18   2   1   23.13    1.67 
  19  -2   1    2.66    0.76 
  19  -2   1    4.33    0.95 
  19   2  -1    3.82    0.87 
  19  -2   1    4.31    0.99 
 -19   2   1    4.06    0.89 
  19   2  -1    3.93    0.93 
  19   2  -1    3.47    0.86 
  19   2   1    4.58    0.97 
  19  -2  -1    2.93    0.87 
 -19   2  -1    2.56    0.78 
  19   2   1    3.03    0.91 
  19   2   1    3.25    0.85 
  19  -2  -1    3.10    0.83 
  20  -2   1   18.89    1.70 
  20   2  -1   20.94    1.70 
 -20   2   1   20.06    1.68 
  20  -2   1   17.48    1.68 
  20   2  -1   17.61    1.67 
  20   2  -1   20.41    1.69 
 -20   2  -1   18.95    1.63 
  20  -2  -1   19.91    1.75 
  20  -2  -1   17.51    1.67 
  20   2   1   20.96    1.72 
  20   2   1   18.49    1.67 
  20   2   1   19.75    1.68 
  21   2  -1   19.53    1.82 
  21   2  -1   19.99    1.72 
  21  -2   1   21.61    1.83 
  21  -2   1   21.03    1.76 
  21   2  -1   21.32    1.80 
  21   2   1   20.15    1.72 
  21  -2  -1   18.58    1.75 
  21   2   1   18.85    1.74 
  21   2   1   20.72    1.76 
 -21   2  -1   18.48    1.64 
  21  -2  -1   20.41    1.81 
  22  -2   1    1.14    0.77 
  22  -2   1    2.38    0.87 
  22   2  -1    2.93    0.92 
  22   2  -1    3.09    0.96 
  22   2  -1    3.59    0.96 
  22   2   1    3.67    0.97 
 -22   2  -1    4.49    0.97 
  22  -2  -1    3.71    0.98 
  22   2   1    3.55    0.96 
  22  -2  -1    2.75    0.96 
  22   2   1    2.93    0.88 
  23  -2   1    8.89    1.41 
  23  -2   1    7.17    1.34 
  23   2  -1    6.77    1.23 
  23  -2   1    8.40    1.31 
  23   2  -1    6.06    1.13 
  23   2  -1    8.15    1.29 
  23   2   1    8.61    1.35 
  23  -2  -1    6.37    1.21 
  23   2   1    9.17    1.46 
  23  -2  -1    6.03    1.25 
  23  -2  -1    6.86    1.18 
  23   2   1    7.57    1.38 
  24  -2   1    5.40    1.21 
  24   2  -1    3.95    1.02 
  24   2  -1    3.79    1.18 
  24  -2   1    4.20    1.06 
  24  -2   1    2.87    1.05 
  24   2  -1    3.54    0.98 
  24  -2  -1    5.15    1.14 
  24  -2  -1    4.99    1.11 
  24   2   1    5.36    1.19 
  24   2   1    4.99    1.14 
  24   2   1    7.25    1.31 
  25   2  -1    1.22    0.84 
  25  -2   1    0.84    0.83 
  25  -2   1    1.13    0.85 
  25   2  -1    1.30    0.81 
  25   2  -1    1.17    0.89 
  25  -2   1    0.76    0.94 
  25   2   1    2.92    1.05 
  25  -2  -1    1.79    0.86 
  25   2   1    1.13    0.82 
  25  -2  -1    0.15    0.81 
  25  -2  -1    1.85    0.91 
  25   2   1    2.98    0.95 
  26   2  -1    0.18    0.67 
  26   2  -1   -0.41    0.78 
  26  -2   1    0.66    0.80 
  26  -2   1   -0.88    0.74 
  26  -2   1   -0.25    0.61 
  26   2  -1   -0.82    0.82 
  26   2   1   -1.03    0.55 
  26   2   1    0.02    0.80 
  26  -2  -1    0.73    0.79 
  26  -2  -1   -0.15    0.80 
  26  -2  -1    0.57    0.62 
  27  -2   1   -0.15    0.93 
  27   2  -1    1.03    0.83 
  27  -2   1    2.21    0.94 
  27   2   1    1.39    1.01 
  27   2   1    0.77    0.79 
  27  -2  -1    2.01    0.90 
   0   3   1   56.99    0.93 
   0   3  -1   57.05    1.07 
   0  -3   1   57.39    1.06 
   0  -3  -1   58.26    1.16 
   0   3   1   56.58    1.14 
  -1   3   1    7.47    0.36 
  -1   3   1    8.31    0.27 
   1  -3   1    8.40    0.32 
   1  -3   1    8.51    0.37 
   1   3  -1    8.49    0.27 
   1  -3  -1    8.05    0.30 
  -1   3  -1    8.37    0.33 
   1  -3  -1    8.09    0.24 
  -1   3  -1    8.09    0.37 
  -1  -3   1    8.47    0.27 
   1  -3  -1    8.18    0.36 
   2  -3   1   30.83    0.76 
   2   3  -1   30.56    0.68 
   2  -3   1   29.82    0.81 
  -2   3   1   30.69    0.74 
  -2   3   1   30.62    0.84 
  -2   3  -1   32.18    0.85 
   2  -3  -1   32.23    0.85 
  -2   3  -1   30.99    0.79 
   2  -3  -1   31.45    0.81 
  -2  -3   1   32.08    0.71 
   2  -3  -1   31.57    0.73 
  -3   3   1   20.32    0.68 
   3   3  -1   19.73    0.60 
   3  -3   1   19.68    0.69 
   3  -3   1   19.33    0.65 
  -3   3   1   19.58    0.72 
   3  -3  -1   20.39    0.65 
   3  -3  -1   20.68    0.72 
  -3   3  -1   21.46    0.74 
  -3   3  -1   21.14    0.70 
  -3  -3   1   21.35    0.64 
   3  -3  -1   21.89    0.75 
   4  -3   1   22.95    0.79 
   4   3  -1   22.60    0.74 
  -4   3   1   21.36    0.79 
   4  -3   1   24.11    0.83 
  -4   3   1   22.67    0.85 
   4  -3  -1   27.56    0.93 
  -4  -3   1   27.66    0.85 
   4  -3  -1   26.92    0.86 
   4  -3  -1   25.79    0.91 
  -4   3  -1   27.63    0.93 
  -4   3  -1   28.20    0.91 
   5  -3   1    7.96    0.54 
  -5   3   1    9.06    0.59 
  -5   3   1    7.94    0.54 
   5   3  -1    7.93    0.50 
   5  -3   1    7.46    0.52 
   5  -3  -1    7.36    0.55 
  -5  -3   1    7.38    0.49 
   5  -3  -1    7.32    0.51 
  -5   3  -1    7.24    0.53 
  -5   3  -1    7.27    0.53 
   5  -3  -1    8.39    0.57 
  -6   3   1   12.29    0.71 
   6  -3   1   12.16    0.68 
  -6   3   1   13.05    0.76 
   6  -3   1   13.24    0.72 
   6   3  -1   13.36    0.69 
   6   3   1   12.66    0.64 
   6  -3  -1   13.54    0.71 
  -6   3  -1   11.83    0.71 
   6  -3  -1   12.62    0.73 
   6   3   1   12.70    0.67 
  -6  -3   1   13.32    0.70 
  -6   3  -1   13.25    0.74 
   6  -3  -1   12.07    0.73 
   7  -3   1   46.44    1.45 
   7   3  -1   47.63    1.45 
   7   3  -1   48.59    1.46 
   7  -3   1   48.73    1.53 
  -7   3   1   48.95    1.53 
  -7   3  -1   47.29    1.53 
   7  -3  -1   47.08    1.55 
   7   3   1   45.01    1.41 
   7  -3  -1   43.77    1.42 
  -7   3  -1   47.24    1.50 
   7   3   1   50.44    1.43 
   7  -3  -1   45.28    1.51 
  -8   3   1  120.57    2.94 
  -8   3   1  118.37    2.84 
   8  -3   1  125.48    2.88 
   8   3  -1  124.01    2.79 
   8   3  -1  120.78    2.79 
   8  -3   1  121.21    2.79 
   8   3   1  127.92    2.85 
  -8   3  -1  124.68    2.91 
  -8   3  -1  127.98    2.99 
   8   3   1  127.76    2.81 
   8  -3  -1  124.20    2.97 
   8  -3  -1  127.54    3.01 
   8  -3  -1  121.74    2.84 
   9   3  -1   54.24    1.73 
   9  -3   1   52.89    1.77 
  -9   3   1   54.51    1.81 
   9  -3   1   50.82    1.70 
  -9   3   1   51.91    1.84 
   9   3  -1   49.07    1.69 
   9   3  -1   55.17    1.88 
   9  -3  -1   53.16    1.84 
   9  -3  -1   54.08    1.75 
  -9   3  -1   52.97    1.83 
   9   3   1   53.59    1.70 
   9   3   1   54.37    1.74 
  -9   3  -1   52.88    1.78 
   9  -3  -1   55.63    1.85 
   9   3   1   53.46    1.81 
  10  -3   1   27.87    1.27 
  10   3  -1   26.16    1.26 
 -10   3   1   27.20    1.37 
 -10   3   1   29.77    1.36 
  10   3  -1   27.91    1.38 
  10   3  -1   28.94    1.30 
  10  -3   1   28.39    1.33 
  10   3   1   29.29    1.37 
  10   3   1   29.02    1.28 
  10   3   1   27.52    1.27 
 -10   3  -1   28.88    1.37 
  10  -3  -1   26.21    1.26 
  10  -3  -1   28.99    1.38 
  10  -3  -1   29.23    1.39 
 -10   3  -1   28.47    1.34 
  11   3  -1    4.75    0.67 
  11   3  -1    5.74    0.69 
 -11   3   1    5.15    0.75 
  11  -3   1    4.92    0.66 
  11   3  -1    4.92    0.78 
  11  -3   1    4.31    0.62 
 -11   3   1    5.73    0.86 
  11   3   1    5.25    0.67 
 -11   3  -1    5.93    0.73 
  11  -3  -1    4.65    0.70 
  11   3   1    5.72    0.66 
  11   3   1    5.16    0.67 
  11  -3  -1    5.54    0.72 
  11  -3  -1    5.73    0.69 
 -11   3  -1    5.47    0.73 
  12  -3   1    2.94    0.59 
  12   3  -1    2.84    0.58 
  12   3  -1    2.72    0.54 
  12  -3   1    2.39    0.54 
 -12   3   1    2.39    0.54 
 -12   3   1    3.71    0.77 
  12  -3   1    2.80    0.60 
  12   3  -1    2.60    0.52 
  12  -3  -1    3.10    0.60 
  12  -3  -1    2.66    0.56 
 -12   3  -1    3.47    0.72 
  12   3   1    3.94    0.62 
  12   3   1    2.85    0.53 
 -12   3  -1    2.82    0.62 
  12  -3  -1    2.11    0.49 
  12   3   1    3.10    0.59 
  13   3  -1   -0.07    0.24 
  13  -3   1   -0.02    0.34 
  13   3  -1   -0.04    0.32 
  13  -3   1   -0.01    0.28 
  13   3  -1    0.27    0.34 
 -13   3   1    0.12    0.35 
  13  -3   1   -0.51    0.25 
 -13   3   1    0.13    0.35 
  13  -3  -1    0.06    0.31 
  13   3   1   -0.23    0.24 
 -13   3  -1    0.20    0.36 
  13  -3  -1    0.31    0.39 
  13  -3  -1   -0.40    0.27 
  13   3   1    0.19    0.33 
  13   3   1   -0.12    0.26 
 -13   3  -1    0.32    0.37 
 -14   3   1   40.73    1.88 
  14  -3   1   38.36    1.85 
  14   3  -1   40.11    1.94 
  14   3  -1   37.68    1.80 
  14  -3   1   38.89    1.91 
 -14   3   1   40.31    1.95 
  14  -3   1   38.01    1.77 
  14   3  -1   39.68    1.83 
  14  -3  -1   37.84    1.89 
  14   3   1   38.77    1.78 
  14  -3  -1   38.39    1.79 
 -14   3  -1   37.49    1.87 
  14   3   1   39.23    1.83 
 -14   3  -1   39.31    1.84 
  14   3   1   39.30    1.90 
  14  -3  -1   38.26    1.88 
  15   3  -1   28.19    1.62 
  15  -3   1   27.17    1.67 
  15  -3   1   27.08    1.57 
  15  -3   1   29.55    1.68 
 -15   3   1   30.04    1.76 
  15   3  -1   28.98    1.72 
 -15   3   1   28.33    1.66 
  15   3  -1   28.84    1.64 
  15  -3  -1   28.73    1.70 
 -15   3  -1   27.81    1.64 
  15  -3  -1   27.28    1.59 
  15   3   1   29.48    1.64 
  15  -3  -1   27.83    1.68 
 -15   3  -1   29.32    1.72 
  15   3   1   31.46    1.76 
  15   3   1   27.83    1.60 
  16  -3   1    5.61    1.01 
  16  -3   1    3.45    0.73 
  16   3  -1    4.75    1.00 
  16   3  -1    4.37    0.83 
  16   3  -1    4.73    0.86 
  16  -3   1    3.63    0.74 
 -16   3   1    4.89    0.83 
 -16   3   1    4.75    0.91 
 -16   3  -1    4.09    0.84 
  16  -3  -1    3.13    0.75 
  16   3   1    3.13    0.72 
 -16   3  -1    2.81    0.70 
  16  -3  -1    2.72    0.68 
  16  -3  -1    2.49    0.80 
  16   3   1    4.26    0.83 
  16   3   1    2.79    0.69 
  17   3  -1   35.34    1.96 
  17  -3   1   38.68    2.06 
  17  -3   1   35.39    1.93 
  17   3  -1   39.00    2.14 
 -17   3   1   37.59    2.01 
  17  -3   1   37.92    2.09 
  17   3  -1   37.01    1.98 
 -17   3   1   42.01    2.19 
  17   3   1   38.72    2.00 
  17   3   1   35.69    1.92 
 -17   3  -1   38.84    2.04 
  17  -3  -1   37.44    2.07 
  17  -3  -1   37.33    2.05 
  17  -3  -1   33.86    1.89 
  17   3   1   38.63    2.09 
 -17   3  -1   38.92    2.10 
  18   3  -1    7.86    1.16 
  18  -3   1    6.74    1.05 
 -18   3   1    6.03    1.03 
  18   3  -1    5.95    1.00 
  18   3  -1    6.82    1.18 
  18  -3   1    7.99    1.26 
  18  -3   1    8.21    1.10 
  18  -3  -1    6.18    1.12 
 -18   3  -1    6.71    1.22 
 -18   3  -1    6.97    1.12 
  18   3   1    7.23    1.08 
  18   3   1    7.63    1.22 
  18  -3  -1    5.62    0.91 
  18  -3  -1    6.27    1.05 
  18   3   1    8.17    1.17 
  19   3  -1   26.02    1.77 
 -19   3   1   25.26    1.78 
  19   3  -1   23.01    1.80 
  19   3  -1   26.48    1.81 
  19  -3   1   21.99    1.75 
  19  -3   1   24.37    1.81 
 -19   3  -1   27.27    1.83 
  19   3   1   25.93    1.76 
  19  -3  -1   23.47    1.79 
  19   3   1   23.62    1.80 
  19   3   1   26.81    1.81 
  19  -3  -1   24.99    1.85 
 -20   3   1   49.68    2.56 
  20   3  -1   55.27    2.66 
  20   3  -1   48.75    2.67 
  20   3  -1   56.92    2.68 
  20  -3   1   55.57    2.77 
  20  -3   1   56.01    2.74 
 -20   3  -1   55.74    2.64 
  20   3   1   57.77    2.70 
  20  -3  -1   54.72    2.77 
  20  -3  -1   56.19    2.78 
  20   3   1   55.33    2.77 
  20   3   1   47.81    2.49 
  21   3  -1    6.98    1.25 
  21   3  -1    7.67    1.43 
  21  -3   1    5.19    1.05 
  21   3  -1    8.31    1.30 
 -21   3   1    6.49    1.14 
  21  -3   1    9.21    1.41 
  21   3   1    7.25    1.16 
  21  -3  -1    6.72    1.21 
  21   3   1    6.55    1.19 
  21  -3  -1    7.74    1.36 
  21   3   1    7.91    1.27 
 -21   3  -1    7.31    1.14 
  22   3  -1    1.53    0.78 
 -22   3   1    0.66    0.67 
  22   3  -1    4.00    0.95 
  22  -3   1    0.99    0.72 
  22   3  -1    1.73    0.78 
  22  -3   1    2.33    0.90 
  22  -3  -1    1.30    0.76 
  22   3   1    2.06    0.81 
 -22   3  -1    0.28    0.63 
  22   3   1    1.26    0.75 
  22   3   1    0.14    0.69 
  22  -3  -1    0.38    0.65 
  23   3  -1    5.90    1.11 
  23   3  -1    6.22    1.23 
  23  -3   1    6.47    1.15 
  23   3  -1    5.92    1.15 
  23  -3   1    6.78    1.25 
  23  -3   1    6.58    1.22 
  23  -3  -1    6.21    1.20 
  23   3   1    4.54    1.03 
  23   3   1    7.99    1.40 
 -23   3  -1    7.59    1.27 
  23   3   1    8.07    1.35 
  23  -3  -1    5.81    1.13 
  23  -3  -1    8.07    1.37 
  24  -3   1   -0.42    0.67 
  24  -3   1    0.61    0.60 
  24   3  -1    1.90    0.88 
  24   3  -1    0.33    0.65 
  24   3  -1    1.26    0.74 
  24  -3   1    1.52    0.75 
  24  -3  -1    0.39    0.56 
  24   3   1   -0.52    0.56 
  24   3   1    0.53    0.71 
  24   3   1    1.78    0.85 
  24  -3  -1    0.80    0.73 
  24  -3  -1    1.53    0.84 
  25  -3   1    5.84    1.21 
  25   3  -1    7.68    1.37 
  25  -3   1    6.25    1.31 
  25  -3   1    8.55    1.47 
  25   3  -1    8.08    1.43 
  25   3  -1    7.24    1.47 
  25   3   1    6.97    1.32 
  25   3   1    6.23    1.25 
  25  -3  -1    5.75    1.26 
  25   3   1    7.15    1.30 
  25  -3  -1    4.99    1.20 
  25  -3  -1    6.19    1.25 
  26   3  -1    6.93    1.51 
  26   3  -1    6.36    1.22 
  26   3  -1    6.93    1.49 
  26  -3   1    7.06    1.47 
  26  -3   1    6.23    1.26 
  26  -3   1    6.50    1.37 
  26  -3  -1    7.61    1.46 
  26  -3  -1    7.47    1.55 
  26  -3  -1    4.41    1.12 
  26   3   1    8.54    1.54 
  26   3   1    7.79    1.37 
  26   3   1    6.15    1.43 
  27   3  -1    4.21    1.11 
  27  -3   1    4.77    1.25 
  27  -3   1    4.44    1.55 
  27   3   1    6.33    1.30 
  27  -3  -1    4.37    1.17 
  27   3   1    6.66    1.57 
   0  -4  -1  164.24    2.49 
  -1   4   1    3.87    0.32 
   1  -4   1    4.37    0.34 
   1  -4   1    4.37    0.28 
  -1   4   1    4.30    0.23 
  -1   4  -1    4.72    0.30 
   1  -4  -1    4.29    0.33 
   1  -4  -1    4.97    0.22 
  -1   4  -1    4.78    0.35 
   1  -4  -1    4.91    0.26 
  -1  -4   1    4.75    0.22 
   2  -4   1   30.60    0.79 
  -2   4   1   29.43    0.75 
   2  -4   1   30.38    0.88 
  -2   4   1   31.15    0.91 
   2   4  -1   30.33    0.67 
   2   4   1   26.21    0.55 
   2  -4  -1   26.23    0.66 
  -2  -4   1   27.28    0.64 
  -2   4  -1   27.26    0.84 
  -2   4  -1   27.95    0.77 
   2  -4  -1   26.40    0.82 
   2  -4  -1   27.54    0.76 
  -3   4   1  167.44    2.94 
   3   4  -1  168.82    2.78 
   3  -4   1  166.57    3.04 
   3  -4   1  165.05    2.91 
  -3   4   1  170.01    3.11 
  -3   4  -1  158.59    2.95 
  -3  -4   1  157.51    2.69 
   3  -4  -1  156.01    2.74 
   3  -4  -1  160.82    2.90 
   3  -4  -1  162.79    2.95 
  -3   4  -1  160.51    2.86 
   3   4   1  157.58    2.62 
   4  -4   1   95.18    2.06 
  -4   4   1   98.44    2.16 
   4   4  -1   98.00    1.88 
  -4   4   1   95.21    2.02 
   4  -4   1   92.98    1.96 
   4  -4  -1   96.81    2.10 
   4  -4  -1   92.98    2.06 
  -4   4  -1   97.03    2.11 
   4   4   1   98.85    1.86 
  -4  -4   1   93.02    1.89 
   4  -4  -1   94.20    1.94 
  -4   4  -1   95.33    2.03 
  -5   4   1   41.39    1.31 
  -5   4   1   39.79    1.22 
   5   4  -1   41.32    1.12 
   5  -4   1   43.07    1.28 
   5  -4   1   33.62    1.11 
  -5   4  -1   40.75    1.28 
  -5   4  -1   41.05    1.24 
  -5  -4   1   38.94    1.13 
   5  -4  -1   39.08    1.16 
   5   4   1   41.30    1.11 
   5  -4  -1   41.80    1.29 
  -6   4   1   27.29    1.11 
  -6   4   1   26.99    1.05 
   6   4  -1   26.89    0.96 
   6  -4   1   26.61    1.00 
   6  -4   1   27.69    1.06 
   6  -4  -1   26.51    1.00 
   6   4   1   25.80    0.94 
   6  -4  -1   28.32    1.10 
  -6   4  -1   28.17    1.10 
  -6  -4   1   26.35    0.98 
   6  -4  -1   28.02    1.09 
  -6   4  -1   27.96    1.07 
   7  -4   1   11.78    0.72 
   7  -4   1   11.68    0.74 
   7   4  -1   12.06    0.70 
  -7   4   1   12.12    0.79 
  -7   4  -1    7.94    0.65 
   7  -4  -1   11.02    0.69 
  -7  -4   1   10.79    0.68 
   7   4   1    9.76    0.61 
   7   4   1   10.15    0.64 
   7  -4  -1   10.14    0.71 
  -7   4  -1   11.67    0.75 
  -8   4   1   59.43    1.83 
   8   4  -1   55.91    1.71 
  -8   4   1   61.11    1.93 
   8  -4   1   57.33    1.74 
   8   4  -1   57.88    1.71 
   8  -4   1   58.60    1.82 
  -8   4  -1   56.66    1.82 
   8   4   1   56.31    1.64 
   8   4   1   58.46    1.69 
   8  -4  -1   55.69    1.81 
   8  -4  -1   55.55    1.83 
   8  -4  -1   57.42    1.73 
  -8   4  -1   54.06    1.76 
   9  -4   1  145.77    3.29 
   9  -4   1  141.94    3.36 
   9   4  -1  149.80    3.28 
  -9   4   1  145.34    3.40 
   9   4  -1  148.97    3.31 
  -9   4   1  152.63    3.56 
   9   4   1  146.45    3.24 
  -9   4  -1  149.10    3.49 
   9  -4  -1  148.07    3.45 
  -9   4  -1  143.39    3.36 
   9  -4  -1  145.81    3.45 
   9  -4  -1  140.67    3.26 
   9   4   1  148.28    3.23 
  10  -4   1    2.04    0.44 
  10   4  -1    2.40    0.48 
  10  -4   1    1.99    0.45 
 -10   4   1    1.64    0.46 
  10   4  -1    1.89    0.46 
 -10   4   1    2.23    0.55 
  10  -4  -1    1.73    0.46 
  10   4   1    2.55    0.49 
  10  -4  -1    2.35    0.49 
  10   4   1    2.15    0.44 
 -10   4  -1    2.58    0.56 
  10  -4  -1    2.59    0.53 
 -10   4  -1    2.54    0.52 
  10   4   1    2.85    0.58 
 -11   4   1   26.97    1.43 
  11   4  -1   27.64    1.32 
  11   4  -1   25.67    1.30 
 -11   4   1   27.99    1.41 
  11   4  -1   26.79    1.42 
  11  -4   1   25.37    1.27 
  11  -4   1   26.95    1.36 
  11   4   1   28.89    1.43 
  11   4   1   27.00    1.30 
  11   4   1   27.75    1.32 
  11  -4  -1   27.90    1.44 
  11  -4  -1   28.15    1.35 
 -11   4  -1   29.15    1.46 
  11  -4  -1   25.81    1.37 
 -11   4  -1   27.78    1.40 
  12  -4   1   14.44    1.01 
  12   4  -1   14.00    1.09 
  12  -4   1   14.35    1.05 
 -12   4   1   14.37    1.10 
  12   4  -1   14.59    1.03 
 -12   4   1   15.49    1.11 
  12   4  -1   13.84    1.00 
  12  -4  -1   14.77    1.10 
  12   4   1   13.43    0.98 
  12  -4  -1   13.17    1.00 
  12  -4  -1   13.21    1.05 
  12   4   1   16.18    1.07 
 -12   4  -1   12.93    1.03 
  12   4   1   16.27    1.12 
 -12   4  -1   14.91    1.10 
  13  -4   1   15.08    1.09 
  13   4  -1   13.93    1.07 
 -13   4   1   14.43    1.16 
  13   4  -1   14.64    1.15 
  13   4  -1   15.38    1.11 
  13  -4   1   15.86    1.21 
 -13   4   1   13.78    1.12 
  13  -4   1   12.86    1.06 
  13   4   1   15.56    1.16 
 -13   4  -1   14.18    1.13 
 -13   4  -1   15.39    1.18 
  13  -4  -1   14.36    1.13 
  13   4   1   14.56    1.08 
  13  -4  -1   14.73    1.17 
  13   4   1   14.84    1.07 
  13  -4  -1   14.24    1.09 
  14  -4   1   19.93    1.32 
  14  -4   1   19.82    1.36 
  14   4  -1   21.02    1.36 
  14   4  -1   19.63    1.34 
  14   4  -1   20.46    1.43 
 -14   4   1   20.86    1.45 
 -14   4   1   20.06    1.38 
  14  -4   1   20.65    1.43 
 -14   4  -1   21.80    1.42 
  14   4   1   22.50    1.37 
  14  -4  -1   19.83    1.41 
  14  -4  -1   19.91    1.40 
 -14   4  -1   23.10    1.49 
  14   4   1   22.88    1.39 
  14  -4  -1   22.32    1.39 
  14   4   1   20.89    1.42 
  15   4  -1   76.46    2.88 
  15   4  -1   78.70    2.71 
  15  -4   1   78.43    2.70 
  15  -4   1   74.39    2.75 
 -15   4   1   77.57    2.79 
  15  -4   1   76.28    2.85 
 -15   4   1   78.34    2.90 
  15   4  -1   80.52    2.77 
  15   4   1   74.18    2.62 
  15  -4  -1   70.93    2.73 
 -15   4  -1   72.97    2.78 
 -15   4  -1   71.98    2.68 
  15   4   1   76.69    2.80 
  15  -4  -1   72.89    2.76 
  15  -4  -1   71.77    2.59 
  15   4   1   76.28    2.64 
 -16   4   1    9.51    1.14 
  16  -4   1   10.68    1.13 
  16   4  -1    8.64    1.08 
  16   4  -1    8.14    1.01 
  16   4  -1    8.98    1.13 
  16  -4   1    9.74    1.17 
 -16   4   1    8.04    1.08 
  16  -4   1   11.37    1.18 
  16  -4  -1    6.44    0.98 
 -16   4  -1    8.80    1.09 
  16   4   1    8.93    1.09 
 -16   4  -1    8.33    1.17 
  16   4   1   10.11    1.07 
  16   4   1    7.81    1.03 
  16  -4  -1    9.64    1.08 
  16  -4  -1    9.38    1.15 
  17   4  -1    9.86    1.20 
  17   4  -1   11.72    1.20 
  17   4  -1   11.08    1.14 
  17  -4   1   11.96    1.29 
 -17   4   1   11.50    1.23 
 -17   4   1   11.74    1.22 
  17  -4   1   12.33    1.25 
  17  -4   1   12.84    1.21 
  17   4   1   12.06    1.19 
  17  -4  -1   13.40    1.22 
  17   4   1   11.82    1.21 
  17   4   1   10.89    1.19 
 -17   4  -1   10.64    1.20 
  17  -4  -1    9.18    1.22 
 -17   4  -1   13.73    1.31 
  17  -4  -1   10.57    1.17 
  18  -4   1    5.68    1.02 
  18   4  -1    5.90    1.01 
  18   4  -1    4.46    0.87 
 -18   4   1    5.52    1.02 
  18  -4   1    3.52    0.97 
 -18   4   1    4.37    0.90 
  18   4  -1    5.81    1.16 
  18  -4   1    6.47    1.02 
  18  -4  -1    3.70    0.84 
 -18   4  -1    3.93    0.81 
  18  -4  -1    4.04    0.93 
  18  -4  -1    4.07    0.84 
  18   4   1    5.37    0.96 
 -18   4  -1    3.80    0.90 
  18   4   1    5.50    0.96 
  18   4   1    2.13    0.67 
  19   4  -1    4.03    0.98 
  19  -4   1    3.41    0.85 
 -19   4   1    2.45    0.79 
  19  -4   1    4.04    1.01 
  19   4  -1    4.83    0.97 
 -19   4   1    2.49    0.72 
  19   4  -1    4.07    0.90 
  19   4   1    4.77    0.95 
  19  -4  -1    4.30    0.91 
 -19   4  -1    3.48    1.01 
  19   4   1    3.66    0.89 
 -19   4  -1    3.48    0.90 
  19  -4  -1    3.08    0.82 
  19   4   1    2.96    0.80 
  20   4  -1   11.72    1.45 
  20  -4   1    8.19    1.31 
  20   4  -1   10.80    1.38 
 -20   4   1    8.99    1.32 
  20  -4   1   10.89    1.39 
  20   4  -1    7.31    1.16 
  20  -4  -1    9.27    1.39 
 -20   4  -1   12.84    1.44 
  20   4   1   11.13    1.36 
  20   4   1    7.13    1.19 
  20  -4  -1   10.80    1.39 
  20   4   1   11.05    1.39 
  21   4  -1   19.57    1.83 
  21  -4   1   17.20    1.67 
  21  -4   1   20.69    1.82 
  21   4  -1   22.08    1.76 
  21   4  -1   18.19    1.68 
 -21   4   1   21.15    1.76 
 -21   4  -1   19.20    1.73 
  21   4   1   21.07    1.77 
  21   4   1   23.38    1.92 
  21  -4  -1   19.57    1.83 
  21   4   1   21.47    1.77 
  21  -4  -1   22.04    1.87 
  22   4  -1    7.28    1.20 
  22  -4   1   10.65    1.39 
  22   4  -1   10.35    1.45 
  22   4  -1   11.96    1.41 
  22  -4   1   12.15    1.50 
 -22   4   1   11.47    1.45 
  22   4   1   10.70    1.44 
  22   4   1    9.02    1.38 
  22   4   1   11.90    1.41 
  22  -4  -1   11.50    1.53 
  22  -4  -1    8.14    1.31 
 -22   4  -1   12.11    1.44 
  23   4  -1    0.67    0.58 
  23  -4   1    1.44    0.72 
  23   4  -1    0.95    0.77 
 -23   4   1    0.90    0.63 
  23   4  -1    1.07    0.75 
  23  -4   1    0.30    0.69 
  23  -4   1    1.59    0.75 
  23   4   1    2.30    0.80 
  23  -4  -1    2.01    0.86 
  23   4   1    1.53    0.85 
 -23   4  -1    1.14    0.78 
  23   4   1    1.16    0.74 
  23  -4  -1    1.92    0.79 
  23  -4  -1    1.03    0.81 
  24  -4   1    3.85    1.07 
  24  -4   1    3.84    1.02 
  24   4  -1    4.65    1.02 
  24   4  -1    3.71    1.05 
  24   4  -1    5.20    1.17 
  24   4   1    1.22    0.88 
  24  -4  -1    2.73    0.96 
  24   4   1    3.61    1.00 
  24  -4  -1    3.85    1.02 
  24  -4  -1    3.56    1.04 
 -24   4  -1    3.74    0.96 
  24   4   1    7.01    1.30 
  25   4  -1    1.09    0.69 
  25   4  -1    1.50    0.96 
  25  -4   1    0.08    0.81 
  25  -4   1    1.63    0.87 
  25   4  -1    1.39    0.98 
  25  -4   1    2.34    0.86 
  25  -4  -1    1.23    0.85 
  25  -4  -1    1.28    0.81 
  25   4   1    0.84    0.71 
  25   4   1    1.40    0.99 
  25   4   1    2.29    0.83 
  25  -4  -1    0.20    0.73 
  26  -4   1    1.33    0.86 
  26   4  -1   -0.10    0.55 
  26   4  -1    0.20    0.88 
  26  -4   1    0.32    0.67 
  26  -4   1   -0.89    0.89 
  26   4  -1    0.58    0.95 
  26  -4  -1    1.15    0.80 
  26   4   1    0.38    0.87 
  26  -4  -1   -1.58    0.67 
  26  -4  -1   -1.01    0.94 
  26   4   1   -0.72    0.90 
  26   4   1   -0.08    0.62 
  27   4  -1    6.07    1.32 
  27  -4   1    7.39    1.46 
  27   4   1    8.28    1.41 
  27  -4  -1    5.80    1.28 
  27   4   1    6.13    1.57 
   0  -5   1  352.23    5.40 
   0   5   1  366.56    5.69 
   0   5   1  354.07    5.25 
   0  -5  -1  329.03    5.21 
   0   5  -1  365.27    5.76 
   0   5  -1  349.27    5.44 
   1   5  -1   56.93    1.18 
  -1   5   1   61.36    1.41 
  -1   5   1   57.36    1.12 
   1  -5   1   58.72    1.40 
   1  -5   1   58.34    1.20 
  -1  -5   1   56.45    1.04 
  -1   5  -1   55.87    1.21 
   1  -5  -1   56.80    1.35 
  -1   5  -1   57.10    1.38 
   1  -5  -1   56.41    1.02 
   2  -5   1   11.46    0.49 
   2  -5   1   11.16    0.58 
   2   5  -1   11.46    0.38 
  -2   5   1   10.42    0.57 
  -2   5   1   11.23    0.46 
   2   5   1    9.45    0.26 
  -2  -5   1    9.45    0.35 
   2  -5  -1    9.25    0.53 
  -2   5  -1    9.85    0.49 
  -2   5  -1    9.90    0.56 
   2  -5  -1   10.19    0.40 
  -3   5   1   23.36    0.88 
   3   5  -1   22.82    0.62 
   3  -5   1   22.03    0.74 
   3  -5   1   22.16    0.84 
  -3   5   1   23.80    0.76 
   3  -5  -1   25.77    0.90 
   3  -5  -1   25.79    0.75 
  -3   5  -1   24.57    0.91 
  -3  -5   1   24.98    0.69 
  -3   5  -1   25.22    0.83 
   3   5   1   25.54    0.63 
  -4   5   1  141.41    2.87 
  -4   5   1  136.50    2.67 
   4  -5   1  142.88    2.80 
   4  -5   1  134.86    2.62 
   4   5  -1  140.22    2.48 
  -4   5  -1  142.14    2.86 
   4  -5  -1  133.45    2.75 
   4  -5  -1  137.09    2.58 
  -4   5  -1  137.55    2.72 
   4  -5  -1  150.34    2.86 
  -4  -5   1  140.01    2.54 
   4   5   1  135.93    2.44 
  -5   5   1   12.80    0.69 
  -5   5   1   12.98    0.75 
   5  -5   1   14.56    0.74 
   5   5  -1   13.91    0.61 
   5  -5   1   13.95    0.67 
   5   5   1   10.90    0.53 
   5  -5  -1   11.23    0.60 
  -5   5  -1   10.39    0.63 
   5  -5  -1    9.84    0.64 
   5  -5  -1    9.73    0.63 
  -5  -5   1   10.17    0.54 
  -5   5  -1   10.90    0.67 
   6  -5   1   46.75    1.47 
   6   5  -1   46.92    1.30 
  -6   5   1   47.50    1.46 
   6  -5   1   47.76    1.40 
  -6   5   1   50.70    1.59 
  -6   5  -1   50.72    1.50 
   6  -5  -1   47.42    1.38 
  -6  -5   1   46.55    1.34 
   6  -5  -1   44.42    1.47 
  -6   5  -1   48.80    1.54 
   6   5   1   47.18    1.30 
   6  -5  -1   46.63    1.49 
   7  -5   1    8.32    0.66 
  -7   5   1    8.43    0.69 
  -7   5   1    8.05    0.67 
   7  -5   1    8.12    0.63 
   7   5  -1    8.47    0.59 
   7   5   1    8.09    0.57 
   7  -5  -1    7.31    0.63 
  -7   5  -1    7.03    0.63 
   7  -5  -1    7.18    0.59 
  -7   5  -1    7.47    0.65 
   7  -5  -1    7.89    0.67 
  -7  -5   1    5.45    0.52 
   8  -5   1   96.66    2.41 
   8  -5   1   97.23    2.52 
   8   5  -1   98.55    2.35 
  -8   5   1   98.50    2.63 
  -8   5   1   99.55    2.54 
   8   5   1   95.07    2.29 
   8  -5  -1   92.40    2.35 
   8  -5  -1   93.91    2.51 
  -8   5  -1   95.28    2.55 
  -8   5  -1   99.08    2.52 
   8  -5  -1   92.68    2.52 
   9   5  -1   44.79    1.52 
   9  -5   1   42.58    1.61 
  -9   5   1   44.88    1.66 
   9  -5   1   44.16    1.57 
  -9   5   1   41.60    1.68 
   9  -5  -1   42.76    1.54 
   9  -5  -1   42.91    1.68 
   9   5   1   42.50    1.48 
   9   5   1   46.17    1.54 
  -9   5  -1   41.97    1.63 
  -9   5  -1   42.71    1.67 
   9  -5  -1   43.28    1.65 
  10  -5   1    1.12    0.39 
 -10   5   1    1.51    0.44 
  10  -5   1    1.83    0.43 
  10   5  -1    1.46    0.42 
 -10   5   1    1.93    0.54 
  10   5  -1    1.50    0.40 
 -10   5  -1    0.48    0.32 
  10   5   1    1.11    0.36 
 -10   5  -1    0.78    0.37 
  10  -5  -1    1.15    0.42 
  10  -5  -1    1.15    0.44 
  10   5   1    0.83    0.36 
  10  -5  -1    0.49    0.32 
  11   5  -1   29.09    1.35 
  11  -5   1   29.91    1.37 
 -11   5   1   28.47    1.49 
  11   5  -1   28.38    1.36 
  11  -5   1   27.20    1.39 
 -11   5   1   29.92    1.46 
  11   5   1   27.63    1.30 
  11  -5  -1   28.88    1.36 
  11   5   1   27.51    1.30 
  11  -5  -1   26.09    1.39 
  11  -5  -1   26.40    1.41 
 -11   5  -1   28.20    1.47 
 -11   5  -1   28.55    1.43 
  12  -5   1   23.61    1.29 
  12   5  -1   24.10    1.42 
  12  -5   1   27.35    1.43 
 -12   5   1   24.52    1.44 
  12   5  -1   24.85    1.30 
 -12   5   1   23.83    1.39 
  12   5  -1   23.12    1.29 
 -12   5  -1   24.42    1.43 
  12   5   1   25.44    1.32 
  12   5   1   25.84    1.42 
  12   5   1   25.25    1.31 
  12  -5  -1   23.84    1.42 
  12  -5  -1   23.60    1.37 
 -12   5  -1   24.69    1.40 
  12  -5  -1   25.61    1.35 
 -13   5   1   28.61    1.57 
  13   5  -1   30.39    1.65 
 -13   5   1   27.67    1.59 
  13   5  -1   29.94    1.50 
  13  -5   1   29.02    1.55 
  13   5  -1   27.04    1.47 
  13  -5   1   26.77    1.57 
  13  -5   1   28.43    1.48 
  13   5   1   30.25    1.63 
  13  -5  -1   29.08    1.61 
  13  -5  -1   28.43    1.57 
  13   5   1   26.87    1.43 
  13   5   1   31.30    1.52 
 -13   5  -1   28.19    1.56 
  13  -5  -1   29.68    1.52 
 -13   5  -1   29.64    1.63 
  14  -5   1    6.60    0.87 
 -14   5   1    8.05    0.96 
  14  -5   1    8.39    1.01 
  14   5  -1    6.91    0.94 
  14   5  -1    6.77    0.90 
  14   5  -1    8.23    0.95 
  14  -5   1    7.64    0.91 
 -14   5   1    6.85    0.91 
 -14   5  -1    7.26    0.96 
  14  -5  -1    7.34    0.94 
  14  -5  -1    7.23    0.92 
  14   5   1    7.98    0.90 
  14   5   1    9.11    0.95 
  14   5   1    7.56    0.97 
  14  -5  -1    7.75    0.96 
 -14   5  -1    8.06    0.95 
 -15   5   1   38.75    1.96 
 -15   5   1   37.81    1.98 
  15  -5   1   38.00    2.00 
  15   5  -1   37.63    1.88 
  15  -5   1   39.22    1.95 
  15   5  -1   37.79    2.01 
  15  -5   1   41.11    1.91 
  15   5  -1   40.41    1.88 
  15   5   1   40.97    2.05 
  15  -5  -1   43.50    1.97 
  15  -5  -1   40.58    2.02 
 -15   5  -1   40.01    1.98 
  15   5   1   39.97    1.89 
  15  -5  -1   40.65    2.05 
  15   5   1   39.81    1.87 
 -15   5  -1   38.67    2.01 
 -16   5   1   24.02    1.62 
  16  -5   1   23.83    1.52 
  16   5  -1   23.14    1.65 
  16  -5   1   24.74    1.63 
  16   5  -1   28.91    1.66 
  16  -5   1   24.77    1.69 
  16   5  -1   23.83    1.56 
 -16   5   1   25.06    1.72 
 -16   5  -1   20.29    1.54 
 -16   5  -1   21.19    1.54 
  16  -5  -1   22.97    1.53 
  16   5   1   21.84    1.46 
  16   5   1   22.05    1.57 
  16  -5  -1   22.97    1.61 
  16  -5  -1   19.61    1.51 
  16   5   1   23.60    1.51 
  17   5  -1   19.68    1.46 
  17   5  -1   20.83    1.53 
 -17   5   1   22.11    1.59 
  17  -5   1   21.56    1.49 
 -17   5   1   19.50    1.57 
  17   5  -1   17.47    1.51 
  17  -5   1   21.00    1.55 
  17  -5   1   20.79    1.60 
  17   5   1   21.01    1.48 
  17   5   1   23.44    1.66 
  17  -5  -1   18.68    1.51 
  17   5   1   20.85    1.49 
  17  -5  -1   22.27    1.54 
 -17   5  -1   21.20    1.62 
 -17   5  -1   19.54    1.52 
  17  -5  -1   20.34    1.58 
  18   5  -1    5.11    0.92 
  18   5  -1    6.02    0.99 
  18  -5   1    4.03    0.86 
 -18   5   1    4.85    0.95 
 -18   5   1    4.13    0.86 
  18  -5   1    7.90    1.01 
  18  -5   1    5.44    1.05 
  18   5  -1    4.14    0.94 
  18  -5  -1    5.61    0.99 
 -18   5  -1    3.48    0.73 
  18  -5  -1    6.54    1.05 
  18   5   1    6.64    1.05 
  18   5   1    6.55    1.04 
  18   5   1    5.48    1.07 
 -18   5  -1    5.82    0.99 
  18  -5  -1    4.96    0.90 
 -19   5   1    9.35    1.27 
  19   5  -1    8.25    1.21 
  19  -5   1    6.52    1.13 
  19   5  -1    9.21    1.31 
 -19   5   1    6.11    1.05 
  19  -5   1    6.85    1.09 
  19   5  -1    9.05    1.16 
  19   5   1    5.59    1.04 
  19  -5  -1    5.51    1.04 
  19  -5  -1    8.00    1.27 
  19  -5  -1    6.78    1.04 
 -19   5  -1    8.55    1.26 
  19   5   1    5.82    1.02 
 -19   5  -1    7.46    1.30 
  19   5   1    9.00    1.14 
 -20   5   1   29.92    2.03 
  20   5  -1   33.11    2.12 
 -20   5   1   31.59    2.14 
  20   5  -1   30.30    1.95 
  20  -5   1   33.23    2.14 
  20   5  -1   31.78    2.17 
  20  -5   1   33.06    2.17 
  20   5   1   32.54    2.16 
  20  -5  -1   34.97    2.22 
  20   5   1   34.34    2.06 
 -20   5  -1   30.66    2.11 
 -20   5  -1   30.49    2.05 
  20   5   1   32.27    2.02 
  20  -5  -1   34.67    2.18 
  21  -5   1    8.96    1.37 
  21   5  -1    7.47    1.44 
  21  -5   1    6.22    1.18 
  21   5  -1   10.47    1.26 
  21   5  -1    8.00    1.24 
 -21   5   1    7.21    1.27 
  21  -5  -1    6.68    1.26 
  21   5   1    6.10    1.14 
  21   5   1   10.19    1.32 
  21   5   1    8.57    1.30 
 -21   5  -1    6.86    1.14 
  21  -5  -1   11.31    1.39 
 -21   5  -1    8.54    1.31 
  22  -5   1    1.05    0.75 
  22  -5   1    0.63    0.78 
  22   5  -1    1.49    0.73 
 -22   5   1    1.22    0.67 
  22   5  -1    0.36    0.65 
  22  -5   1    0.12    0.56 
  22   5  -1    1.21    0.65 
  22  -5  -1    1.85    0.82 
  22  -5  -1    0.66    0.78 
  22   5   1    0.32    0.59 
  22   5   1    2.11    0.73 
  22  -5  -1    1.55    0.70 
  22   5   1    0.77    0.61 
 -22   5  -1    0.40    0.62 
  23  -5   1    0.49    0.59 
  23   5  -1    1.53    0.72 
  23  -5   1   -0.95    0.50 
 -23   5   1    1.07    0.67 
  23  -5   1   -0.49    0.53 
  23   5  -1   -0.66    0.49 
  23   5  -1   -0.64    0.55 
  23  -5  -1    0.66    0.76 
  23  -5  -1   -0.68    0.55 
  23   5   1   -0.09    0.55 
  23  -5  -1    0.82    0.63 
  23   5   1    0.16    0.67 
  23   5   1   -0.05    0.47 
 -23   5  -1   -0.07    0.55 
  24   5  -1    7.82    1.37 
  24  -5   1    8.17    1.47 
 -24   5   1    6.17    1.13 
  24  -5   1    6.88    1.20 
  24  -5   1    5.51    1.10 
  24   5  -1    5.62    1.10 
  24   5  -1    6.65    1.31 
  24  -5  -1    4.14    1.13 
  24   5   1    5.74    1.13 
  24   5   1    9.55    1.45 
  24  -5  -1    5.45    1.26 
 -24   5  -1    5.76    1.16 
  24  -5  -1    4.86    1.09 
  24   5   1    6.62    1.24 
 -25   5   1    0.28    0.69 
  25   5  -1    0.35    0.68 
  25   5  -1    0.39    0.78 
  25  -5   1    1.98    0.87 
  25  -5   1    0.37    0.65 
  25  -5   1    0.33    0.61 
  25   5  -1    0.16    0.72 
  25   5   1    0.18    0.64 
  25   5   1    0.41    0.76 
  25  -5  -1    0.77    0.80 
  25   5   1   -0.29    0.61 
  25  -5  -1    0.33    0.79 
  25  -5  -1    0.22    0.69 
 -25   5  -1    0.54    0.58 
  26   5  -1    0.24    0.72 
  26   5  -1    0.65    0.94 
  26  -5   1    3.46    1.08 
  26   5  -1    3.57    1.19 
  26  -5   1    0.88    0.79 
  26  -5  -1    1.27    1.00 
  26   5   1    3.01    1.03 
 -26   5  -1    2.12    0.96 
  26  -5  -1    2.19    1.71 
  26   5   1    2.04    1.00 
  26  -5  -1    1.16    0.78 
  26   5   1    3.28    0.97 
  27   5  -1    7.36    1.30 
  27  -5   1    4.92    1.32 
  27  -5  -1    9.46    1.66 
  27   5   1    7.15    2.59 
  27   5   1    7.23    1.34 
   0   6   1  198.65    3.52 
   0  -6   1  195.34    3.19 
   0   6  -1  191.52    3.24 
   0   6   1  193.12    3.07 
   0   6  -1  197.28    3.57 
  -1   6   1    7.56    0.37 
   1  -6   1    7.37    0.40 
   1   6  -1    7.62    0.40 
  -1   6   1    8.23    0.53 
   1  -6   1    6.90    0.52 
   1  -6  -1    5.97    0.47 
  -1  -6   1    5.67    0.28 
  -1   6  -1    5.75    0.39 
  -1   6  -1    5.14    0.47 
   1  -6  -1    5.61    0.27 
   2   6  -1  241.41    3.71 
   2  -6   1  231.42    3.92 
   2  -6   1  240.32    4.22 
  -2   6   1  240.68    3.91 
  -2   6   1  244.72    4.26 
  -2   6  -1  248.33    4.30 
   2  -6  -1  238.79    3.80 
  -2   6  -1  242.85    4.04 
   2  -6  -1  237.86    4.22 
  -2  -6   1  237.22    3.74 
   3   6  -1   28.16    0.70 
   3  -6   1   28.06    0.85 
  -3   6   1   29.00    0.87 
  -3   6   1   28.02    1.02 
   3   6   1   31.90    0.68 
  -3  -6   1   31.90    0.79 
  -3   6  -1   31.76    1.08 
   3  -6  -1   30.93    0.84 
   3  -6  -1   27.33    1.00 
  -3   6  -1   31.49    0.97 
   4  -6   1   14.32    0.74 
  -4   6   1   15.95    0.70 
   4   6  -1   15.79    0.56 
  -4   6   1   16.19    0.80 
   4  -6   1   15.02    0.66 
  -4  -6   1   14.31    0.56 
  -4   6  -1   13.10    0.67 
   4  -6  -1   13.83    0.60 
  -4   6  -1   13.11    0.73 
   4   6   1   13.73    0.50 
   4  -6  -1   12.46    0.70 
   5  -6   1   67.44    1.79 
   5   6  -1   67.70    1.51 
   5  -6   1   66.41    1.64 
  -5   6   1   68.52    1.88 
  -5   6   1   68.70    1.74 
  -5   6  -1   65.52    1.82 
   5  -6  -1   67.32    1.77 
  -5  -6   1   65.32    1.53 
   5  -6  -1   67.08    1.79 
  -5   6  -1   63.78    1.70 
   5   6   1   63.60    1.44 
  -6   6   1   31.32    1.26 
  -6   6   1   31.65    1.17 
   6  -6   1   28.67    1.15 
   6   6  -1   30.55    0.99 
   6  -6   1   28.44    1.06 
   6  -6  -1   30.00    1.18 
  -6   6  -1   26.62    1.10 
  -6  -6   1   29.30    1.01 
  -6   6  -1   29.79    1.21 
   6  -6  -1   29.14    1.05 
   6   6   1   28.35    0.94 
   6  -6  -1   28.73    1.16 
  -7   6   1   41.85    1.47 
   7  -6   1   43.46    1.50 
  -7   6   1   43.63    1.58 
   7  -6   1   43.05    1.41 
   7   6  -1   45.32    1.33 
  -7   6  -1   47.69    1.58 
   7  -6  -1   45.04    1.57 
  -7  -6   1   50.49    1.45 
   7  -6  -1   43.49    1.56 
   7   6   1   45.42    1.34 
   7  -6  -1   44.89    1.44 
  -7   6  -1   46.55    1.63 
   8   6  -1  103.10    2.40 
   8  -6   1  102.80    2.65 
   8  -6   1  104.08    2.52 
  -8   6   1  101.84    2.63 
  -8   6   1  107.97    2.81 
   8  -6  -1  105.13    2.69 
  -8   6  -1  101.27    2.62 
   8  -6  -1  100.71    2.67 
   8  -6  -1   99.84    2.46 
  -8   6  -1  101.46    2.70 
   8   6   1  103.41    2.38 
   9  -6   1   51.33    1.71 
  -9   6   1   49.50    1.87 
  -9   6   1   53.48    1.84 
   9   6  -1   49.84    1.60 
   9  -6   1   50.54    1.79 
   9  -6  -1   50.91    1.83 
  -9   6  -1   52.80    1.90 
   9  -6  -1   50.17    1.68 
   9  -6  -1   53.80    1.89 
  -9   6  -1   52.30    1.83 
   9   6   1   43.47    1.52 
 -10   6   1   61.24    2.09 
  10  -6   1   61.68    1.98 
  10  -6   1   61.70    2.07 
  10   6  -1   63.21    1.93 
 -10   6   1   63.50    2.22 
  10  -6  -1   60.96    2.13 
  10   6   1   60.68    1.88 
 -10   6  -1   58.68    2.06 
  10  -6  -1   60.92    1.95 
  10   6   1   60.05    1.89 
 -10   6  -1   60.55    2.14 
  10  -6  -1   61.68    2.11 
  11  -6   1   26.97    1.32 
 -11   6   1   28.69    1.52 
  11  -6   1   28.58    1.43 
 -11   6   1   29.08    1.46 
  11   6  -1   27.81    1.30 
  11   6  -1   26.04    1.31 
  11  -6  -1   28.41    1.49 
  11   6   1   27.42    1.29 
  11  -6  -1   27.03    1.43 
 -11   6  -1   28.09    1.49 
  11   6   1   28.95    1.32 
 -11   6  -1   26.36    1.42 
  11  -6  -1   30.65    1.40 
  12  -6   1   37.98    1.71 
  12   6  -1   36.19    1.56 
 -12   6   1   36.24    1.78 
 -12   6   1   37.70    1.74 
  12   6  -1   36.21    1.62 
  12  -6   1   37.90    1.63 
  12  -6  -1   38.69    1.76 
  12   6   1   38.34    1.60 
  12   6   1   36.21    1.58 
  12  -6  -1   36.36    1.62 
 -12   6  -1   34.91    1.70 
  12  -6  -1   39.02    1.81 
 -12   6  -1   35.76    1.75 
  13   6  -1    9.53    0.91 
  13   6  -1    9.96    0.97 
  13  -6   1    7.70    0.96 
 -13   6   1    7.33    0.92 
  13  -6   1    9.57    0.95 
  13  -6   1    8.79    0.94 
 -13   6   1    8.14    0.97 
  13   6   1   10.38    0.94 
 -13   6  -1    9.86    1.03 
  13   6   1    8.74    0.89 
  13  -6  -1    9.55    1.00 
  13   6   1    9.27    0.99 
  13  -6  -1    8.59    0.93 
 -13   6  -1    7.77    0.95 
  13  -6  -1    9.51    1.02 
 -14   6   1   62.69    2.54 
  14  -6   1   59.54    2.46 
 -14   6   1   62.56    2.45 
  14   6  -1   63.71    2.27 
  14  -6   1   62.48    2.31 
  14  -6   1   64.36    2.44 
  14   6  -1   63.62    2.54 
  14   6  -1   65.37    2.39 
  14   6   1   66.80    2.56 
  14  -6  -1   66.03    2.39 
 -14   6  -1   64.18    2.47 
  14  -6  -1   63.63    2.52 
  14  -6  -1   61.71    2.46 
  14   6   1   68.13    2.36 
 -14   6  -1   65.83    2.58 
  14   6   1   65.56    2.35 
  15  -6   1   19.24    1.39 
  15  -6   1   17.74    1.39 
  15  -6   1   17.87    1.29 
  15   6  -1   18.57    1.34 
 -15   6   1   15.67    1.33 
  15   6  -1   18.29    1.28 
  15   6  -1   16.07    1.37 
 -15   6   1   16.17    1.33 
  15   6   1   18.53    1.41 
  15  -6  -1   17.48    1.38 
 -15   6  -1   18.21    1.40 
  15   6   1   17.43    1.27 
 -15   6  -1   17.03    1.32 
  15  -6  -1   16.64    1.27 
  15   6   1   18.80    1.30 
  15  -6  -1   17.57    1.37 
  16  -6   1    5.79    0.89 
  16   6  -1    4.39    0.80 
  16   6  -1    6.29    1.14 
  16  -6   1    5.26    0.90 
  16   6  -1    4.81    0.82 
  16  -6   1    4.99    0.87 
 -16   6   1    5.19    0.99 
 -16   6   1    4.07    0.82 
 -16   6  -1    4.67    0.80 
  16  -6  -1    5.55    0.99 
  16  -6  -1    4.12    0.82 
 -16   6  -1    4.48    0.84 
  16  -6  -1    6.27    1.04 
  16   6   1    5.43    0.90 
  16   6   1    4.70    0.83 
  16   6   1    7.03    1.13 
  17   6  -1    2.62    0.84 
  17   6  -1    1.01    0.55 
  17  -6   1    1.25    0.57 
  17   6  -1    1.69    0.63 
  17  -6   1    1.17    0.55 
 -17   6   1    1.49    0.57 
  17  -6   1    1.82    0.65 
 -17   6   1    2.06    0.69 
  17  -6  -1    1.94    0.72 
 -17   6  -1    1.23    0.57 
  17  -6  -1    1.42    0.64 
 -17   6  -1    0.98    0.59 
  17   6   1    2.46    0.67 
  17   6   1    1.24    0.57 
  17   6   1    2.83    0.78 
  17  -6  -1    1.46    0.61 
  18  -6   1    1.65    0.67 
  18  -6   1    2.36    0.68 
 -18   6   1    2.97    0.78 
  18   6  -1    1.42    0.61 
  18  -6   1    1.62    0.65 
 -18   6   1    1.15    0.58 
  18   6  -1    1.78    0.64 
  18   6  -1    3.21    0.87 
  18   6   1    2.51    0.76 
 -18   6  -1    2.69    0.71 
 -18   6  -1    1.35    0.63 
  18  -6  -1    2.81    0.79 
  18   6   1    3.66    0.90 
  18  -6  -1    1.97    0.68 
  18  -6  -1    2.95    0.75 
  18   6   1    2.71    0.79 
  19  -6   1    0.41    0.54 
  19   6  -1    0.24    0.51 
 -19   6   1    0.89    0.69 
  19   6  -1    0.04    0.47 
  19  -6   1   -0.32    0.46 
  19  -6   1   -0.13    0.27 
  19   6  -1    0.22    0.46 
 -19   6   1    0.72    0.59 
 -19   6  -1    0.27    0.48 
  19  -6  -1    0.13    0.51 
  19  -6  -1    1.16    0.55 
  19   6   1   -0.50    0.38 
  19   6   1   -0.84    0.35 
 -19   6  -1   -0.28    0.42 
  19   6   1    0.28    0.49 
  19  -6  -1    0.64    0.57 
 -20   6   1    4.76    0.94 
  20   6  -1    3.94    0.90 
  20   6  -1    6.49    1.19 
  20   6  -1    4.79    0.95 
 -20   6   1    5.51    1.06 
  20  -6   1    4.02    0.97 
  20  -6   1    4.96    1.00 
  20   6   1    6.29    1.06 
  20  -6  -1    6.39    1.09 
  20   6   1    5.56    0.98 
 -20   6  -1    3.76    0.92 
 -20   6  -1    6.86    1.17 
  20  -6  -1    5.20    1.14 
  20   6   1    7.42    1.14 
 -21   6   1    1.14    0.65 
  21   6  -1    1.98    0.65 
  21   6  -1    1.67    0.74 
  21  -6   1    1.85    0.71 
  21   6  -1    1.29    0.67 
  21  -6   1    2.41    0.88 
 -21   6   1    1.80    0.74 
 -21   6  -1    1.47    0.71 
 -21   6  -1    1.51    0.77 
  21   6   1    2.90    0.82 
  21  -6  -1    1.10    0.72 
  21  -6  -1    2.03    0.85 
  21   6   1    1.26    0.64 
  21   6   1    3.61    1.05 
  21  -6  -1    1.21    0.91 
  22  -6   1    6.21    1.16 
  22   6  -1    5.23    1.16 
  22  -6   1    4.46    1.04 
 -22   6   1    5.93    1.24 
  22   6  -1    4.71    0.97 
  22   6  -1    2.92    0.96 
 -22   6   1    5.21    1.09 
  22  -6   1    2.96    0.82 
  22  -6  -1    5.10    1.15 
  22   6   1    6.21    1.05 
 -22   6  -1    5.62    1.16 
  22  -6  -1    3.47    0.98 
 -22   6  -1    3.81    0.91 
  22  -6  -1    3.35    0.88 
  22   6   1    5.99    1.15 
  22   6   1    4.53    1.05 
  23   6  -1    5.25    1.09 
  23  -6   1    5.47    1.29 
  23  -6   1    5.99    1.22 
  23   6  -1    6.72    1.20 
 -23   6   1    5.47    1.07 
  23   6  -1    4.40    1.10 
  23  -6  -1    5.04    1.16 
 -23   6  -1    5.63    1.14 
  23   6   1    5.59    1.06 
  23   6   1    5.49    1.12 
  23  -6  -1    5.35    1.11 
  23  -6  -1    5.04    1.10 
  23   6   1    4.83    1.07 
  24   6  -1    1.40    0.75 
  24   6  -1    0.78    0.85 
  24  -6   1    1.56    0.82 
  24   6  -1    1.36    0.82 
  24  -6   1    0.30    0.74 
  24  -6   1    0.17    0.70 
 -24   6   1    1.03    0.78 
  24   6   1    1.57    0.95 
  24   6   1    1.00    0.73 
  24  -6  -1    1.07    0.82 
  24  -6  -1   -0.70    0.72 
  24  -6  -1    0.96    0.76 
 -24   6  -1    2.01    0.89 
  25  -6   1    2.46    1.02 
  25   6  -1    4.34    1.02 
  25  -6   1    1.26    0.75 
  25   6  -1    2.90    1.02 
 -25   6   1    2.72    0.94 
  25  -6   1    3.18    1.07 
  25   6  -1    2.85    1.12 
 -25   6  -1    2.94    1.01 
  25  -6  -1    3.46    1.04 
  25   6   1    0.56    0.69 
  25   6   1    3.58    1.23 
  25  -6  -1    2.74    1.01 
  25   6   1    2.37    1.06 
  25  -6  -1    3.63    1.16 
  26  -6   1    8.52    1.63 
 -26   6   1    8.08    1.46 
  26   6  -1    9.19    1.75 
  26   6  -1    9.33    1.90 
  26  -6   1    7.66    1.47 
  26   6  -1    8.31    1.37 
 -26   6  -1   13.06    1.61 
  26   6   1   12.87    1.90 
  26   6   1   10.76    1.62 
  27  -6   1    3.65    1.14 
  27   6  -1    3.04    1.05 
 -27   6  -1    1.44    0.87 
  27  -6  -1    2.40    1.02 
  27   6   1    2.22    1.05 
   0   7  -1  107.01    2.04 
   0   7   1  107.48    1.88 
   0  -7   1  103.75    1.95 
   0   7  -1  110.16    2.37 
   0   7   1  111.75    2.33 
  -1   7   1   76.83    1.50 
  -1   7   1   77.84    1.86 
   1   7  -1   75.77    1.55 
   1  -7   1   78.00    1.55 
  -1  -7   1   80.33    1.43 
   1  -7  -1   79.54    1.40 
  -1   7  -1   82.97    1.94 
  -1   7  -1   77.47    1.65 
  -2   7   1   24.16    0.96 
  -2   7   1   23.79    0.74 
   2  -7   1   24.59    0.76 
   2  -7   1   24.00    0.94 
  -2   7  -1   22.39    0.93 
  -2  -7   1   22.71    0.58 
   2  -7  -1   22.87    0.64 
  -2   7  -1   23.86    0.80 
   2  -7  -1   23.04    0.91 
  -3   7   1    1.20    0.26 
   3   7  -1    1.43    0.19 
   3  -7   1    1.66    0.34 
   3  -7   1    1.25    0.26 
  -3   7   1    1.59    0.34 
  -3   7  -1    0.73    0.25 
   3  -7  -1    0.62    0.24 
   3  -7  -1    0.68    0.19 
   3   7   1    0.71    0.12 
  -3  -7   1    0.92    0.18 
  -3   7  -1    0.60    0.23 
  -4   7   1   99.57    2.34 
  -4   7   1   91.36    2.04 
   4  -7   1   95.95    2.00 
   4  -7   1   91.69    2.20 
   4   7  -1   91.05    1.75 
   4  -7  -1   95.73    1.95 
   4  -7  -1   94.28    2.26 
   4   7   1   96.93    1.74 
  -4  -7   1   94.36    1.88 
  -4   7  -1   98.28    2.17 
  -4   7  -1  102.72    2.38 
  -5   7   1    7.69    0.58 
   5  -7   1    8.53    0.65 
  -5   7   1    8.16    0.65 
   5  -7   1    7.53    0.54 
   5   7  -1    8.31    0.46 
  -5   7  -1    7.79    0.64 
  -5   7  -1    7.52    0.59 
  -5  -7   1    7.38    0.47 
   5   7   1    7.35    0.42 
   5  -7  -1    7.96    0.52 
   5  -7  -1    7.54    0.62 
   6  -7   1   23.88    1.08 
   6  -7   1   23.61    0.97 
   6   7  -1   23.75    0.85 
  -6   7   1   24.11    1.14 
  -6   7   1   24.45    1.05 
   6   7   1   24.65    0.85 
  -6   7  -1   24.02    1.13 
   6  -7  -1   24.77    1.09 
   6  -7  -1   22.05    1.06 
  -6   7  -1   25.07    1.08 
  -6  -7   1   23.07    0.88 
   6  -7  -1   23.18    0.94 
   7  -7   1    5.34    0.57 
  -7   7   1    4.67    0.57 
  -7   7   1    4.40    0.60 
   7  -7   1    5.63    0.62 
   7   7  -1    5.33    0.49 
   7  -7  -1    5.19    0.61 
  -7   7  -1    5.17    0.62 
  -7   7  -1    5.19    0.59 
  -7  -7   1    5.18    0.51 
   7  -7  -1    5.28    0.63 
   7   7   1    5.08    0.48 
   7  -7  -1    5.16    0.56 
   8  -7   1    2.23    0.45 
  -8   7   1    2.32    0.53 
   8  -7   1    1.91    0.45 
  -8   7   1    2.31    0.48 
   8   7  -1    2.33    0.40 
  -8   7  -1    2.50    0.49 
  -8   7  -1    2.08    0.48 
   8   7   1    2.25    0.39 
   8  -7  -1    2.50    0.51 
   8  -7  -1    2.48    0.51 
   8  -7  -1    2.30    0.45 
   9   7  -1   21.69    0.99 
  -9   7   1   19.13    1.17 
   9  -7   1   20.49    1.06 
   9  -7   1   20.92    1.14 
  -9   7   1   20.66    1.15 
  -9   7  -1   17.20    1.07 
   9  -7  -1   17.22    0.98 
   9   7   1   18.82    0.93 
  -9   7  -1   17.58    1.11 
   9  -7  -1   17.92    1.09 
   9  -7  -1   18.24    1.12 
  10  -7   1   16.12    1.00 
  10  -7   1   15.71    1.05 
  10   7  -1   17.79    0.96 
 -10   7   1   16.33    1.13 
 -10   7   1   16.77    1.10 
 -10   7  -1   17.08    1.11 
  10  -7  -1   17.29    1.11 
 -10   7  -1   16.44    1.13 
  10  -7  -1   16.93    1.01 
  10  -7  -1   16.20    1.11 
  10   7   1   16.07    0.94 
  11  -7   1   41.96    1.77 
 -11   7   1   45.45    1.86 
 -11   7   1   43.38    1.91 
  11   7  -1   42.77    1.60 
  11  -7   1   43.38    1.70 
 -11   7  -1   41.93    1.80 
  11   7   1   42.18    1.58 
 -11   7  -1   43.77    1.88 
  11  -7  -1   40.06    1.63 
  11  -7  -1   39.75    1.78 
  11  -7  -1   39.97    1.75 
  11   7   1   39.08    1.57 
  12  -7   1   21.21    1.25 
  12  -7   1   19.91    1.29 
  12   7  -1   20.24    1.22 
  12   7  -1   20.52    1.17 
 -12   7   1   19.08    1.33 
 -12   7   1   22.06    1.38 
  12  -7  -1   20.81    1.24 
 -12   7  -1   18.83    1.31 
  12  -7  -1   17.76    1.28 
  12  -7  -1   18.78    1.26 
 -12   7  -1   20.08    1.31 
  12   7   1   20.08    1.17 
  12   7   1   18.92    1.15 
  13  -7   1   89.11    3.00 
  13   7  -1   91.89    2.67 
  13  -7   1   88.23    2.72 
  13   7  -1   89.99    2.79 
 -13   7   1   90.85    3.06 
  13  -7   1   89.68    2.88 
 -13   7   1   93.26    2.97 
  13   7   1   89.10    2.65 
 -13   7  -1   90.47    2.93 
  13  -7  -1   89.18    2.91 
 -13   7  -1   90.57    3.02 
  13   7   1   89.99    2.71 
  13  -7  -1   89.81    2.75 
  13  -7  -1   91.15    2.99 
  14  -7   1   13.60    1.17 
  14   7  -1   12.12    1.03 
  14  -7   1   11.63    1.05 
  14   7  -1   11.15    1.06 
 -14   7   1   15.05    1.25 
  14  -7   1   11.50    1.12 
 -14   7   1   14.42    1.22 
 -14   7  -1   12.37    1.18 
  14   7   1   11.87    1.13 
  14  -7  -1   11.22    1.10 
  14  -7  -1   13.14    1.19 
  14  -7  -1   12.98    1.12 
 -14   7  -1   13.97    1.20 
  14   7   1   12.92    1.06 
  14   7   1   12.85    1.06 
  15  -7   1   14.87    1.30 
  15  -7   1   15.17    1.27 
  15   7  -1   16.25    1.21 
  15   7  -1   15.46    1.25 
  15   7  -1   15.21    1.35 
  15  -7   1   15.24    1.21 
 -15   7   1   16.91    1.36 
 -15   7   1   16.84    1.39 
  15   7   1   12.49    1.14 
  15   7   1   13.66    1.27 
  15  -7  -1   13.46    1.22 
  15  -7  -1   12.69    1.17 
  15  -7  -1   13.58    1.25 
 -15   7  -1   13.79    1.28 
  15   7   1   13.13    1.12 
 -15   7  -1   13.96    1.23 
 -16   7   1    7.92    1.21 
  16   7  -1    6.26    0.98 
  16  -7   1    9.61    1.10 
  16  -7   1    8.17    1.08 
  16  -7   1    7.52    1.20 
  16   7  -1    7.76    0.96 
 -16   7   1    8.82    1.12 
  16   7  -1    8.25    1.13 
  16   7   1    8.09    1.03 
 -16   7  -1    9.43    1.15 
  16  -7  -1    6.81    1.09 
 -16   7  -1    9.29    1.16 
  16   7   1    8.34    1.08 
  16  -7  -1    7.77    1.04 
  16   7   1    6.95    1.05 
  16  -7  -1    8.12    1.08 
  17  -7   1    6.43    0.99 
  17  -7   1    9.87    1.24 
  17  -7   1    7.16    1.05 
  17   7  -1    7.94    1.10 
  17   7  -1    8.01    1.32 
 -17   7   1    8.09    1.22 
 -17   7   1    7.33    1.21 
  17   7  -1    7.09    1.01 
 -17   7  -1    7.01    1.09 
  17  -7  -1    9.13    1.20 
  17   7   1    8.22    1.05 
  17   7   1    8.83    1.10 
 -17   7  -1    9.72    1.17 
  17  -7  -1    8.62    1.17 
  17  -7  -1    7.74    1.09 
  17   7   1    8.02    1.09 
 -18   7   1    5.83    1.04 
  18  -7   1    6.49    1.06 
  18   7  -1    7.12    1.11 
  18  -7   1    6.53    1.10 
 -18   7   1    5.78    1.06 
  18   7  -1    7.52    1.07 
  18   7  -1    6.50    1.16 
  18  -7   1    5.44    1.05 
  18   7   1    5.77    1.01 
  18  -7  -1    5.62    0.96 
  18  -7  -1    5.43    1.04 
  18  -7  -1    5.06    1.00 
 -18   7  -1    5.26    0.99 
 -18   7  -1    5.26    1.06 
  18   7   1    6.16    1.02 
  18   7   1    6.71    1.04 
  19  -7   1    7.38    1.17 
  19   7  -1    9.54    1.44 
  19   7  -1    9.40    1.13 
  19   7  -1   10.13    1.26 
 -19   7   1   10.23    1.29 
  19  -7   1   11.96    1.18 
 -19   7   1   10.56    1.34 
  19  -7   1   10.05    1.33 
  19  -7  -1    9.56    1.19 
 -19   7  -1    7.11    1.18 
 -19   7  -1    8.33    1.21 
  19   7   1    8.63    1.10 
  19   7   1    8.14    1.24 
  19   7   1    8.13    1.27 
  19  -7  -1    5.53    1.08 
  19  -7  -1    6.86    1.18 
  20   7  -1    2.61    0.76 
 -20   7   1    3.68    0.94 
  20   7  -1    4.90    1.19 
 -20   7   1    4.66    1.08 
  20  -7   1    3.55    0.83 
  20  -7   1    3.79    0.93 
  20   7  -1    3.69    0.87 
 -20   7  -1    3.94    0.93 
  20   7   1    4.83    0.99 
  20  -7  -1    3.50    0.80 
 -20   7  -1    3.92    0.80 
  20   7   1    4.32    0.97 
  20   7   1    6.03    1.22 
  20  -7  -1    4.78    1.03 
 -21   7   1    3.14    0.90 
 -21   7   1    2.98    0.86 
  21   7  -1    1.99    0.74 
  21  -7   1    2.64    0.80 
  21  -7   1    2.58    0.85 
  21  -7   1    1.04    0.67 
  21   7  -1    3.39    0.84 
  21   7  -1    2.61    0.86 
  21   7   1    1.81    0.71 
  21  -7  -1    2.84    0.74 
  21  -7  -1    1.26    0.77 
  21  -7  -1    2.26    0.83 
  21   7   1    2.19    0.72 
 -21   7  -1    2.57    0.89 
 -21   7  -1    1.93    0.82 
  22   7  -1    1.32    0.70 
  22  -7   1    2.12    0.79 
  22   7  -1    1.55    0.69 
  22  -7   1    1.27    0.69 
 -22   7   1    0.13    0.54 
 -22   7   1    1.44    0.82 
  22  -7   1    0.87    0.66 
  22   7  -1   -0.03    0.61 
  22   7   1    1.30    0.74 
  22  -7  -1    0.22    0.55 
  22   7   1    1.58    0.76 
 -22   7  -1    1.07    0.65 
  22   7   1    1.41    0.69 
  22  -7  -1    0.93    0.76 
  22  -7  -1    0.83    0.61 
 -22   7  -1    0.79    0.65 
 -23   7   1    3.24    0.94 
  23  -7   1    2.70    0.90 
  23   7  -1    4.01    0.97 
  23  -7   1    3.42    1.00 
  23   7  -1    2.80    0.94 
  23   7  -1    3.91    1.07 
 -23   7   1    3.93    1.06 
  23  -7   1    1.71    0.87 
 -23   7  -1    3.35    0.99 
  23   7   1    6.25    1.22 
  23   7   1    3.52    0.99 
  23  -7  -1    2.72    0.87 
  23  -7  -1    1.75    0.81 
  23   7   1    3.99    0.96 
  23  -7  -1    5.64    1.18 
  24   7  -1    0.33    0.78 
  24  -7   1    0.47    0.86 
 -24   7   1    0.60    0.71 
  24   7  -1   -0.20    0.69 
  24   7  -1   -1.00    0.45 
  24  -7   1   -0.63    0.70 
  24  -7   1    0.29    0.74 
 -24   7  -1   -0.22    0.60 
  24  -7  -1   -0.81    0.66 
  24   7   1    0.66    0.83 
  24  -7  -1   -0.20    0.60 
  24   7   1    1.05    0.73 
  24  -7  -1    0.19    0.72 
  24   7   1   -0.57    0.64 
  25  -7   1   18.43    1.83 
  25   7  -1   17.96    2.10 
 -25   7   1   23.87    2.07 
  25   7  -1   23.68    2.23 
  25  -7   1   16.82    1.93 
  25   7  -1   21.20    1.85 
  25  -7   1   18.78    2.02 
  25  -7  -1   20.26    1.98 
  25   7   1   20.45    2.14 
  25   7   1   18.79    1.79 
  25   7   1   20.17    1.96 
 -25   7  -1   21.04    2.01 
  25  -7  -1   15.10    1.81 
  25  -7  -1   17.24    1.88 
 -26   7   1    1.40    0.80 
  26   7  -1    2.85    0.94 
  26   7  -1    3.07    1.63 
  26   7  -1    2.67    1.09 
  26  -7   1    2.42    1.04 
  26  -7   1    0.30    0.92 
  26   7   1    0.96    0.92 
  26  -7  -1    0.51    0.91 
  26   7   1    3.13    1.09 
 -26   7  -1    0.38    0.78 
  26   7   1    2.03    0.94 
  26  -7  -1    1.42    0.94 
 -27   7   1    1.45    0.89 
  27  -7   1    3.17    1.11 
  27   7  -1    4.27    1.06 
  27  -7  -1    1.40    1.08 
 -27   7  -1    3.48    1.08 
  27   7   1    1.89    0.88 
   0   8  -1    0.94    0.23 
   0   8   1    0.96    0.30 
   0   8   1    0.69    0.18 
   0   8  -1    0.71    0.27 
   1   8  -1   73.06    1.57 
  -1   8   1   77.30    1.93 
   1  -8   1   75.25    1.55 
  -1   8   1   75.41    1.52 
   1   8   1   83.95    2.00 
  -1   8  -1   80.24    2.00 
  -1  -8   1   76.59    1.43 
  -1   8  -1   76.78    1.69 
   1  -8  -1   79.10    1.96 
   2  -8   1    3.46    0.48 
  -2   8   1    4.13    0.48 
  -2   8   1    3.48    0.34 
   2  -8   1    3.07    0.33 
   2  -8  -1    4.44    0.47 
  -2  -8   1    4.26    0.25 
  -2   8  -1    3.37    0.38 
  -2   8  -1    5.40    0.52 
   2  -8  -1    3.90    0.29 
  -3   8   1   15.53    0.67 
   3  -8   1   15.56    0.81 
  -3   8   1   12.05    0.76 
   3  -8   1   15.07    0.64 
   3   8  -1   14.72    0.47 
   3  -8  -1   12.92    0.76 
   3  -8  -1   14.21    0.56 
  -3  -8   1   13.63    0.48 
  -3   8  -1   16.00    0.85 
  -3   8  -1   13.71    0.68 
  -4   8   1  156.68    3.07 
  -4   8   1  160.11    3.39 
   4  -8   1  156.90    3.28 
   4   8  -1  160.63    2.69 
   4  -8   1  157.66    2.97 
   4  -8  -1  162.54    3.37 
  -4  -8   1  162.39    2.85 
  -4   8  -1  164.41    3.46 
  -4   8  -1  164.68    3.22 
   4   8   1  164.57    2.65 
   4  -8  -1  162.25    2.94 
   5  -8   1  100.39    2.19 
   5   8  -1  100.14    1.94 
   5  -8   1  100.24    2.46 
  -5   8   1  101.47    2.32 
  -5   8   1  101.25    2.57 
   5  -8  -1  103.90    2.19 
  -5  -8   1  103.23    2.10 
   5  -8  -1  104.38    2.54 
  -5   8  -1  102.78    2.60 
   5   8   1  104.27    1.95 
  -5   8  -1  110.63    2.47 
  -6   8   1   29.38    1.18 
  -6   8   1   30.64    1.33 
   6   8  -1   30.85    0.96 
   6  -8   1   30.48    1.27 
   6  -8   1   29.74    1.10 
  -6  -8   1   33.81    1.08 
   6   8   1   32.30    0.97 
  -6   8  -1   32.78    1.28 
   6  -8  -1   33.97    1.14 
  -6   8  -1   31.85    1.37 
   6  -8  -1   35.16    1.37 
   6  -8  -1   31.96    1.28 
   7  -8   1  157.63    3.49 
   7  -8   1  152.46    3.22 
   7   8  -1  159.98    3.03 
  -7   8   1  155.56    3.64 
  -7   8   1  155.21    3.42 
  -7   8  -1  162.81    3.72 
  -7  -8   1  158.61    3.19 
   7  -8  -1  161.49    3.27 
  -7   8  -1  159.79    3.52 
   7   8   1  160.44    3.06 
   7  -8  -1  162.00    3.59 
   7  -8  -1  162.13    3.59 
   8  -8   1   49.94    1.77 
  -8   8   1   50.62    1.89 
   8  -8   1   51.98    1.65 
   8   8  -1   51.77    1.49 
  -8   8   1   50.78    1.77 
   8  -8  -1   47.57    1.75 
  -8   8  -1   46.20    1.70 
   8   8   1   50.03    1.44 
   8  -8  -1   46.75    1.73 
  -8   8  -1   48.37    1.83 
   8  -8  -1   49.05    1.57 
   9  -8   1   68.74    2.18 
   9  -8   1   69.26    2.01 
  -9   8   1   66.02    2.27 
  -9   8   1   68.84    2.17 
   9   8  -1   57.87    1.75 
   9  -8  -1   65.21    2.16 
   9  -8  -1   67.34    1.98 
  -9   8  -1   68.54    2.19 
  -9   8  -1   66.62    2.26 
   9  -8  -1   65.97    2.20 
   9   8   1   68.68    1.86 
 -10   8   1    4.20    0.69 
  10  -8   1    4.48    0.68 
  10  -8   1    3.90    0.60 
 -10   8   1    4.44    0.75 
  10   8  -1    3.84    0.55 
  10   8   1    4.32    0.57 
 -10   8  -1    5.05    0.79 
 -10   8  -1    3.86    0.68 
  10  -8  -1    3.71    0.60 
  10  -8  -1    3.87    0.67 
  10  -8  -1    4.04    0.70 
 -11   8   1   19.65    1.25 
  11  -8   1   19.68    1.14 
  11  -8   1   17.51    1.16 
 -11   8   1   19.70    1.31 
  11   8  -1   19.49    1.05 
  11   8   1   18.12    1.02 
  11  -8  -1   17.45    1.08 
 -11   8  -1   17.01    1.20 
  11  -8  -1   18.02    1.20 
 -11   8  -1   17.00    1.22 
  11  -8  -1   17.42    1.20 
  12  -8   1    6.03    0.83 
  12  -8   1    6.39    0.81 
 -12   8   1    7.45    0.87 
  12   8  -1    6.98    0.73 
 -12   8   1    6.30    0.84 
  12  -8  -1    6.83    0.79 
  12   8   1    6.39    0.74 
  12  -8  -1    7.55    0.89 
  12  -8  -1    6.48    0.83 
  12   8   1    6.78    0.74 
 -12   8  -1    7.10    0.87 
 -12   8  -1    6.71    0.86 
  13  -8   1    7.44    0.89 
  13   8  -1    6.04    0.80 
  13   8  -1    8.39    0.82 
 -13   8   1    6.01    0.88 
  13  -8   1    7.54    0.85 
 -13   8   1    7.25    0.92 
  13  -8   1    7.30    0.91 
 -13   8  -1    7.43    0.94 
  13   8   1    7.72    0.81 
  13  -8  -1    6.97    0.93 
  13   8   1    7.50    0.83 
  13  -8  -1    8.29    0.95 
  13  -8  -1    6.49    0.83 
 -13   8  -1    8.02    0.96 
 -14   8   1    0.80    0.49 
  14   8  -1    2.14    0.59 
  14  -8   1    2.19    0.64 
  14  -8   1    1.22    0.52 
  14  -8   1    1.85    0.56 
  14   8  -1    1.41    0.50 
 -14   8   1    1.60    0.59 
  14  -8  -1    1.43    0.56 
  14   8   1    1.27    0.49 
 -14   8  -1    1.41    0.54 
  14   8   1    1.60    0.51 
  14  -8  -1    1.44    0.53 
 -14   8  -1    1.37    0.57 
  14  -8  -1    1.13    0.55 
  15   8  -1   33.97    1.67 
  15   8  -1   32.54    1.74 
 -15   8   1   32.78    1.92 
  15  -8   1   32.00    1.88 
  15  -8   1   31.71    1.80 
 -15   8   1   32.98    1.88 
  15  -8   1   31.13    1.71 
  15   8   1   30.20    1.60 
  15  -8  -1   28.02    1.77 
  15  -8  -1   31.37    1.69 
 -15   8  -1   31.15    1.83 
 -15   8  -1   30.23    1.84 
  15   8   1   29.36    1.64 
  15  -8  -1   32.09    1.83 
  16  -8   1  106.34    3.50 
  16   8  -1  105.53    3.66 
  16  -8   1  102.76    3.29 
  16   8  -1  105.60    3.19 
 -16   8   1  110.75    3.76 
 -16   8   1  103.79    3.54 
  16   8  -1  104.69    3.37 
  16  -8   1  109.95    3.68 
  16  -8  -1  105.76    3.60 
 -16   8  -1  110.11    3.70 
  16   8   1  110.14    3.66 
  16   8   1  105.55    3.21 
  16   8   1  105.64    3.34 
  16  -8  -1  105.74    3.32 
  16  -8  -1   95.36    3.40 
 -16   8  -1  106.85    3.57 
  17  -8   1   34.30    1.94 
  17   8  -1   34.66    1.82 
  17  -8   1   33.53    2.08 
  17   8  -1   33.37    2.09 
 -17   8   1   34.70    2.05 
 -17   8   1   32.63    2.08 
  17   8  -1   34.11    1.96 
  17  -8   1   29.66    1.92 
  17   8   1   31.78    1.86 
  17  -8  -1   31.43    2.00 
 -17   8  -1   34.24    2.08 
  17   8   1   36.24    1.87 
  17  -8  -1   33.83    2.04 
 -17   8  -1   31.47    1.98 
  17   8   1   28.44    1.91 
  17  -8  -1   33.66    1.91 
  18   8  -1   17.64    1.42 
  18   8  -1   19.65    1.57 
 -18   8   1   18.98    1.67 
  18  -8   1   17.35    1.61 
 -18   8   1   19.72    1.67 
  18  -8   1   18.34    1.53 
  18   8  -1   17.04    1.61 
  18  -8   1   17.66    1.59 
  18   8   1   19.12    1.53 
  18  -8  -1   20.19    1.69 
 -18   8  -1   17.93    1.62 
  18  -8  -1   17.37    1.47 
 -18   8  -1   17.86    1.56 
  18   8   1   15.74    1.37 
  18   8   1   17.91    1.62 
  18  -8  -1   16.73    1.53 
  19   8  -1   28.00    1.72 
  19   8  -1   28.33    1.89 
 -19   8   1   25.74    1.90 
 -19   8   1   25.81    1.96 
  19  -8   1   26.43    1.72 
  19  -8   1   27.45    1.97 
  19   8  -1   29.58    2.06 
  19  -8   1   26.04    1.88 
 -19   8  -1   28.79    1.97 
  19   8   1   27.53    1.81 
  19  -8  -1   27.83    1.77 
  19   8   1   24.81    1.66 
  19  -8  -1   26.26    1.96 
  19   8   1   26.91    1.97 
  19  -8  -1   24.78    1.86 
 -19   8  -1   24.56    1.92 
  20   8  -1    1.69    0.79 
  20  -8   1    2.32    0.75 
 -20   8   1    1.77    0.77 
  20   8  -1    2.00    0.70 
  20  -8   1    3.15    0.90 
 -20   8   1    1.47    0.66 
  20   8  -1    1.23    0.66 
  20  -8  -1    1.91    0.80 
  20   8   1    0.62    0.61 
 -20   8  -1    2.30    0.72 
  20  -8  -1    0.68    0.59 
  20   8   1    3.06    0.84 
 -20   8  -1    0.59    0.54 
  20   8   1    1.21    0.57 
  21   8  -1    0.80    0.63 
  21  -8   1   -0.17    0.58 
  21   8  -1    0.36    0.60 
  21  -8   1    2.44    0.77 
  21   8  -1    1.68    0.61 
 -21   8   1    1.65    0.83 
 -21   8   1    1.26    0.70 
  21  -8   1    1.25    0.70 
  21  -8  -1    1.13    0.67 
  21   8   1    2.33    0.77 
  21  -8  -1    0.89    0.65 
 -21   8  -1    1.19    0.72 
  21  -8  -1    1.52    0.71 
  21   8   1    1.71    0.63 
 -21   8  -1    1.38    0.72 
  21   8   1    3.78    1.02 
 -22   8   1    3.02    0.84 
  22  -8   1    2.62    0.89 
  22   8  -1    5.60    1.10 
  22  -8   1    4.38    1.12 
 -22   8   1    3.54    0.93 
  22   8  -1    3.97    0.92 
  22   8  -1    5.04    1.08 
  22  -8   1    3.27    1.01 
  22   8   1    2.86    0.89 
  22   8   1    3.79    0.92 
  22  -8  -1    3.10    0.89 
 -22   8  -1    3.47    0.96 
  22   8   1    3.48    0.89 
  22  -8  -1    4.97    1.13 
 -22   8  -1    3.15    0.98 
  22  -8  -1    4.72    1.06 
  23  -8   1    2.85    0.91 
 -23   8   1    2.87    0.92 
  23   8  -1    2.33    0.99 
  23  -8   1    3.71    1.02 
  23  -8   1    2.85    0.93 
  23   8  -1    3.71    0.90 
  23   8  -1    2.54    1.11 
 -23   8   1    3.83    1.01 
  23  -8  -1    1.13    0.74 
  23   8   1    5.00    1.11 
  23  -8  -1    5.18    1.19 
 -23   8  -1    1.27    0.64 
  23   8   1    3.66    1.19 
 -23   8  -1    3.06    1.05 
  23   8   1    2.89    0.79 
  23  -8  -1    3.92    1.07 
 -24   8   1   14.78    1.72 
  24  -8   1   17.16    1.85 
  24   8  -1   19.12    1.70 
  24   8  -1   13.42    1.83 
  24  -8   1   14.47    1.70 
  24   8  -1   10.97    1.61 
  24  -8   1   15.47    1.76 
 -24   8   1   14.24    1.75 
  24  -8  -1   12.40    1.63 
  24  -8  -1   16.66    1.84 
  24   8   1   18.06    1.82 
  24  -8  -1   13.62    1.77 
 -24   8  -1   17.04    1.79 
  24   8   1   17.79    1.65 
 -24   8  -1   13.87    1.67 
  24   8   1   16.29    1.92 
  25   8  -1    2.23    0.86 
  25  -8   1    2.98    1.04 
  25  -8   1    1.64    1.00 
  25   8  -1    4.45    1.30 
  25   8  -1    2.42    1.03 
  25  -8   1    1.84    1.00 
 -25   8   1    1.56    0.92 
  25  -8  -1    3.71    1.09 
  25  -8  -1    1.97    1.04 
  25   8   1    3.56    1.21 
 -25   8  -1    0.89    0.81 
  25  -8  -1    1.42    0.79 
  25   8   1    3.76    0.99 
  25   8   1    4.02    1.18 
  26  -8   1    0.17    0.74 
  26   8  -1    0.88    0.70 
 -26   8   1   -0.05    0.67 
  26   8  -1    1.22    0.98 
  26   8   1    0.95    0.70 
  26   8   1    0.69    0.95 
  26   8   1    0.33    0.86 
  26  -8  -1    0.21    0.70 
 -26   8  -1    1.92    0.91 
   0   9   1    8.34    0.64 
   0   9  -1    6.09    0.59 
   0   9   1    6.50    0.40 
   0   9  -1    7.52    0.48 
  -1   9   1   13.85    0.80 
  -1   9   1   12.70    0.55 
   1  -9   1   12.36    0.55 
   1   9  -1   13.55    0.60 
  -1   9  -1   12.00    0.61 
  -1  -9   1   12.21    0.43 
   1   9   1   11.89    0.49 
  -1   9  -1   12.40    0.78 
   1   9   1   13.03    0.77 
   2   9  -1   66.89    1.52 
  -2   9   1   67.99    1.90 
  -2   9   1   68.63    1.55 
   2  -9   1   69.81    1.90 
   2  -9   1   68.91    1.52 
   2  -9  -1   70.29    1.91 
  -2  -9   1   71.29    1.33 
  -2   9  -1   71.22    1.69 
  -2   9  -1   75.96    2.01 
   2  -9  -1   69.08    1.40 
  -3   9   1   72.08    1.68 
   3  -9   1   66.77    1.58 
  -3   9   1   70.07    1.98 
   3  -9   1   72.08    1.96 
  -3   9  -1   75.93    1.82 
  -3  -9   1   73.47    1.43 
   3  -9  -1   71.52    1.97 
  -3   9  -1   75.21    2.07 
   3  -9  -1   75.03    1.55 
  -4   9   1   28.69    1.23 
   4  -9   1   28.13    0.96 
  -4   9   1   28.46    1.04 
   4   9  -1   27.42    0.73 
   4  -9   1   27.71    1.18 
   4  -9  -1   29.40    1.19 
  -4   9  -1   22.53    0.98 
  -4   9  -1   29.59    1.24 
   4  -9  -1   28.80    0.89 
  -4  -9   1   28.36    0.80 
   4   9   1   28.42    0.63 
   5  -9   1   37.31    1.18 
   5   9  -1   34.93    0.93 
  -5   9   1   36.89    1.47 
   5  -9   1   36.97    1.40 
  -5   9   1   35.58    1.26 
   5  -9  -1   35.73    1.38 
  -5   9  -1   35.07    1.43 
   5  -9  -1   35.05    1.09 
   5   9   1   35.47    0.86 
  -5   9  -1   32.64    1.25 
  -5  -9   1   34.19    1.00 
   6  -9   1   32.11    1.36 
  -6   9   1   32.84    1.28 
   6  -9   1   34.40    1.20 
  -6   9   1   33.90    1.46 
   6   9  -1   33.49    0.98 
  -6   9  -1   37.38    1.53 
   6  -9  -1   34.77    1.42 
   6  -9  -1   35.69    1.18 
   6  -9  -1   38.74    1.42 
   6   9   1   34.65    0.97 
  -6  -9   1   34.83    1.09 
  -6   9  -1   34.18    1.35 
  -7   9   1   11.15    0.82 
   7  -9   1   10.68    0.74 
   7   9  -1   10.85    0.62 
  -7   9   1   11.41    0.92 
   7  -9   1   10.40    0.85 
   7  -9  -1   10.16    0.70 
  -7   9  -1    9.60    0.80 
   7  -9  -1   10.41    0.82 
  -7   9  -1   11.31    0.91 
   7   9   1   10.60    0.59 
   7  -9  -1   10.98    0.87 
  -7  -9   1   10.03    0.64 
   8  -9   1   54.93    1.71 
  -8   9   1   56.26    1.90 
   8   9  -1   58.08    1.56 
   8  -9   1   54.73    1.91 
  -8   9   1   54.01    2.01 
   8  -9  -1   58.18    1.74 
   8  -9  -1   60.29    2.01 
   8   9   1   59.01    1.57 
   8  -9  -1   58.68    1.99 
  -8   9  -1   59.52    1.97 
  -8   9  -1   57.45    2.07 
  -9   9   1   34.60    1.64 
   9  -9   1   35.43    1.56 
  -9   9   1   35.38    1.55 
   9  -9   1   35.40    1.40 
   9   9  -1   36.48    1.27 
  -9   9  -1   36.58    1.68 
  -9   9  -1   34.15    1.54 
   9  -9  -1   34.10    1.56 
   9   9   1   35.02    1.24 
   9  -9  -1   34.93    1.38 
   9  -9  -1   33.85    1.54 
  10  -9   1   28.91    1.46 
  10   9  -1   29.98    1.23 
 -10   9   1   31.75    1.61 
  10  -9   1   31.74    1.37 
 -10   9   1   32.35    1.53 
 -10   9  -1   28.77    1.47 
  10  -9  -1   29.09    1.30 
  10  -9  -1   28.54    1.46 
  10  -9  -1   30.48    1.50 
  10   9   1   31.66    1.23 
 -10   9  -1   28.21    1.52 
 -11   9   1    5.61    0.82 
 -11   9   1    4.02    0.68 
  11  -9   1    6.14    0.74 
  11   9  -1    6.70    0.67 
  11  -9   1    5.56    0.81 
  11  -9  -1    5.39    0.70 
 -11   9  -1    5.44    0.83 
  11  -9  -1    5.36    0.84 
  11  -9  -1    5.60    0.86 
  11   9   1    6.35    0.64 
 -11   9  -1    4.87    0.74 
  12  -9   1   27.55    1.52 
  12  -9   1   30.13    1.46 
 -12   9   1   30.50    1.61 
 -12   9   1   28.25    1.62 
  12   9  -1   28.93    1.32 
  12   9   1   29.84    1.32 
  12  -9  -1   28.93    1.43 
  12  -9  -1   29.28    1.57 
  12   9   1   29.08    1.39 
 -12   9  -1   27.20    1.59 
  12  -9  -1   25.75    1.52 
 -12   9  -1   27.89    1.56 
  13  -9   1    1.48    0.48 
  13   9  -1    1.77    0.52 
 -13   9   1    1.09    0.56 
  13   9  -1    1.24    0.46 
 -13   9   1    1.29    0.52 
  13  -9   1    1.70    0.55 
  13  -9   1    0.44    0.39 
  13  -9  -1    2.55    0.65 
  13   9   1    2.30    0.51 
  13  -9  -1    2.35    0.65 
 -13   9  -1    2.32    0.58 
 -13   9  -1    1.38    0.51 
  13  -9  -1    1.29    0.47 
  13   9   1    1.99    0.53 
 -14   9   1   18.52    1.45 
  14  -9   1   21.74    1.36 
  14   9  -1   17.11    1.17 
  14  -9   1   19.81    1.46 
 -14   9   1   17.41    1.40 
  14  -9   1   19.51    1.39 
  14   9  -1   20.30    1.34 
 -14   9  -1   20.69    1.47 
  14  -9  -1   16.15    1.36 
  14   9   1   19.73    1.22 
 -14   9  -1   20.40    1.50 
  14  -9  -1   19.36    1.41 
  14  -9  -1   18.53    1.29 
  14   9   1   16.75    1.21 
 -15   9   1   19.15    1.55 
  15  -9   1   18.70    1.45 
 -15   9   1   18.88    1.50 
  15  -9   1   20.21    1.43 
  15   9  -1   19.34    1.41 
  15  -9   1   21.58    1.62 
  15   9  -1   20.67    1.33 
  15  -9  -1   18.81    1.37 
 -15   9  -1   17.91    1.50 
  15   9   1   19.72    1.38 
  15  -9  -1   18.84    1.50 
  15  -9  -1   16.97    1.47 
 -15   9  -1   20.19    1.57 
  15   9   1   20.12    1.31 
  16   9  -1   17.96    1.43 
  16  -9   1   19.04    1.44 
  16   9  -1   15.92    1.26 
  16  -9   1   21.13    1.57 
 -16   9   1   17.47    1.55 
  16  -9   1   18.05    1.56 
 -16   9   1   15.43    1.49 
 -16   9  -1   17.57    1.54 
 -16   9  -1   17.98    1.54 
  16  -9  -1   15.30    1.45 
  16   9   1   19.43    1.35 
  16  -9  -1   18.76    1.46 
  16   9   1   17.12    1.36 
  16  -9  -1   19.98    1.55 
  17  -9   1    3.05    0.88 
  17  -9   1    3.21    0.77 
  17  -9   1    2.43    0.76 
  17   9  -1    2.36    0.73 
 -17   9   1    1.70    0.73 
 -17   9   1    3.14    0.83 
  17   9  -1    3.05    0.73 
  17   9  -1    2.82    0.91 
  17  -9  -1    4.11    0.82 
 -17   9  -1    2.74    0.88 
  17   9   1    1.85    0.66 
 -17   9  -1    2.71    0.83 
  17   9   1    2.63    0.76 
  17  -9  -1    2.75    0.80 
  17  -9  -1    2.35    0.80 
  17   9   1    2.45    0.67 
  18  -9   1    5.88    1.09 
  18   9  -1    5.16    0.97 
 -18   9   1    4.87    0.96 
 -18   9   1    6.07    1.11 
  18  -9   1    5.59    1.16 
  18   9  -1    5.75    0.92 
  18   9  -1    5.15    1.00 
  18  -9   1    7.58    1.14 
 -18   9  -1    5.93    1.05 
  18  -9  -1    4.44    0.90 
  18  -9  -1    6.58    1.16 
  18   9   1    5.08    0.98 
  18   9   1    7.98    1.13 
  18   9   1    5.46    1.10 
  18  -9  -1    4.71    0.97 
 -18   9  -1    4.16    0.98 
  19   9  -1    1.39    0.63 
  19  -9   1    0.61    0.55 
  19  -9   1   -0.11    0.33 
  19  -9   1    0.98    0.61 
 -19   9   1    0.70    0.66 
 -19   9   1    0.69    0.55 
  19   9  -1    1.69    0.63 
  19   9  -1    0.93    0.60 
  19   9   1    1.25    0.60 
  19   9   1    2.10    0.70 
  19  -9  -1    1.07    0.69 
  19  -9  -1    1.30    0.69 
 -19   9  -1    1.08    0.55 
 -19   9  -1    0.54    0.62 
  19   9   1    1.32    0.66 
  19  -9  -1    1.56    0.61 
 -20   9   1   18.95    1.76 
  20   9  -1   17.54    1.45 
 -20   9   1   19.27    1.71 
  20   9  -1   15.16    1.60 
  20  -9   1   21.45    1.80 
  20   9  -1   19.00    1.64 
  20  -9   1   17.05    1.63 
  20  -9  -1   17.46    1.65 
  20   9   1   17.10    1.53 
  20   9   1   19.27    1.77 
  20  -9  -1   17.09    1.69 
  20   9   1   18.24    1.47 
 -20   9  -1   17.01    1.70 
 -20   9  -1   18.27    1.71 
  21  -9   1    8.09    1.24 
  21   9  -1    5.42    1.26 
  21  -9   1    6.11    1.22 
  21   9  -1    9.37    1.16 
 -21   9   1    5.58    1.20 
  21  -9   1    4.00    0.91 
 -21   9   1    6.44    1.21 
  21   9  -1    6.86    1.26 
  21   9   1    6.58    1.18 
 -21   9  -1    5.16    1.07 
  21   9   1    6.07    1.07 
  21  -9  -1    6.27    1.32 
 -21   9  -1    3.36    0.90 
  21  -9  -1    5.82    1.12 
  21  -9  -1    4.01    0.91 
  21   9   1    6.11    1.08 
 -22   9   1   14.61    1.70 
  22  -9   1   14.34    1.67 
  22  -9   1   12.93    1.52 
 -22   9   1   16.30    1.75 
  22  -9   1   14.37    1.57 
  22   9  -1   17.04    1.50 
  22   9  -1   15.49    1.64 
  22   9  -1   14.60    1.76 
  22   9   1   12.81    1.39 
 -22   9  -1   12.51    1.59 
  22  -9  -1   11.58    1.48 
 -22   9  -1    9.48    1.61 
  22  -9  -1   14.73    1.70 
  22  -9  -1   12.12    1.51 
  22   9   1   15.47    1.61 
  22   9   1   12.09    1.63 
  23  -9   1    0.92    0.80 
 -23   9   1    1.08    0.76 
  23   9  -1    1.22    0.67 
  23   9  -1    1.54    0.85 
  23  -9   1    1.57    0.85 
  23   9  -1    0.69    0.75 
 -23   9   1    0.84    0.74 
  23  -9   1   -0.39    0.64 
 -23   9  -1    2.31    0.93 
  23  -9  -1    0.82    0.70 
  23   9   1    1.38    0.76 
  23   9   1    1.13    0.76 
  23  -9  -1    2.07    0.83 
  23  -9  -1    2.60    0.94 
 -23   9  -1    1.05    0.82 
  23   9   1    1.26    0.69 
  24  -9   1    1.76    0.85 
 -24   9   1    0.79    0.87 
  24  -9   1    1.15    0.75 
  24   9  -1    2.11    0.83 
  24  -9   1    2.32    0.92 
  24   9  -1    3.62    1.03 
  24   9  -1    0.95    0.87 
 -24   9   1    1.98    0.91 
  24  -9  -1    3.20    1.04 
  24   9   1    3.60    1.12 
 -24   9  -1    2.25    0.91 
 -24   9  -1    1.65    0.77 
  24  -9  -1    1.09    0.87 
  24   9   1    4.03    0.97 
  24   9   1    2.86    1.04 
  24  -9  -1    1.96    0.90 
  25   9  -1    3.18    0.85 
  25  -9   1    4.13    1.15 
  25  -9   1    4.01    1.21 
  25   9  -1    3.96    1.13 
 -25   9   1    1.77    0.84 
  25  -9   1    2.40    0.88 
 -25   9   1    2.30    0.89 
  25   9  -1    2.20    1.06 
  25  -9  -1    3.54    1.02 
  25  -9  -1    3.45    1.06 
  25   9   1    3.40    1.04 
 -25   9  -1    2.50    1.01 
  25  -9  -1    2.00    0.80 
 -25   9  -1    3.91    1.10 
  25   9   1    3.22    0.93 
  25   9   1    2.14    1.00 
 -26   9   1    2.78    0.97 
  26   9  -1    3.54    0.90 
  26  -9   1    2.40    0.87 
  26   9   1    3.69    1.35 
 -26   9  -1    2.35    0.91 
  26  -9  -1    0.52    0.84 
  26   9   1    5.29    1.11 
   0  10   1   76.55    2.06 
   0  10  -1   76.32    2.10 
   0  10  -1   74.41    1.72 
   0  10   1   74.75    1.59 
   1  10  -1  129.71    2.52 
  -1  10   1  133.50    3.00 
   1 -10   1  130.21    2.43 
  -1  10   1  126.62    2.45 
   1  10  -1  133.04    3.04 
  -1 -10   1  129.37    2.22 
   1  10   1  133.97    2.97 
   1  10   1  126.89    2.36 
  -1  10  -1  127.91    2.59 
  -1  10  -1  136.01    3.04 
  -2  10   1   27.51    0.92 
   2 -10   1   26.95    0.88 
   2  10  -1   27.34    0.90 
   2 -10   1   26.56    1.19 
  -2  10   1   27.71    1.21 
  -2  10  -1   26.98    1.20 
   2 -10  -1   25.27    1.14 
  -2  10  -1   25.89    0.97 
   2 -10  -1   25.37    0.72 
  -2 -10   1   25.13    0.65 
  -3  10   1  161.80    3.08 
   3 -10   1  158.17    3.44 
   3 -10   1  157.63    2.97 
  -3  10   1  160.43    3.52 
   3 -10  -1  152.18    3.32 
  -3  10  -1  152.19    3.07 
  -3  10  -1  153.87    3.43 
  -3 -10   1  151.01    2.57 
   3 -10  -1  152.47    2.71 
   4 -10   1   31.58    1.05 
  -4  10   1   31.05    1.34 
   4  10  -1   32.52    0.81 
  -4  10   1   32.27    1.14 
   4 -10   1   31.03    1.30 
   4  10   1   35.17    0.71 
   4 -10  -1   37.37    1.05 
   4 -10  -1   36.16    1.40 
  -4  10  -1   34.99    1.44 
  -4  10  -1   35.72    1.26 
  -4 -10   1   34.22    0.91 
  -5  10   1    5.43    0.78 
   5  10  -1    4.47    0.36 
   5 -10   1    4.00    0.60 
   5 -10   1    4.56    0.51 
  -5  10   1    4.37    0.55 
   5  10   1    4.09    0.29 
   5 -10  -1    4.76    0.48 
  -5  10  -1    4.94    0.67 
  -5 -10   1    3.69    0.37 
   5 -10  -1    4.52    0.65 
  -5  10  -1    4.28    0.57 
  -6  10   1   33.52    1.48 
   6  10  -1   31.79    0.92 
   6 -10   1   29.07    1.33 
   6 -10   1   33.64    1.17 
  -6  10   1   33.59    1.31 
   6  10   1   32.44    0.88 
  -6 -10   1   30.85    1.01 
   6 -10  -1   34.03    1.13 
  -6  10  -1   32.26    1.31 
   6 -10  -1   31.16    1.37 
  -6  10  -1   33.57    1.48 
   6 -10  -1   33.13    1.33 
  -7  10   1   30.13    1.30 
   7 -10   1   30.43    1.17 
   7  10  -1   28.88    0.95 
  -7  10   1   28.36    1.41 
   7 -10   1   27.13    1.31 
   7 -10  -1   28.93    1.35 
  -7  10  -1   29.17    1.43 
  -7  10  -1   27.64    1.28 
  -7 -10   1   27.92    1.03 
   7 -10  -1   29.00    1.30 
   7 -10  -1   28.85    1.11 
   7  10   1   30.15    0.94 
   8 -10   1   29.71    1.41 
   8  10  -1   29.80    1.05 
  -8  10   1   29.41    1.36 
   8 -10   1   29.09    1.22 
  -8  10   1   29.49    1.49 
   8 -10  -1   27.93    1.16 
   8 -10  -1   27.19    1.33 
  -8  10  -1   28.43    1.46 
   8  10   1   29.49    1.01 
  -8  10  -1   27.15    1.33 
   8 -10  -1   28.40    1.39 
   9 -10   1  127.22    3.32 
  -9  10   1  124.69    3.26 
   9 -10   1  131.29    3.04 
   9  10  -1  135.38    2.80 
  -9  10   1  127.54    3.52 
  -9  10  -1  118.01    3.32 
   9 -10  -1  118.60    2.81 
   9  10   1  121.18    2.60 
  -9  10  -1  120.51    3.16 
   9 -10  -1  117.07    3.16 
   9 -10  -1  113.06    3.11 
  10 -10   1    3.04    0.59 
 -10  10   1    1.19    0.46 
  10 -10   1    1.16    0.43 
 -10  10   1    1.90    0.52 
  10  10  -1    1.53    0.41 
 -10  10  -1    2.04    0.53 
  10  10   1    1.96    0.41 
  10 -10  -1    1.37    0.41 
 -10  10  -1    1.87    0.57 
  10 -10  -1    1.44    0.48 
  10 -10  -1    1.46    0.48 
 -11  10   1   20.92    1.40 
  11 -10   1   19.48    1.16 
  11 -10   1   19.13    1.27 
 -11  10   1   19.52    1.29 
  11  10  -1   20.07    1.04 
 -11  10  -1   18.79    1.28 
  11 -10  -1   21.00    1.33 
 -11  10  -1   18.32    1.31 
  11 -10  -1   20.53    1.17 
  11  10   1   18.50    0.99 
  11 -10  -1   19.89    1.31 
 -12  10   1    3.16    0.71 
  12 -10   1    3.51    0.63 
 -12  10   1    3.63    0.79 
  12 -10   1    3.97    0.73 
  12  10  -1    3.69    0.60 
  12 -10  -1    3.69    0.72 
  12 -10  -1    3.14    0.68 
 -12  10  -1    3.26    0.73 
  12  10   1    3.59    0.58 
 -12  10  -1    3.71    0.75 
  12 -10  -1    3.03    0.61 
 -13  10   1    4.82    0.81 
  13 -10   1    5.44    0.91 
 -13  10   1    5.24    0.87 
  13  10  -1    5.13    0.72 
  13 -10   1    4.57    0.78 
  13 -10   1    4.67    0.75 
 -13  10  -1    4.61    0.86 
  13 -10  -1    4.56    0.83 
  13  10   1    5.59    0.74 
  13  10   1    5.15    0.70 
 -13  10  -1    4.60    0.89 
  13 -10  -1    4.19    0.73 
  13 -10  -1    5.72    0.88 
  14 -10   1   16.92    1.27 
  14 -10   1   19.21    1.48 
  14  10  -1   19.10    1.33 
  14  10  -1   16.44    1.14 
 -14  10   1   18.32    1.47 
 -14  10   1   19.11    1.43 
  14 -10   1   17.04    1.36 
 -14  10  -1   16.57    1.41 
 -14  10  -1   16.47    1.38 
  14 -10  -1   18.09    1.30 
  14  10   1   17.15    1.23 
  14 -10  -1   19.73    1.49 
  14  10   1   16.96    1.15 
  14 -10  -1   17.19    1.39 
  15 -10   1   52.71    2.37 
 -15  10   1   56.94    2.52 
 -15  10   1   54.15    2.58 
  15  10  -1   51.75    2.22 
  15 -10   1   54.61    2.25 
  15  10  -1   55.14    2.09 
  15 -10   1   53.59    2.50 
 -15  10  -1   56.12    2.59 
  15 -10  -1   58.37    2.30 
  15  10   1   59.25    2.16 
  15 -10  -1   49.24    2.34 
 -15  10  -1   57.19    2.53 
  15  10   1   55.46    2.24 
  15 -10  -1   55.18    2.50 
 -16  10   1   32.62    1.96 
  16 -10   1   27.73    1.87 
  16  10  -1   27.22    1.71 
  16 -10   1   26.82    1.75 
  16 -10   1   28.81    1.71 
 -16  10   1   30.32    1.97 
  16  10  -1   28.85    1.57 
  16 -10  -1   27.14    1.68 
  16 -10  -1   24.66    1.74 
  16  10   1   27.42    1.66 
  16  10   1   27.90    1.54 
 -16  10  -1   24.83    1.81 
  16 -10  -1   27.85    1.86 
 -16  10  -1   27.68    1.83 
  17  10  -1    9.98    1.05 
 -17  10   1   11.71    1.36 
  17  10  -1    9.65    1.18 
  17 -10   1   10.81    1.19 
  17 -10   1    9.30    1.19 
  17 -10   1   11.80    1.33 
 -17  10   1   10.86    1.33 
  17 -10  -1   10.52    1.26 
 -17  10  -1    9.89    1.26 
 -17  10  -1    9.97    1.28 
  17  10   1    9.51    1.02 
  17  10   1    9.88    1.27 
  17 -10  -1    6.85    1.05 
  17  10   1   10.27    1.12 
  17 -10  -1    9.67    1.16 
  18 -10   1    9.93    1.17 
  18  10  -1    9.98    1.07 
  18 -10   1    9.43    1.21 
  18 -10   1    9.57    1.41 
 -18  10   1    9.51    1.27 
  18  10  -1    9.90    1.32 
  18  10  -1    7.33    1.13 
  18 -10  -1    9.48    1.19 
  18  10   1    9.91    1.49 
 -18  10  -1    5.43    0.99 
  18 -10  -1    6.28    1.11 
 -18  10  -1   10.30    1.31 
  18  10   1   10.36    1.06 
  18  10   1    7.60    1.12 
  18 -10  -1   10.39    1.32 
 -19  10   1    5.76    1.15 
  19  10  -1    6.81    1.35 
 -19  10   1    3.20    0.89 
  19  10  -1    5.88    1.04 
  19  10  -1    5.61    0.95 
  19 -10   1    4.57    0.94 
  19 -10   1    4.80    1.02 
 -19  10  -1    5.78    1.09 
 -19  10  -1    7.44    1.19 
  19  10   1    8.03    1.00 
  19 -10  -1    6.23    1.15 
  19  10   1    5.28    0.98 
  19  10   1    6.62    1.09 
  19 -10  -1    5.14    0.94 
  20 -10   1    0.95    0.62 
  20 -10   1    0.51    0.57 
  20  10  -1    1.40    0.74 
  20  10  -1   -0.17    0.44 
  20  10  -1    1.01    0.65 
 -20  10   1   -0.10    0.59 
 -20  10   1    0.52    0.59 
  20 -10  -1    0.90    0.67 
  20  10   1    0.76    0.61 
 -20  10  -1    0.38    0.65 
  20  10   1    0.58    0.70 
  20  10   1    1.26    0.58 
 -20  10  -1   -0.37    0.48 
  20 -10  -1   -0.52    0.56 
  21  10  -1   15.51    1.71 
  21  10  -1   16.55    1.44 
  21 -10   1   16.08    1.62 
 -21  10   1   15.65    1.69 
  21  10  -1   17.11    1.63 
  21 -10   1   18.62    1.65 
  21 -10   1   16.97    1.74 
 -21  10   1   17.51    1.78 
  21  10   1   17.04    1.70 
  21 -10  -1   17.09    1.77 
  21 -10  -1   14.05    1.53 
 -21  10  -1   17.82    1.79 
  21  10   1   19.25    1.53 
  21 -10  -1   18.42    1.64 
 -21  10  -1   12.60    1.59 
  21  10   1   18.55    1.67 
  22  10  -1    6.78    1.23 
 -22  10   1    3.91    1.07 
  22  10  -1    5.81    1.23 
  22 -10   1    4.79    0.98 
  22  10  -1    5.93    1.01 
  22 -10   1    5.53    1.24 
  22 -10   1    8.18    1.30 
 -22  10   1    2.89    0.91 
  22  10   1    9.86    1.53 
 -22  10  -1    4.58    1.09 
 -22  10  -1    3.60    0.98 
  22 -10  -1    5.63    1.13 
  22 -10  -1    3.75    0.90 
  22 -10  -1    5.61    1.26 
  22  10   1    6.26    1.25 
  22  10   1    7.52    1.18 
  23 -10   1    2.35    0.84 
  23  10  -1    1.76    0.89 
  23  10  -1    1.44    0.71 
  23  10  -1    2.16    1.01 
  23 -10   1    0.55    0.75 
 -23  10   1    1.94    0.99 
  23 -10   1    3.62    1.12 
 -23  10   1    0.74    0.77 
  23  10   1    1.46    0.97 
 -23  10  -1    1.50    0.81 
 -23  10  -1    0.96    0.59 
  23 -10  -1    2.34    0.94 
  23 -10  -1    0.67    0.71 
  23  10   1    2.00    0.77 
  23 -10  -1    1.31    0.81 
  23  10   1    0.20    0.71 
  24  10  -1    6.20    1.08 
  24 -10   1    4.58    1.13 
  24 -10   1    8.08    1.33 
  24 -10   1    3.95    1.11 
 -24  10   1    4.67    1.13 
 -24  10   1    2.75    0.83 
  24  10  -1    6.91    1.40 
  24  10  -1    5.80    1.24 
 -24  10  -1    5.33    1.11 
  24 -10  -1    6.23    1.25 
  24  10   1    6.66    1.31 
  24  10   1    4.44    1.01 
  24  10   1    6.35    1.34 
 -24  10  -1    5.53    1.26 
  24 -10  -1    6.19    1.31 
 -25  10   1    0.71    0.78 
  25  10  -1    1.75    0.93 
  25  10  -1    2.61    0.81 
  25  10  -1    2.67    1.06 
  25 -10   1    3.01    1.11 
  25 -10   1    2.43    1.08 
  25 -10   1    0.67    0.60 
 -25  10   1    2.73    0.99 
  25  10   1    3.22    1.06 
  25 -10  -1    2.86    1.04 
 -25  10  -1    1.94    0.89 
 -25  10  -1    1.81    0.89 
  25 -10  -1    2.62    1.09 
  25  10   1    1.91    0.99 
  25  10   1    2.35    0.88 
  25 -10  -1    0.52    0.77 
  26 -10   1    1.30    0.82 
 -26  10   1    1.70    0.89 
 -26  10   1    0.56    0.73 
  26  10  -1    0.63    0.64 
  26  10   1    2.89    0.80 
  26 -10  -1    2.82    1.12 
 -26  10  -1    2.21    1.05 
 -26  10  -1    0.57    0.68 
   0  11   1    0.02    0.19 
   0  11   1    0.28    0.31 
   0  11  -1   -0.01    0.27 
   0  11  -1    0.18    0.24 
   1 -11   1  129.35    2.45 
  -1  11   1  127.03    2.52 
   1  11  -1  130.93    2.58 
   1  11  -1  134.57    3.12 
  -1  11   1  129.77    3.07 
  -1  11  -1  137.74    3.17 
  -1  11  -1  129.92    2.68 
   1  11   1  131.26    2.47 
  -1 -11   1  129.25    2.27 
   1  11   1  137.21    3.11 
   2 -11   1    5.96    0.50 
  -2  11   1    7.74    0.56 
  -2  11   1    8.03    0.76 
   2  11  -1    7.77    0.55 
   2 -11  -1    7.96    0.74 
  -2  11  -1    8.63    0.78 
  -2 -11   1    7.55    0.36 
   2 -11  -1    7.61    0.42 
  -2  11  -1    5.83    0.57 
   2  11   1    6.55    0.46 
   3 -11   1  136.50    2.69 
  -3  11   1  142.68    2.86 
   3 -11   1  136.84    3.22 
  -3  11   1  142.17    3.32 
  -3 -11   1  139.29    2.42 
  -3  11  -1  144.26    2.99 
   3 -11  -1  143.34    3.27 
  -3  11  -1  144.29    3.37 
   3 -11  -1  141.28    2.57 
  -4  11   1   60.43    2.01 
   4 -11   1   62.81    1.98 
  -4  11   1   65.79    1.75 
   4 -11   1   60.73    1.58 
  -4  11  -1   61.68    1.75 
  -4 -11   1   60.19    1.30 
  -4  11  -1   62.66    2.03 
   4 -11  -1   52.98    1.38 
   4 -11  -1   60.43    1.92 
   5 -11   1   61.43    1.63 
  -5  11   1   60.87    1.78 
   5 -11   1   62.16    1.99 
  -5  11   1   60.48    2.05 
   5  11  -1   60.66    1.30 
  -5 -11   1   62.07    1.43 
  -5  11  -1   64.38    2.12 
   5  11   1   64.08    1.19 
   5 -11  -1   60.42    1.99 
   5 -11  -1   63.58    1.84 
  -5  11  -1   65.43    1.89 
   5 -11  -1   64.65    1.58 
  -6  11   1    5.75    0.63 
  -6  11   1    5.17    0.70 
   6 -11   1    6.41    0.59 
   6  11  -1    6.20    0.43 
   6 -11   1    5.76    0.72 
   6  11   1    6.23    0.37 
  -6  11  -1    6.08    0.74 
   6 -11  -1    5.61    0.63 
   6 -11  -1    6.88    0.57 
  -6 -11   1    6.23    0.47 
   6 -11  -1    7.25    0.75 
  -6  11  -1    5.98    0.65 
   7  11  -1   26.47    0.88 
  -7  11   1   25.61    1.39 
   7 -11   1   27.55    1.12 
   7 -11   1   25.08    1.30 
  -7  11   1   24.73    1.22 
   7  11   1   27.38    0.85 
  -7  11  -1   27.67    1.44 
   7 -11  -1   26.68    1.28 
  -7 -11   1   27.40    1.00 
   7 -11  -1   25.48    1.32 
  -7  11  -1   28.07    1.31 
   7 -11  -1   28.50    1.10 
  -8  11   1   43.57    1.70 
   8 -11   1   40.15    1.70 
   8  11  -1   43.36    1.26 
  -8  11   1   43.87    1.88 
   8 -11   1   44.34    1.51 
   8  11   1   39.94    1.17 
  -8  11  -1   42.46    1.83 
   8 -11  -1   39.24    1.63 
   8 -11  -1   37.50    1.65 
  -8  11  -1   38.49    1.63 
   8 -11  -1   41.35    1.42 
  -9  11   1   67.72    2.46 
  -9  11   1   69.86    2.30 
   9  11  -1   67.94    1.76 
   9 -11   1   65.84    2.01 
   9 -11   1   68.44    2.32 
   9 -11  -1   69.06    1.99 
   9  11   1   66.72    1.72 
   9 -11  -1   65.88    2.30 
  -9  11  -1   67.10    2.27 
  -9  11  -1   66.44    2.43 
   9 -11  -1   67.09    2.29 
 -10  11   1   13.65    1.14 
  10  11  -1   12.23    0.78 
 -10  11   1   14.21    1.09 
  10 -11   1   12.43    0.93 
  10 -11   1   13.68    1.10 
 -10  11  -1   14.12    1.16 
  10 -11  -1   15.02    0.97 
  10  11   1   12.80    0.77 
  10 -11  -1   12.62    1.08 
  10 -11  -1   14.20    1.11 
 -10  11  -1   12.88    1.06 
  11 -11   1   60.13    2.27 
 -11  11   1   61.35    2.46 
 -11  11   1   59.56    2.28 
  11 -11   1   62.51    2.07 
  11  11  -1   62.03    1.85 
  11 -11  -1   63.22    2.34 
  11 -11  -1   60.53    2.01 
  11  11   1   60.51    1.82 
  11 -11  -1   58.65    2.28 
 -11  11  -1   63.46    2.36 
 -11  11  -1   61.82    2.46 
 -12  11   1    6.96    0.95 
  12  11  -1    6.07    0.70 
  12 -11   1    7.54    0.87 
 -12  11   1    8.10    0.98 
  12 -11   1    5.94    0.92 
  12 -11  -1    8.77    0.90 
  12 -11  -1    8.70    1.00 
  12 -11  -1    8.24    0.99 
 -12  11  -1    8.05    0.96 
  12  11   1    7.78    0.74 
 -12  11  -1   10.41    1.07 
  13  11  -1   75.65    2.28 
 -13  11   1   78.86    2.97 
  13 -11   1   77.93    2.85 
 -13  11   1   74.42    2.76 
  13 -11   1   76.79    2.50 
  13 -11   1   71.07    2.65 
 -13  11  -1   77.91    2.83 
 -13  11  -1   77.03    2.93 
  13 -11  -1   74.81    2.46 
  13 -11  -1   69.17    2.66 
  13 -11  -1   79.69    2.84 
  13  11   1   71.75    2.21 
  14  11  -1    3.12    0.63 
  14 -11   1    3.45    0.79 
 -14  11   1    2.64    0.71 
 -14  11   1    3.92    0.89 
  14 -11   1    2.56    0.75 
  14 -11   1    2.42    0.62 
  14 -11  -1    3.06    0.74 
  14  11   1    3.22    0.64 
  14  11   1    4.42    0.74 
  14 -11  -1    3.57    0.72 
  14 -11  -1    2.94    0.75 
 -14  11  -1    2.71    0.74 
 -14  11  -1    3.70    0.88 
  15 -11   1   25.70    1.77 
  15 -11   1   24.75    1.54 
  15  11  -1   26.29    1.57 
 -15  11   1   23.99    1.77 
  15 -11   1   21.40    1.61 
 -15  11   1   26.84    1.76 
  15  11  -1   25.52    1.40 
  15  11   1   25.30    1.53 
  15 -11  -1   24.17    1.68 
  15 -11  -1   27.52    1.59 
 -15  11  -1   27.42    1.80 
  15 -11  -1   23.94    1.67 
 -15  11  -1   25.18    1.79 
  15  11   1   25.93    1.41 
  16  11  -1   16.61    1.20 
  16 -11   1   15.07    1.40 
 -16  11   1   18.21    1.52 
  16 -11   1   16.83    1.34 
 -16  11   1   17.14    1.55 
  16 -11   1   15.87    1.48 
  16  11  -1   15.60    1.34 
 -16  11  -1   15.98    1.51 
  16  11   1   17.37    1.22 
 -16  11  -1   16.13    1.47 
  16  11   1   15.25    1.28 
  16 -11  -1   13.37    1.38 
  16 -11  -1   18.37    1.53 
  16 -11  -1   17.04    1.35 
  17  11  -1   -0.43    0.38 
 -17  11   1    0.05    0.42 
  17  11  -1    0.47    0.41 
  17 -11   1    1.17    0.57 
  17 -11   1   -0.17    0.42 
  17 -11   1    0.03    0.46 
 -17  11   1    0.90    0.61 
  17 -11  -1    0.52    0.50 
 -17  11  -1    0.04    0.47 
  17  11   1    0.50    0.46 
  17  11   1   -0.10    0.42 
 -17  11  -1   -0.01    0.44 
  17 -11  -1   -0.12    0.45 
  17 -11  -1   -0.16    0.45 
  18 -11   1   18.26    1.67 
  18  11  -1   18.81    1.35 
 -18  11   1   21.57    1.79 
  18 -11   1   22.35    1.56 
 -18  11   1   19.84    1.72 
  18 -11   1   20.71    1.68 
  18  11  -1   19.99    1.60 
  18  11   1   20.94    1.41 
  18  11   1   20.39    1.73 
  18 -11  -1   20.65    1.74 
 -18  11  -1   17.18    1.66 
  18 -11  -1   16.01    1.52 
 -18  11  -1   21.21    1.75 
  18  11   1   20.37    1.53 
  18 -11  -1   18.81    1.53 
  19  11  -1   16.83    1.71 
  19 -11   1   18.37    1.73 
 -19  11   1   20.55    1.84 
  19  11  -1   19.49    1.59 
 -19  11   1   19.03    1.74 
  19  11  -1   20.09    1.44 
  19 -11   1   17.71    1.61 
  19  11   1   20.66    1.46 
  19  11   1   18.02    1.54 
  19  11   1   20.51    1.78 
  19 -11  -1   17.70    1.70 
  19 -11  -1   18.36    1.68 
 -19  11  -1   20.07    1.81 
 -19  11  -1   22.50    1.83 
 -20  11   1    7.13    1.22 
  20  11  -1    9.21    1.38 
  20 -11   1    6.74    1.19 
  20 -11   1    7.49    1.37 
  20 -11   1    8.93    1.41 
 -20  11   1    6.77    1.15 
  20  11  -1    6.59    1.14 
  20  11  -1   11.25    1.16 
  20  11   1    9.15    1.12 
  20 -11  -1    8.80    1.44 
 -20  11  -1    6.61    1.09 
  20  11   1    8.29    1.24 
  20 -11  -1    6.28    1.18 
 -20  11  -1    8.13    1.33 
  20  11   1    7.32    1.25 
  21 -11   1   26.26    2.10 
  21 -11   1   25.57    1.90 
 -21  11   1   25.80    2.10 
  21  11  -1   28.90    2.03 
  21  11  -1   26.00    2.13 
  21  11  -1   26.98    1.72 
  21 -11   1   23.51    1.88 
 -21  11   1   22.68    2.01 
  21 -11  -1   20.71    1.79 
  21  11   1   24.79    1.90 
 -21  11  -1   22.55    1.95 
  21  11   1   23.80    1.67 
  21 -11  -1   26.68    2.08 
  21  11   1   25.49    2.05 
 -21  11  -1   28.11    2.19 
  21 -11  -1   26.77    1.89 
 -22  11   1    6.22    1.30 
  22 -11   1    4.56    1.11 
  22  11  -1    6.68    1.22 
  22  11  -1    5.67    1.33 
  22 -11   1    5.01    1.07 
  22  11  -1    5.68    1.02 
  22 -11   1    6.69    1.34 
 -22  11   1    4.14    1.02 
  22 -11  -1    7.75    1.27 
  22  11   1    6.47    1.09 
 -22  11  -1    5.55    1.20 
  22  11   1    6.54    1.24 
 -22  11  -1    3.14    0.86 
  22 -11  -1    5.05    1.18 
  22  11   1    6.00    1.09 
  22 -11  -1    3.78    1.05 
  23 -11   1    6.04    1.29 
  23 -11   1    6.32    1.22 
  23  11  -1    3.37    1.07 
  23 -11   1    2.35    0.91 
 -23  11   1    4.03    1.23 
  23  11  -1    4.77    0.96 
 -23  11   1    2.68    0.91 
  23  11  -1    4.97    1.14 
  23  11   1    3.91    0.95 
  23  11   1    6.00    1.27 
 -23  11  -1    5.31    1.26 
  23  11   1    5.86    1.21 
 -23  11  -1    4.60    1.00 
  23 -11  -1    3.85    1.11 
  23 -11  -1    3.93    1.00 
  23 -11  -1    6.86    1.23 
  24 -11   1    0.14    0.65 
  24  11  -1   -0.27    0.70 
  24  11  -1    0.94    0.75 
 -24  11   1    0.11    0.59 
 -24  11   1    0.27    0.68 
  24  11  -1    0.06    0.59 
  24 -11   1    0.25    0.63 
  24 -11   1   -0.06    0.73 
  24 -11  -1    0.80    0.71 
  24  11   1    0.17    0.74 
  24 -11  -1    0.10    0.53 
 -24  11  -1    1.01    0.65 
  24  11   1    0.73    0.67 
  24 -11  -1    0.42    0.79 
 -24  11  -1    0.28    0.63 
  24  11   1    1.51    0.81 
  25  11  -1    0.35    0.86 
  25 -11   1    1.87    1.95 
 -25  11   1    0.90    0.71 
 -25  11   1    2.35    0.96 
  25  11  -1    1.19    0.67 
  25  11  -1    0.61    0.93 
  25 -11   1    2.01    1.03 
 -25  11  -1    2.69    1.02 
  25  11   1    2.34    1.00 
  25  11   1    1.28    0.95 
 -25  11  -1    1.36    0.88 
  25 -11  -1    1.43    0.76 
  25  11   1    2.38    0.74 
  25 -11  -1    0.35    0.96 
  26 -11   1    0.40    0.74 
 -26  11   1    0.99    0.90 
 -26  11   1    1.04    0.72 
 -26  11  -1    0.55    0.66 
  26 -11  -1    0.65    0.82 
  26  11   1    0.93    0.63 
 -26  11  -1   -0.40    0.68 
   0  12  -1  311.41    5.94 
   0  12  -1  321.31    5.36 
   0  12   1  306.21    5.17 
   0  12   1  307.35    5.88 
  -1  12   1    0.94    0.40 
  -1  12   1    0.81    0.29 
   1  12  -1    0.56    0.29 
   1  12  -1    0.50    0.38 
  -1  12  -1    1.27    0.46 
  -1  12  -1    0.99    0.33 
   1  12   1    0.87    0.39 
   1  12   1    0.90    0.29 
  -1 -12   1    1.26    0.23 
   2 -12   1  167.54    2.93 
   2  12  -1  148.56    2.97 
  -2  12   1  149.42    3.02 
  -2  12   1  154.63    3.59 
   2  12   1  154.10    3.50 
   2 -12  -1  149.15    3.49 
   2  12   1  147.53    2.77 
  -2  12  -1  150.16    3.53 
  -2  12  -1  150.10    3.08 
  -2 -12   1  151.08    2.52 
  -3  12   1   22.21    1.20 
   3  12  -1   18.98    0.83 
  -3  12   1   21.83    0.94 
   3 -12   1   20.32    0.82 
   3 -12   1   19.60    1.12 
  -3 -12   1   17.93    0.57 
  -3  12  -1   17.90    0.91 
   3 -12  -1   20.06    0.70 
  -3  12  -1   18.42    1.12 
   3 -12  -1   19.29    1.10 
   4 -12   1    9.78    0.85 
   4 -12   1   10.93    0.67 
  -4  12   1   10.56    0.89 
  -4  12   1   12.34    0.76 
  -4  12  -1   11.73    0.95 
   4 -12  -1   10.95    0.60 
   4 -12  -1   11.81    0.91 
   4 -12  -1   10.02    0.69 
  -4  12  -1   11.78    0.80 
  -4 -12   1   11.37    0.49 
   5  12  -1   15.44    0.58 
   5 -12   1   15.34    1.04 
   5 -12   1   15.88    0.81 
  -5  12   1   15.03    1.07 
  -5  12   1   15.11    0.89 
   5 -12  -1   14.09    0.70 
  -5 -12   1   13.25    0.58 
  -5  12  -1   13.14    0.88 
  -5  12  -1   12.99    1.00 
   5 -12  -1   15.02    1.02 
   5 -12  -1   14.42    0.87 
   6 -12   1   40.16    1.65 
   6 -12   1   40.17    1.33 
   6  12  -1   39.45    1.02 
  -6  12   1   39.98    1.50 
  -6  12   1   39.41    1.73 
  -6  12  -1   40.67    1.75 
   6 -12  -1   39.27    1.50 
   6  12   1   39.49    0.91 
  -6  12  -1   40.32    1.56 
  -6 -12   1   40.87    1.14 
   6 -12  -1   37.03    1.61 
   6 -12  -1   39.86    1.26 
   7 -12   1   10.68    0.96 
   7 -12   1   14.07    0.85 
  -7  12   1   14.35    0.96 
  -7  12   1   12.65    1.07 
   7  12  -1   12.50    0.62 
   7  12   1   12.60    0.56 
  -7  12  -1   12.47    1.05 
   7 -12  -1   13.45    0.81 
   7 -12  -1   13.18    1.03 
   7 -12  -1   12.87    0.94 
  -7  12  -1   12.98    0.96 
   8 -12   1   74.77    2.45 
   8 -12   1   81.84    2.16 
  -8  12   1   79.07    2.67 
   8  12  -1   80.89    1.82 
  -8  12   1   78.33    2.41 
  -8  12  -1   77.36    2.63 
  -8  12  -1   81.59    2.46 
   8 -12  -1   78.12    2.07 
   8  12   1   79.56    1.74 
   8 -12  -1   75.87    2.39 
   8 -12  -1   74.22    2.44 
   9 -12   1   12.93    1.08 
   9  12  -1   12.07    0.70 
  -9  12   1   11.74    1.00 
   9 -12   1   12.56    0.89 
  -9  12   1   13.08    1.12 
   9 -12  -1   13.08    0.88 
   9 -12  -1   12.23    1.01 
  -9  12  -1   12.40    1.08 
   9  12   1   12.17    0.68 
   9 -12  -1   11.86    1.07 
  -9  12  -1   13.04    1.05 
 -10  12   1   46.13    1.92 
  10  12  -1   44.90    1.42 
 -10  12   1   43.32    2.05 
  10 -12   1   44.89    1.68 
  10 -12   1   44.64    1.94 
  10 -12  -1   43.93    1.93 
 -10  12  -1   44.57    2.05 
  10  12   1   44.50    1.39 
 -10  12  -1   44.72    1.92 
  10 -12  -1   45.41    1.64 
  10 -12  -1   43.88    1.90 
 -11  12   1   15.99    1.30 
  11  12  -1   16.25    0.90 
 -11  12   1   16.81    1.24 
  11 -12   1   17.08    1.10 
  11 -12   1   13.70    1.18 
 -11  12  -1   13.32    1.20 
  11 -12  -1   17.05    1.26 
 -11  12  -1   16.40    1.24 
  11  12   1   17.00    0.90 
  11 -12  -1   17.36    1.08 
  11 -12  -1   13.55    1.17 
  12 -12   1   15.06    1.10 
 -12  12   1   16.66    1.36 
  12 -12   1   12.98    1.19 
  12  12  -1   15.56    0.94 
 -12  12   1   14.98    1.23 
  12 -12  -1   14.76    1.23 
  12  12   1   14.03    0.89 
  12 -12  -1   15.20    1.07 
 -12  12  -1   15.28    1.25 
  12 -12  -1   13.50    1.20 
 -12  12  -1   14.87    1.29 
  13 -12   1    0.99    0.50 
  13 -12   1    0.88    0.51 
  13 -12   1    1.11    0.57 
 -13  12   1    0.99    0.59 
  13  12  -1    1.46    0.46 
 -13  12   1    0.71    0.52 
  13 -12  -1    1.39    0.59 
  13  12   1    1.81    0.48 
 -13  12  -1    0.49    0.53 
 -13  12  -1    0.88    0.52 
  13 -12  -1    1.23    0.51 
  13 -12  -1    1.61    0.60 
  14 -12   1   18.56    1.31 
 -14  12   1   18.64    1.52 
  14  12  -1   20.69    1.19 
 -14  12   1   17.88    1.44 
  14 -12   1   18.06    1.43 
  14 -12   1   18.23    1.47 
  14  12   1   18.84    1.14 
  14 -12  -1   17.19    1.42 
  14 -12  -1   17.78    1.27 
 -14  12  -1   15.77    1.42 
 -14  12  -1   17.73    1.46 
  14 -12  -1   16.83    1.41 
  15 -12   1    9.39    1.05 
  15 -12   1    9.29    1.15 
  15  12  -1    9.10    0.91 
 -15  12   1    7.04    1.07 
  15 -12   1   10.42    1.20 
  15  12  -1    9.26    1.05 
 -15  12   1    9.29    1.14 
 -15  12  -1    8.93    1.18 
  15  12   1    8.91    0.87 
  15 -12  -1    7.86    1.01 
  15 -12  -1    8.08    1.17 
  15  12   1    8.53    1.00 
 -15  12  -1    7.48    1.13 
  15 -12  -1    7.27    1.14 
 -16  12   1   10.45    1.24 
 -16  12   1   12.82    1.37 
  16 -12   1   11.25    1.22 
  16 -12   1   11.02    1.28 
  16  12  -1    9.12    1.08 
  16 -12   1   10.66    1.14 
  16  12  -1   11.34    1.02 
 -16  12  -1   10.70    1.27 
  16  12   1   11.19    1.13 
  16 -12  -1   10.94    1.25 
 -16  12  -1   10.12    1.25 
  16  12   1   11.00    0.99 
  16 -12  -1   10.79    1.13 
  16 -12  -1   10.21    1.20 
  17  12  -1    1.06    0.60 
  17 -12   1    0.96    0.58 
 -17  12   1    0.52    0.54 
  17  12  -1   -0.22    0.38 
  17 -12   1    0.20    0.51 
 -17  12   1    0.35    0.54 
  17 -12   1    0.43    0.54 
 -17  12  -1   -0.13    0.47 
  17  12   1    0.68    0.42 
  17  12   1    0.18    0.44 
  17 -12  -1   -0.25    0.47 
 -17  12  -1    0.30    0.49 
  17 -12  -1    0.17    0.49 
  18 -12   1   11.74    1.44 
 -18  12   1   11.35    1.43 
  18 -12   1   10.46    1.32 
  18  12  -1   12.43    1.15 
  18 -12   1   12.12    1.22 
  18  12  -1    9.41    1.20 
 -18  12   1   13.27    1.48 
  18  12   1   12.66    1.14 
 -18  12  -1   12.78    1.47 
  18 -12  -1   12.61    1.27 
  18  12   1   11.67    1.26 
  18 -12  -1   10.03    1.32 
 -18  12  -1   12.17    1.48 
 -19  12   1    4.55    1.18 
  19  12  -1    5.28    1.18 
 -19  12   1    4.63    1.05 
  19 -12   1    3.29    0.86 
  19 -12   1    5.96    1.14 
  19  12  -1    3.62    0.92 
  19  12  -1    5.48    0.95 
 -19  12  -1    4.36    1.17 
  19  12   1    5.24    1.00 
  19 -12  -1    4.60    0.93 
  19  12   1    4.40    0.86 
  19 -12  -1    5.41    1.15 
 -19  12  -1    5.05    1.12 
  19  12   1    2.95    0.94 
 -20  12   1    1.67    0.78 
  20 -12   1    2.06    0.78 
  20  12  -1    2.49    0.69 
  20  12  -1    1.50    0.78 
  20 -12   1    1.59    0.83 
 -20  12   1    1.35    0.76 
  20  12  -1    2.57    0.87 
  20 -12   1    0.87    0.72 
  20  12   1    1.62    0.67 
  20 -12  -1    0.90    1.02 
 -20  12  -1    1.54    0.77 
  20  12   1    1.07    0.72 
  20  12   1    1.11    0.69 
  20 -12  -1    0.61    0.64 
 -20  12  -1    1.71    0.79 
  20 -12  -1    1.52    0.81 
 -21  12   1    2.21    0.84 
  21  12  -1    4.70    1.07 
 -21  12   1    2.21    0.84 
  21 -12   1    1.76    0.85 
  21 -12   1    2.22    0.74 
  21 -12   1    2.67    0.93 
  21  12  -1    3.01    1.01 
  21  12  -1    2.02    0.70 
  21  12   1    2.91    0.71 
  21 -12  -1    3.95    1.05 
  21 -12  -1    2.78    0.94 
  21  12   1    3.07    0.90 
 -21  12  -1    3.55    0.90 
  21  12   1    3.08    0.90 
 -21  12  -1    2.91    0.96 
  21 -12  -1    1.55    0.68 
 -22  12   1    5.44    1.26 
 -22  12   1    3.94    1.04 
  22  12  -1    2.37    0.96 
  22  12  -1    4.27    1.06 
  22  12  -1    4.16    0.90 
  22 -12   1    4.51    1.07 
  22 -12   1    3.59    0.84 
  22 -12   1    3.24    1.08 
 -22  12  -1    2.86    0.93 
  22  12   1    4.22    1.10 
 -22  12  -1    3.22    0.86 
  22 -12  -1    3.57    0.96 
  22  12   1    3.13    0.80 
  22 -12  -1    1.72    0.69 
  22 -12  -1    4.69    1.11 
  23 -12   1    4.51    1.09 
  23  12  -1    3.98    1.23 
  23  12  -1    5.48    1.00 
  23  12  -1    6.07    1.22 
  23 -12   1    5.73    1.30 
  23 -12   1    3.92    0.87 
 -23  12   1    3.03    1.19 
 -23  12   1    5.59    1.20 
  23 -12  -1    3.63    0.82 
  23  12   1    8.81    1.16 
 -23  12  -1    2.76    0.83 
  23  12   1    5.97    1.21 
  23  12   1    4.33    1.03 
  23 -12  -1    5.45    1.22 
 -23  12  -1    5.57    1.29 
  23 -12  -1    5.61    1.14 
  24  12  -1   -0.42    0.76 
  24 -12   1   -1.07    0.76 
  24 -12   1    0.03    0.67 
  24  12  -1   -0.08    0.50 
 -24  12   1    0.05    0.59 
 -24  12   1    0.24    0.63 
  24  12   1   -0.80    0.53 
  24 -12  -1   -0.12    0.60 
 -24  12  -1    0.45    0.70 
  24  12   1    0.32    0.78 
  24  12   1   -1.27    0.72 
 -24  12  -1    0.00    0.72 
  24 -12  -1    0.55    0.70 
  24 -12  -1   -1.17    0.70 
 -25  12   1   -0.39    0.71 
  25  12  -1    0.40    0.68 
  25  12  -1    1.19    0.97 
  25 -12   1   -0.14    0.63 
 -25  12   1   -0.15    0.62 
 -25  12  -1    0.02    0.73 
  25  12   1    0.56    0.59 
  25  12   1   -0.31    0.80 
  25 -12  -1    0.07    0.69 
 -25  12  -1    0.38    0.82 
  25  12   1   -1.01    0.74 
   0  13  -1   20.77    1.20 
   0  13   1   20.69    1.17 
   0  13  -1   21.72    0.95 
   0 -13  -1   19.97    0.61 
   0  13   1   21.14    0.85 
  -1  13   1   75.12    2.31 
   1  13  -1   75.36    1.85 
   1  13  -1   73.47    2.29 
  -1  13   1   71.62    1.79 
  -1 -13   1   71.17    1.42 
   1  13   1   70.67    1.67 
   1  13   1   72.29    2.23 
  -1  13  -1   71.85    1.88 
   1 -13  -1   70.79    1.55 
  -1  13  -1   73.38    2.29 
  -2  13   1   36.25    1.24 
   2  13  -1   42.34    1.28 
  -2  13   1   41.11    1.67 
   2  13  -1   38.75    1.64 
   2 -13   1   38.94    1.14 
   2  13   1   40.26    1.62 
  -2  13  -1   40.21    1.68 
  -2  13  -1   40.42    1.37 
   2  13   1   37.93    1.13 
   2 -13  -1   40.93    1.17 
  -2 -13   1   39.15    0.90 
   3 -13   1   31.65    1.48 
  -3  13   1   31.87    1.18 
   3 -13   1   33.79    1.06 
  -3  13   1   33.74    1.52 
   3  13  -1   32.06    1.11 
   3 -13  -1   32.66    1.13 
  -3  13  -1   33.24    1.27 
  -3 -13   1   32.69    0.81 
   3 -13  -1   32.61    1.47 
   3 -13  -1   32.73    0.93 
  -3  13  -1   34.79    1.57 
  -4  13   1   31.33    1.23 
   4 -13   1   33.21    1.11 
  -4  13   1   32.77    1.53 
   4 -13   1   31.86    1.47 
  -4  13  -1   35.07    1.59 
   4 -13  -1   34.61    1.24 
   4 -13  -1   32.47    1.48 
  -4  13  -1   33.35    1.33 
   4 -13  -1   34.62    1.03 
  -4 -13   1   32.46    0.86 
   5 -13   1    6.23    0.60 
  -5  13   1    6.75    0.80 
   5 -13   1    6.59    0.79 
  -5  13   1    7.18    0.68 
  -5 -13   1    7.22    0.43 
   5 -13  -1    7.53    0.82 
   5 -13  -1    6.46    0.65 
  -5  13  -1    8.10    0.74 
  -5  13  -1    8.14    0.87 
   5 -13  -1    7.67    0.57 
   6 -13   1   80.77    2.06 
  -6  13   1   82.89    2.34 
  -6  13   1   85.84    2.71 
   6 -13   1   83.86    2.55 
   6  13  -1   82.95    1.67 
   6 -13  -1   85.12    2.35 
  -6 -13   1   83.29    1.82 
   6  13   1   83.66    1.52 
   6 -13  -1   79.15    2.51 
  -6  13  -1   86.05    2.72 
   6 -13  -1   85.22    2.00 
  -6  13  -1   90.54    2.48 
  -7  13   1    0.54    0.42 
  -7  13   1    0.57    0.39 
   7 -13   1    0.82    0.44 
   7  13  -1    0.42    0.23 
   7 -13   1    0.47    0.35 
   7 -13  -1   -0.01    0.35 
   7 -13  -1    0.99    0.37 
   7  13   1    0.98    0.23 
   7 -13  -1    1.11    0.42 
  -7  13  -1    0.95    0.41 
  -7  13  -1    0.50    0.40 
   8 -13   1   37.08    1.71 
   8  13  -1   39.56    1.13 
  -8  13   1   38.66    1.66 
   8 -13   1   37.94    1.43 
  -8  13   1   35.22    1.79 
  -8  13  -1   39.13    1.70 
  -8  13  -1   40.80    1.92 
   8 -13  -1   39.94    1.69 
   8 -13  -1   39.16    1.77 
   8 -13  -1   39.18    1.39 
   8  13   1   38.72    1.07 
   9 -13   1   67.80    2.01 
   9 -13   1   64.25    2.33 
  -9  13   1   64.78    2.51 
   9  13  -1   63.95    1.63 
  -9  13   1   65.55    2.28 
   9 -13  -1   60.97    2.20 
   9 -13  -1   62.51    2.29 
  -9  13  -1   63.13    2.46 
   9 -13  -1   60.31    1.86 
   9  13   1   61.73    1.54 
  -9  13  -1   63.60    2.27 
 -10  13   1    2.79    0.64 
  10  13  -1    3.55    0.49 
  10 -13   1    3.65    0.62 
 -10  13   1    3.36    0.70 
  10 -13   1    2.58    0.64 
  10  13   1    3.82    0.48 
 -10  13  -1    2.51    0.63 
  10 -13  -1    2.71    0.62 
  10 -13  -1    2.73    0.68 
  10 -13  -1    3.61    0.61 
 -10  13  -1    3.59    0.71 
  11 -13   1   16.09    1.08 
  11  13  -1   16.62    0.90 
  11 -13   1   15.08    1.27 
 -11  13   1   15.94    1.23 
 -11  13   1   16.00    1.33 
  11  13   1   16.00    0.87 
 -11  13  -1   14.34    1.21 
  11 -13  -1   17.37    1.32 
  11 -13  -1   14.76    1.21 
  11 -13  -1   16.29    1.08 
 -11  13  -1   15.64    1.31
[truncated: 4,950,128 more chars]
