# Supplementary material for: Supramolecular assembly of hypervalent iodine macrocycles and alkali metals
Source: Beilstein J Org Chem. 2025 May 30;21:1095–103. doi: 10.3762/bjoc.21.87 (PMC12130623; doi:10.3762/bjoc.21.87)
Supplement: File 2 — Crystallographic Information Files for 1/LiBArF20 and 1/NaBArF24. [file Beilstein_J_Org_Chem-21-1095-s002.zip › 19948ds.cif]

 
data_19948ds 
 
_audit_creation_method            'SHELXL-2019/3' 
_audit_update_record 
; 
? 
; 
 
_shelx_SHELXL_version_number      '2019/3' 
_chemical_name_systematic 
; 
? 
; 
 
_chemical_name_common            ? 
_chemical_melting_point          ? 
_chemical_formula_moiety 
; 
C96 H74 I6 Li N6 O19, C24 B F20, 1.7(C2 H5 O0.50), C2 H5 O0.50 
; 
_chemical_formula_sum 
 'C126.80 H91 B F20 I6 Li N6 O20.70' 
_chemical_formula_structural     ? 
_chemical_formula_weight          3189.00 
 
_chemical_formula_iupac          ? 
_chemical_formula_analytical     ? 
loop_ 
 _atom_type_symbol 
 _atom_type_description 
 _atom_type_scat_dispersion_real 
 _atom_type_scat_dispersion_imag 
 _atom_type_scat_source 
 'C'  'C'   0.0033   0.0016 
 'International Tables Vol C Tables 4.2.6.8 and 6.1.1.4' 
 'H'  'H'   0.0000   0.0000 
 'International Tables Vol C Tables 4.2.6.8 and 6.1.1.4' 
 'Li'  'Li'  -0.0003   0.0001 
 'International Tables Vol C Tables 4.2.6.8 and 6.1.1.4' 
 'B'  'B'   0.0013   0.0007 
 'International Tables Vol C Tables 4.2.6.8 and 6.1.1.4' 
 'N'  'N'   0.0061   0.0033 
 'International Tables Vol C Tables 4.2.6.8 and 6.1.1.4' 
 'O'  'O'   0.0106   0.0060 
 'International Tables Vol C Tables 4.2.6.8 and 6.1.1.4' 
 'F'  'F'   0.0171   0.0103 
 'International Tables Vol C Tables 4.2.6.8 and 6.1.1.4' 
 'I'  'I'  -0.4742   1.8119 
 'International Tables Vol C Tables 4.2.6.8 and 6.1.1.4' 
 
_space_group_crystal_system       orthorhombic 
_space_group_IT_number            19 
_space_group_name_H-M_alt         'P 21 21 21' 
_space_group_name_Hall            'P 2ac 2ab' 
 
_shelx_space_group_comment 
; 
The symmetry employed for this shelxl refinement is uniquely defined 
by the following loop, which should always be used as a source of 
symmetry information in preference to the above space-group names. 
They are only intended as comments. 
; 
 
loop_ 
 _space_group_symop_operation_xyz 
 'x, y, z' 
 '-x+1/2, -y, z+1/2' 
 '-x, y+1/2, -z+1/2' 
 'x+1/2, -y+1/2, -z' 
 
_cell_length_a                    20.2726(7) 
_cell_length_b                    24.0552(9) 
_cell_length_c                    26.2524(11) 
_cell_angle_alpha                 90 
_cell_angle_beta                  90 
_cell_angle_gamma                 90 
_cell_volume                      12802.3(8) 
_cell_formula_units_Z             4 
_cell_measurement_temperature    100(2) 
_cell_measurement_reflns_used     13825 
_cell_measurement_theta_min        2.30 
_cell_measurement_theta_max       23.23 
_exptl_crystal_description       'rod' 
_exptl_crystal_colour            'colourless' 
_exptl_crystal_density_meas      ? 
_exptl_crystal_density_method    'not measured' 
_exptl_crystal_density_diffrn     1.655 
_exptl_crystal_F_000              6262 
_exptl_transmission_factor_min    ? 
_exptl_transmission_factor_max    ? 
_exptl_crystal_size_max          0.079 
_exptl_crystal_size_mid          0.050 
_exptl_crystal_size_min          0.037 
_exptl_crystal_id                19948ds 
 
_exptl_crystal_preparation 
; 
The data crystal was mounted using oil (Paratone-N, Exxon) to a 
0.3 mm cryo-loop (Hampton Research) with the (2 -5 2) scattering 
planes roughly normal to the spindle axis. 
; 
_exptl_absorpt_coefficient_mu     1.554 
_shelx_estimated_absorpt_T_min    0.887 
_shelx_estimated_absorpt_T_max    0.945 
_exptl_absorpt_correction_type   'multi-scan' 
_exptl_absorpt_correction_T_min  0.5705 
_exptl_absorpt_correction_T_max  0.7449 
_exptl_absorpt_process_details   'SADABS V2016/2 (Krause et al., 2015)' 
 
_exptl_absorpt_special_details    ? 
_exptl_special_details 
; 
One distinct cell was identified using APEX3 (Bruker, 2019). Five frame series 
were integrated and filtered for statistical outliers using SAINT v8.40B 
(Bruker, 2019) then corrected for absorption by multi-scan methods using SADABS 
v2016/2 (Krause et al., 2015). No decay correction was applied. 
; 
 
_diffrn_ambient_temperature      100(2) 
_diffrn_radiation_wavelength      0.71073 
_diffrn_radiation_wavelength_id  19948ds 
_diffrn_radiation_type           'MoK\a' 
_diffrn_radiation_source         'microfocus sealed tube' 
_diffrn_radiation_monochromator  'multilayer mirrors' 
_diffrn_source                    ? 
_diffrn_standards_number         ? 
_diffrn_standards_decay_%        ? 
_diffrn_standards_interval_time  ? 
 
_diffrn_measurement_device_type  'Bruker D8 Venture/Photon II' 
_diffrn_measurement_device       '\k-geometry diffractometer' 
_diffrn_measurement_method       'profile data from \f and \w scans' 
_diffrn_detector_area_resol_mean  ? 
_diffrn_reflns_number            198999 
 
_diffrn_reflns_av_unetI/netI      0.0853 
_diffrn_reflns_av_R_equivalents   0.1898 
_diffrn_reflns_limit_h_min        -22 
_diffrn_reflns_limit_h_max        22 
_diffrn_reflns_limit_k_min        -26 
_diffrn_reflns_limit_k_max        26 
_diffrn_reflns_limit_l_min        -29 
_diffrn_reflns_limit_l_max        29 
_diffrn_reflns_theta_min          2.116 
_diffrn_reflns_theta_max          23.372 
_diffrn_reflns_theta_full         23.372 
_diffrn_measured_fraction_theta_max   0.991 
_diffrn_measured_fraction_theta_full  0.991 
_diffrn_reflns_Laue_measured_fraction_max    0.991 
_diffrn_reflns_Laue_measured_fraction_full   0.991 
_diffrn_reflns_point_group_measured_fraction_max   0.991 
_diffrn_reflns_point_group_measured_fraction_full  0.991 
_reflns_number_total              18490 
_reflns_number_gt                 14969 
_reflns_threshold_expression      'I > 2\s(I)' 
_reflns_Friedel_coverage          0.843 
_reflns_Friedel_fraction_max      0.990 
_reflns_Friedel_fraction_full     0.990 
 
_reflns_special_details 
; 
 Reflections were merged by SHELXL according to the crystal 
 class for the calculation of statistics and refinement. 
 
 _reflns_Friedel_fraction is defined as the number of unique 
 Friedel pairs measured divided by the number that would be 
 possible theoretically, ignoring centric projections and 
 systematic absences. 
; 
 
_computing_data_collection       'APEX3 V2019.11-0 (Bruker, 2019)' 
 
_computing_cell_refinement       'SAINT V8.40B (Bruker, 2019)' 
_computing_data_reduction 
; 
SAINT V8.40B, XPREP v2014/2, (Bruker, 2019), SADABS V2016/2 
(Krause et al., 2015) 
; 
_computing_structure_solution    'SHELXT-2018-2 (Sheldrick, 2015b)' 
_computing_structure_refinement  'SHELXL-2019-3 (Sheldrick, 2015a)' 
_computing_molecular_graphics 
; 
SHELXTL v2014-7 (Bruker, 2019), CrystalMaker v9.2.8 (CrystalMaker, 2016) 
; 
_computing_publication_material  'XCIF V2014-2 (Bruker, 2019)' 
 
_refine_special_details 
; 
Structure was phased by dual space methods (Sheldrick, 2015b). Systematic 
conditions suggested the unambiguous space group P2(1)2(1)2(1). The space group 
choice was confirmed by successful convergence of the full-matrix least-squares 
refinement on F^2^. The final difference Fourier map had no significant 
features. A final analysis of variance between observed and calculated 
structure factors showed some dependence on amplitude and little dependence 
on resolution. 
 
For the data crystal, mean I/\s(I) was less than 3, Rmerge was greater than 
0.6, and Rsigma was greater than 0.4 for reflections beyond 0.9\%A resolution. 
Reflections beyond 0.9\%A resolution were not used for least-squares refinement 
to improve the agreement factors at the expense of the data-to-parameter ratio. 
; 
 
_refine_ls_structure_factor_coef  Fsqd 
_refine_ls_matrix_type            full 
_refine_ls_weighting_scheme       calc 
_refine_ls_weighting_details 
'w=1/[\s^2^(Fo^2^)+(0.0361P)^2^+43.4505P] where P=(Fo^2^+2Fc^2^)/3' 
_atom_sites_solution_primary     'dual space' 
_atom_sites_solution_secondary    ? 
_atom_sites_solution_hydrogens    mixed 
_refine_ls_hydrogen_treatment     constr 
_refine_ls_extinction_method      none 
_refine_ls_extinction_coef        . 
_refine_ls_abs_structure_details 'Flack (1983),  8458 Friedels' 
_refine_ls_abs_structure_Flack    -0.017(13) 
_chemical_absolute_configuration ad 
_chemical_compound_source        ? 
 
_refine_ls_number_reflns          18490 
_refine_ls_number_parameters      1700 
_refine_ls_number_restraints      322 
_refine_ls_R_factor_all           0.0710 
_refine_ls_R_factor_gt            0.0501 
_refine_ls_wR_factor_ref          0.1184 
_refine_ls_wR_factor_gt           0.1075 
_refine_ls_goodness_of_fit_ref    1.019 
_refine_ls_restrained_S_all       1.011 
_refine_ls_shift/su_max           0.000 
_refine_ls_shift/su_mean          0.000 
 
loop_ 
 _atom_site_label 
 _atom_site_type_symbol 
 _atom_site_fract_x 
 _atom_site_fract_y 
 _atom_site_fract_z 
 _atom_site_U_iso_or_equiv 
 _atom_site_adp_type 
 _atom_site_occupancy 
 _atom_site_site_symmetry_order 
 _atom_site_calc_flag 
 _atom_site_refinement_flags_posn 
 _atom_site_refinement_flags_adp 
 _atom_site_refinement_flags_occupancy 
 _atom_site_disorder_assembly 
 _atom_site_disorder_group 
I1 I 0.62305(5) 0.11640(4) 0.64145(4) 0.0369(3) Uani 1 1 d . . . . . 
I2 I 0.42274(5) -0.02120(5) 0.66770(4) 0.0378(3) Uani 1 1 d . . . . . 
I3 I 0.43095(5) 0.11044(4) 0.50803(4) 0.0358(3) Uani 1 1 d . . . . . 
I4 I 0.88858(5) 0.41847(4) 0.22890(4) 0.0329(2) Uani 1 1 d . . . . . 
I5 I 0.87459(5) 0.28686(4) 0.38738(4) 0.0329(2) Uani 1 1 d . . . . . 
I6 I 0.69371(4) 0.44440(4) 0.36204(4) 0.0266(2) Uani 1 1 d . . . . . 
F1 F 0.6874(4) -0.0398(3) 0.3087(4) 0.042(2) Uani 1 1 d . . . . . 
F2 F 0.7927(4) -0.0220(4) 0.3671(4) 0.062(3) Uani 1 1 d . . . . . 
F3 F 0.8191(5) 0.0809(5) 0.4043(4) 0.063(3) Uani 1 1 d . . . . . 
F4 F 0.7325(5) 0.1650(4) 0.3855(4) 0.054(3) Uani 1 1 d . . . . . 
F5 F 0.6251(4) 0.1479(3) 0.3316(3) 0.042(2) Uani 1 1 d . . . . . 
F6 F 0.7270(4) 0.0305(4) 0.2256(4) 0.042(2) Uani 1 1 d . . . . . 
F7 F 0.7506(4) -0.0112(4) 0.1346(4) 0.052(3) Uani 1 1 d . . . . . 
F8 F 0.6516(4) -0.0556(4) 0.0777(4) 0.050(3) Uani 1 1 d . . . . . 
F9 F 0.5267(4) -0.0549(4) 0.1138(4) 0.049(2) Uani 1 1 d . . . . . 
F10 F 0.5009(4) -0.0138(3) 0.2062(3) 0.036(2) Uani 1 1 d . . . . . 
F11 F 0.5670(4) -0.0897(3) 0.2686(3) 0.037(2) Uani 1 1 d . . . . . 
F12 F 0.5035(4) -0.1506(3) 0.3347(4) 0.045(2) Uani 1 1 d . . . . . 
F13 F 0.4437(5) -0.1040(4) 0.4177(4) 0.054(3) Uani 1 1 d . . . . . 
F14 F 0.4488(5) 0.0080(4) 0.4296(4) 0.057(3) Uani 1 1 d . . . . . 
F15 F 0.5140(4) 0.0719(3) 0.3647(3) 0.035(2) Uani 1 1 d . . . . . 
F16 F 0.6478(4) 0.1325(4) 0.2283(4) 0.042(2) Uani 1 1 d . . . . . 
F17 F 0.5910(5) 0.2211(4) 0.1881(4) 0.054(3) Uani 1 1 d . . . . . 
F18 F 0.4572(6) 0.2328(4) 0.1906(4) 0.064(3) Uani 1 1 d . . . . . 
F19 F 0.3835(5) 0.1498(4) 0.2317(4) 0.057(3) Uani 1 1 d . . . . . 
F20 F 0.4382(4) 0.0624(4) 0.2746(3) 0.040(2) Uani 1 1 d . . . . . 
O1 O 0.6182(5) 0.0559(5) 0.7089(4) 0.043(3) Uani 1 1 d . . . . . 
O2 O 0.5174(5) 0.0509(5) 0.6764(4) 0.047(3) Uani 1 1 d . . . . . 
O3 O 0.4963(6) -0.1018(5) 0.7961(5) 0.046(3) Uani 1 1 d . . . . . 
O4 O 0.3386(5) -0.0194(5) 0.6078(4) 0.036(3) Uani 1 1 d . . . . . 
O5 O 0.4082(5) 0.0467(5) 0.5814(4) 0.044(3) Uani 1 1 d . . . . . 
O6 O 0.2524(5) 0.0617(5) 0.4457(4) 0.039(3) Uani 1 1 d . . . . . 
O7 O 0.5182(5) 0.1715(4) 0.4992(5) 0.043(3) Uani 1 1 d . . . . . 
O8 O 0.5343(6) 0.1353(5) 0.5758(5) 0.049(3) Uani 1 1 d . . . . . 
O9 O 0.7411(5) 0.2329(5) 0.5681(5) 0.048(3) Uani 1 1 d . . . . . 
O10 O 0.9697(5) 0.3540(5) 0.2469(4) 0.041(3) Uani 1 1 d . . . . . 
O11 O 0.8980(5) 0.3439(4) 0.3093(4) 0.040(3) Uani 1 1 d . . . . . 
O12 O 1.0586(5) 0.2131(4) 0.3712(4) 0.042(3) Uani 1 1 d . . . . . 
O13 O 0.7875(5) 0.2991(4) 0.4424(4) 0.041(3) Uani 1 1 d . . . . . 
O14 O 0.7749(5) 0.3671(4) 0.3868(4) 0.040(3) Uani 1 1 d . . . . . 
O15 O 0.6145(5) 0.4294(4) 0.5091(4) 0.032(2) Uani 1 1 d . . . . . 
O16 O 0.7024(5) 0.4982(4) 0.2886(4) 0.031(2) Uani 1 1 d . . . . . 
O17 O 0.7835(5) 0.4360(4) 0.2801(4) 0.033(3) Uani 1 1 d . . . . . 
O18 O 0.8436(5) 0.5558(4) 0.1377(4) 0.037(3) Uani 1 1 d . . . . . 
O19 O 0.8355(5) 0.6685(4) 0.0804(4) 0.034(3) Uani 1 1 d G . . . . 
H19A H 0.810075 0.701834 0.076764 0.052 Uiso 1 1 d G U . . . 
H19B H 0.878646 0.681095 0.089644 0.052 Uiso 1 1 d G U . . . 
N1 N 0.4840(6) -0.0408(5) 0.7299(5) 0.039(3) Uani 1 1 d . . . . . 
N2 N 0.3435(6) 0.0648(5) 0.4958(5) 0.035(3) Uani 1 1 d . . . . . 
N3 N 0.6575(7) 0.1726(5) 0.5856(6) 0.042(4) Uani 1 1 d . . . . . 
N4 N 0.9643(6) 0.2605(5) 0.3540(5) 0.034(3) Uani 1 1 d . . . . . 
N5 N 0.6704(5) 0.4113(4) 0.4356(5) 0.026(3) Uani 1 1 d . . . . . 
N6 N 0.8363(6) 0.4864(5) 0.1973(5) 0.030(3) Uani 1 1 d . . . . . 
C1 C 0.5616(8) 0.0318(6) 0.7043(6) 0.037(4) Uani 1 1 d . . . . . 
C2 C 0.5530(7) -0.0232(7) 0.7317(7) 0.041(4) Uani 1 1 d . . . . . 
H2 H 0.566101 -0.018235 0.768165 0.049 Uiso 1 1 calc R U . . . 
C3 C 0.4637(8) -0.0825(7) 0.7592(6) 0.035(4) Uani 1 1 d . . . . . 
C4 C 0.3979(7) -0.1057(7) 0.7440(6) 0.037(4) Uani 1 1 d . . . . . 
C5 C 0.3689(8) -0.0863(7) 0.7015(6) 0.040(4) Uani 1 1 d . . . . . 
C6 C 0.3091(8) -0.1068(7) 0.6832(7) 0.042(4) Uani 1 1 d . . . . . 
H6 H 0.289784 -0.093013 0.652759 0.050 Uiso 1 1 calc R U . . . 
C7 C 0.2794(8) -0.1477(8) 0.7112(7) 0.046(5) Uani 1 1 d . . . . . 
H7 H 0.238520 -0.162418 0.699788 0.056 Uiso 1 1 calc R U . . . 
C8 C 0.3069(9) -0.1684(7) 0.7554(7) 0.047(5) Uani 1 1 d . . . . . 
H8 H 0.285351 -0.197109 0.773980 0.056 Uiso 1 1 calc R U . . . 
C9 C 0.3656(8) -0.1470(7) 0.7722(7) 0.040(4) Uani 1 1 d . . . . . 
H9 H 0.384467 -0.160152 0.802989 0.048 Uiso 1 1 calc R U . . . 
C10 C 0.5999(7) -0.0658(7) 0.7068(7) 0.042(4) Uani 1 1 d . . . . . 
H10A H 0.644674 -0.049510 0.704445 0.050 Uiso 1 1 calc R U . . . 
H10B H 0.602679 -0.099255 0.728715 0.050 Uiso 1 1 calc R U . . . 
C11 C 0.5776(8) -0.0823(7) 0.6554(7) 0.046(5) Uani 1 1 d . . . . . 
C12 C 0.5373(8) -0.1293(8) 0.6496(8) 0.053(5) Uani 1 1 d . . . . . 
H12 H 0.527413 -0.152080 0.678183 0.064 Uiso 1 1 calc R U . . . 
C13 C 0.5117(10) -0.1424(9) 0.6015(8) 0.062(6) Uani 1 1 d . . . . . 
H13 H 0.485838 -0.175005 0.597001 0.075 Uiso 1 1 calc R U . . . 
C14 C 0.5244(11) -0.1074(10) 0.5603(9) 0.078(7) Uani 1 1 d . . . . . 
H14 H 0.505903 -0.115196 0.527866 0.094 Uiso 1 1 calc R U . . . 
C15 C 0.5634(10) -0.0622(9) 0.5670(8) 0.069(6) Uani 1 1 d . . . . . 
H15 H 0.571910 -0.038293 0.538950 0.083 Uiso 1 1 calc R U . . . 
C16 C 0.5909(9) -0.0501(8) 0.6136(7) 0.054(5) Uani 1 1 d . . . . . 
H16 H 0.619510 -0.019065 0.616859 0.065 Uiso 1 1 calc R U . . . 
C17 C 0.3582(8) 0.0156(7) 0.5761(6) 0.037(4) Uani 1 1 d . . . . . 
C18 C 0.3213(7) 0.0175(6) 0.5259(6) 0.033(4) Uani 1 1 d . . . . . 
H18 H 0.273057 0.021680 0.532986 0.039 Uiso 1 1 calc R U . . . 
C19 C 0.3071(8) 0.0817(6) 0.4553(6) 0.035(4) Uani 1 1 d . . . . . 
C20 C 0.3416(8) 0.1217(6) 0.4213(6) 0.033(4) Uani 1 1 d . . . . . 
C21 C 0.4032(8) 0.1415(6) 0.4376(6) 0.034(4) Uani 1 1 d . . . . . 
C22 C 0.4409(8) 0.1772(6) 0.4069(7) 0.039(4) Uani 1 1 d . . . . . 
H22 H 0.482193 0.191496 0.417826 0.047 Uiso 1 1 calc R U . . . 
C23 C 0.4143(10) 0.1904(7) 0.3594(7) 0.051(5) Uani 1 1 d . . . . . 
H23 H 0.439134 0.213393 0.337095 0.061 Uiso 1 1 calc R U . . . 
C24 C 0.3537(8) 0.1714(7) 0.3436(6) 0.040(4) Uani 1 1 d . . . . . 
H24 H 0.337064 0.181982 0.311232 0.048 Uiso 1 1 calc R U . . . 
C25 C 0.3172(8) 0.1373(6) 0.3747(6) 0.039(4) Uani 1 1 d . . . . . 
H25 H 0.275149 0.124420 0.363936 0.047 Uiso 1 1 calc R U . . . 
C26 C 0.3326(7) -0.0372(6) 0.4981(7) 0.038(4) Uani 1 1 d D . . . . 
H26A H 0.316655 -0.032893 0.462643 0.046 Uiso 1 1 calc R U . A 1 
H26B H 0.380753 -0.043936 0.496407 0.046 Uiso 1 1 calc R U . A 1 
C27 C 0.3004(14) -0.0878(10) 0.5207(16) 0.046(4) Uani 0.69(5) 1 d DG U P B 1 
C28 C 0.3417(12) -0.1309(11) 0.5354(14) 0.051(4) Uani 0.69(5) 1 d G U P B 1 
H28 H 0.388177 -0.127230 0.531916 0.061 Uiso 0.69(5) 1 calc R U P B 1 
C29 C 0.3152(14) -0.1796(8) 0.5554(11) 0.056(5) Uani 0.69(5) 1 d G U P B 1 
H29 H 0.343421 -0.209079 0.565465 0.067 Uiso 0.69(5) 1 calc R U P B 1 
C30 C 0.2472(15) -0.1850(8) 0.5605(10) 0.057(5) Uani 0.69(5) 1 d G U P B 1 
H30 H 0.229057 -0.218237 0.574134 0.068 Uiso 0.69(5) 1 calc R U P B 1 
C31 C 0.2059(12) -0.1418(11) 0.5457(10) 0.056(4) Uani 0.69(5) 1 d G U P B 1 
H31 H 0.159449 -0.145546 0.549254 0.067 Uiso 0.69(5) 1 calc R U P B 1 
C32 C 0.2325(13) -0.0932(10) 0.5258(14) 0.051(4) Uani 0.69(5) 1 d G U P B 1 
H32 H 0.204204 -0.063696 0.515704 0.061 Uiso 0.69(5) 1 calc R U P B 1 
C27A C 0.297(3) -0.086(2) 0.521(4) 0.049(4) Uani 0.31(5) 1 d DG U P B 2 
C28A C 0.326(2) -0.135(3) 0.539(3) 0.051(5) Uani 0.31(5) 1 d G U P B 2 
H28A H 0.372308 -0.139103 0.537757 0.062 Uiso 0.31(5) 1 calc R U P B 2 
C29A C 0.286(3) -0.1771(16) 0.557(2) 0.055(5) Uani 0.31(5) 1 d G U P B 2 
H29A H 0.305541 -0.210563 0.569366 0.066 Uiso 0.31(5) 1 calc R U P B 2 
C30A C 0.218(3) -0.171(2) 0.559(2) 0.057(5) Uani 0.31(5) 1 d G U P B 2 
H30A H 0.190873 -0.199644 0.571334 0.068 Uiso 0.31(5) 1 calc R U P B 2 
C31A C 0.190(2) -0.122(3) 0.541(2) 0.056(5) Uani 0.31(5) 1 d G U P B 2 
H31A H 0.142970 -0.117264 0.541694 0.067 Uiso 0.31(5) 1 calc R U P B 2 
C32A C 0.229(3) -0.079(2) 0.522(3) 0.053(5) Uani 0.31(5) 1 d G U P B 2 
H32A H 0.209735 -0.045803 0.510084 0.063 Uiso 0.31(5) 1 calc R U P B 2 
C33 C 0.5532(9) 0.1639(7) 0.5397(8) 0.043(4) Uani 1 1 d . . . . . 
C34 C 0.6234(8) 0.1854(6) 0.5369(7) 0.043(5) Uani 1 1 d . . . . . 
H34 H 0.620663 0.226763 0.534200 0.052 Uiso 1 1 calc R U . . . 
C35 C 0.7159(8) 0.1965(7) 0.5946(8) 0.044(5) Uani 1 1 d . . . . . 
C36 C 0.7482(8) 0.1752(6) 0.6418(7) 0.039(4) Uani 1 1 d . . . . . 
C37 C 0.7151(8) 0.1377(6) 0.6716(7) 0.037(4) Uani 1 1 d . . . . . 
C38 C 0.7394(8) 0.1197(7) 0.7175(7) 0.044(4) Uani 1 1 d . . . . . 
H38 H 0.715690 0.094976 0.738911 0.053 Uiso 1 1 calc R U . . . 
C39 C 0.8021(9) 0.1408(7) 0.7306(9) 0.059(6) Uani 1 1 d . . . . . 
H39 H 0.821274 0.128693 0.761690 0.071 Uiso 1 1 calc R U . . . 
C40 C 0.8361(9) 0.1763(7) 0.7022(9) 0.058(6) Uani 1 1 d . . . . . 
H40 H 0.877850 0.189513 0.713287 0.070 Uiso 1 1 calc R U . . . 
C41 C 0.8105(9) 0.1934(7) 0.6575(8) 0.055(5) Uani 1 1 d . . . . . 
H41 H 0.835035 0.217986 0.636418 0.066 Uiso 1 1 calc R U . . . 
C42 C 0.6600(8) 0.1651(6) 0.4902(7) 0.039(4) Uani 1 1 d . . . . . 
H42A H 0.704530 0.181922 0.489855 0.047 Uiso 1 1 calc R U . . . 
H42B H 0.636391 0.178110 0.459375 0.047 Uiso 1 1 calc R U . . . 
C43 C 0.6667(7) 0.1024(6) 0.4878(7) 0.036(4) Uani 1 1 d . . . . . 
C44 C 0.7203(9) 0.0770(8) 0.5106(8) 0.057(5) Uani 1 1 d . . . . . 
H44 H 0.751220 0.098345 0.529487 0.069 Uiso 1 1 calc R U . . . 
C45 C 0.7286(10) 0.0195(8) 0.5056(8) 0.062(6) Uani 1 1 d . . . . . 
H45 H 0.765219 0.002176 0.521633 0.074 Uiso 1 1 calc R U . . . 
C46 C 0.6863(9) -0.0117(7) 0.4789(7) 0.051(5) Uani 1 1 d . . . . . 
H46 H 0.692708 -0.050645 0.475903 0.061 Uiso 1 1 calc R U . . . 
C47 C 0.6320(9) 0.0143(7) 0.4554(6) 0.046(4) Uani 1 1 d . . . . . 
H47 H 0.601170 -0.007155 0.436598 0.055 Uiso 1 1 calc R U . . . 
C48 C 0.6238(8) 0.0703(6) 0.4597(6) 0.040(4) Uani 1 1 d . . . . . 
H48 H 0.587750 0.087583 0.442920 0.048 Uiso 1 1 calc R U . . . 
C49 C 0.9492(8) 0.3302(7) 0.2867(7) 0.042(4) Uani 1 1 d . . . . . 
C50 C 0.9878(7) 0.2801(6) 0.3047(6) 0.033(4) Uani 1 1 d . . . . . 
H50 H 1.035274 0.290756 0.308077 0.039 Uiso 1 1 calc R U . . . 
C51 C 1.0007(8) 0.2261(7) 0.3822(6) 0.039(4) Uani 1 1 d . . . . . 
C52 C 0.9658(7) 0.2044(7) 0.4275(6) 0.035(4) Uani 1 1 d . . . . . 
C53 C 0.9046(7) 0.2261(6) 0.4384(6) 0.033(4) Uani 1 1 d . . . . . 
C54 C 0.8702(8) 0.2097(7) 0.4824(6) 0.041(4) Uani 1 1 d . . . . . 
H54 H 0.829931 0.227476 0.491293 0.049 Uiso 1 1 calc R U . . . 
C55 C 0.8953(8) 0.1675(7) 0.5126(7) 0.047(5) Uani 1 1 d . . . . . 
H55 H 0.872007 0.154989 0.541835 0.056 Uiso 1 1 calc R U . . . 
C56 C 0.9567(8) 0.1435(7) 0.4989(7) 0.046(5) Uani 1 1 d . . . . . 
H56 H 0.973499 0.113543 0.518621 0.056 Uiso 1 1 calc R U . . . 
C57 C 0.9933(9) 0.1625(7) 0.4571(7) 0.045(5) Uani 1 1 d . . . . . 
H57 H 1.035370 0.147358 0.449355 0.054 Uiso 1 1 calc R U . . . 
C58 C 0.9817(7) 0.2342(7) 0.2634(6) 0.037(4) Uani 1 1 d . . . . . 
H58A H 1.008730 0.244726 0.233517 0.045 Uiso 1 1 calc R U . . . 
H58B H 0.999295 0.198843 0.277099 0.045 Uiso 1 1 calc R U . . . 
C59 C 0.9107(7) 0.2258(7) 0.2468(6) 0.039(4) Uani 1 1 d . . . . . 
C60 C 0.8653(8) 0.1935(6) 0.2743(7) 0.040(4) Uani 1 1 d . . . . . 
H60 H 0.879734 0.175044 0.304279 0.048 Uiso 1 1 calc R U . . . 
C61 C 0.8010(9) 0.1877(8) 0.2593(7) 0.056(5) Uani 1 1 d . . . . . 
H61 H 0.771644 0.164571 0.277993 0.067 Uiso 1 1 calc R U . . . 
C62 C 0.7787(8) 0.2166(8) 0.2155(8) 0.056(5) Uani 1 1 d . . . . . 
H62 H 0.733981 0.213754 0.205038 0.067 Uiso 1 1 calc R U . . . 
C63 C 0.8230(8) 0.2491(8) 0.1879(7) 0.051(5) Uani 1 1 d . . . . . 
H63 H 0.808418 0.268318 0.158371 0.061 Uiso 1 1 calc R U . . . 
C64 C 0.8875(9) 0.2535(7) 0.2033(7) 0.045(4) Uani 1 1 d . . . . . 
H64 H 0.917114 0.275827 0.184050 0.054 Uiso 1 1 calc R U . . . 
C65 C 0.7565(7) 0.3416(6) 0.4241(6) 0.031(4) Uani 1 1 d . . . . . 
C66 C 0.6924(7) 0.3573(6) 0.4522(6) 0.033(4) Uani 1 1 d . . . . . 
H66 H 0.702594 0.359689 0.489423 0.039 Uiso 1 1 calc R U . . . 
C67 C 0.6293(7) 0.4412(6) 0.4646(6) 0.031(4) Uani 1 1 d . . . . . 
C68 C 0.6043(8) 0.4912(6) 0.4379(6) 0.034(4) Uani 1 1 d . . . . . 
C69 C 0.6243(7) 0.5013(6) 0.3862(6) 0.035(4) Uani 1 1 d . . . . . 
C70 C 0.6030(9) 0.5472(7) 0.3608(6) 0.047(5) Uani 1 1 d . . . . . 
H70 H 0.618817 0.555800 0.327654 0.057 Uiso 1 1 calc R U . . . 
C71 C 0.5563(11) 0.5819(8) 0.3857(8) 0.075(7) Uani 1 1 d . . . . . 
H71 H 0.537885 0.612098 0.367218 0.090 Uiso 1 1 calc R U . . . 
C72 C 0.5369(10) 0.5739(8) 0.4344(7) 0.067(6) Uani 1 1 d . . . . . 
H72 H 0.508212 0.600001 0.450167 0.080 Uiso 1 1 calc R U . . . 
C73 C 0.5590(8) 0.5274(7) 0.4620(6) 0.042(4) Uani 1 1 d . . . . . 
H73 H 0.543955 0.520409 0.495692 0.050 Uiso 1 1 calc R U . . . 
C74 C 0.6402(7) 0.3116(7) 0.4446(6) 0.034(4) Uani 1 1 d . . . . . 
H74A H 0.659702 0.275217 0.453889 0.041 Uiso 1 1 calc R U . . . 
H74B H 0.602791 0.318595 0.468034 0.041 Uiso 1 1 calc R U . . . 
C75 C 0.6146(8) 0.3085(6) 0.3912(6) 0.032(4) Uani 1 1 d . . . . . 
C76 C 0.5551(8) 0.3353(7) 0.3776(7) 0.040(4) Uani 1 1 d . . . . . 
H76 H 0.530291 0.353737 0.403211 0.048 Uiso 1 1 calc R U . . . 
C77 C 0.5323(9) 0.3355(7) 0.3288(7) 0.046(5) Uani 1 1 d . . . . . 
H77 H 0.492182 0.354026 0.320804 0.056 Uiso 1 1 calc R U . . . 
C78 C 0.5670(9) 0.3090(7) 0.2911(7) 0.047(5) Uani 1 1 d . . . . . 
H78 H 0.551583 0.309419 0.256893 0.056 Uiso 1 1 calc R U . . . 
C79 C 0.6249(10) 0.2815(7) 0.3034(6) 0.052(5) Uani 1 1 d . . . . . 
H79 H 0.648473 0.262359 0.277524 0.062 Uiso 1 1 calc R U . . . 
C80 C 0.6489(8) 0.2813(6) 0.3523(6) 0.039(4) Uani 1 1 d . . . . . 
H80 H 0.689020 0.262606 0.359714 0.046 Uiso 1 1 calc R U . . . 
C81 C 0.7520(7) 0.4781(6) 0.2645(6) 0.029(4) Uani 1 1 d . . . . . 
C82 C 0.7712(7) 0.5058(6) 0.2145(6) 0.031(4) Uani 1 1 d . . . . . 
H82 H 0.774030 0.546750 0.220486 0.037 Uiso 1 1 calc R U . . . 
C83 C 0.8678(7) 0.5138(6) 0.1597(6) 0.034(4) Uani 1 1 d . . . . . 
C84 C 0.9335(8) 0.4908(6) 0.1469(6) 0.037(4) Uani 1 1 d . . . . . 
C85 C 0.9560(7) 0.4460(7) 0.1733(6) 0.038(4) Uani 1 1 d . . . . . 
C86 C 1.0174(8) 0.4219(8) 0.1643(7) 0.051(5) Uani 1 1 d . . . . . 
H86 H 1.031917 0.390178 0.182694 0.061 Uiso 1 1 calc R U . . . 
C87 C 1.0565(7) 0.4467(8) 0.1271(7) 0.051(5) Uani 1 1 d . . . . . 
H87 H 1.099146 0.431962 0.120449 0.061 Uiso 1 1 calc R U . . . 
C88 C 1.0349(8) 0.4925(8) 0.0995(7) 0.050(5) Uani 1 1 d . . . . . 
H88 H 1.061558 0.507319 0.072987 0.060 Uiso 1 1 calc R U . . . 
C89 C 0.9751(8) 0.5164(7) 0.1103(7) 0.047(5) Uani 1 1 d . . . . . 
H89 H 0.961683 0.549500 0.093480 0.056 Uiso 1 1 calc R U . . . 
C90 C 0.7170(7) 0.4952(6) 0.1746(6) 0.031(4) Uani 1 1 d . . . . . 
H90A H 0.674338 0.508165 0.188528 0.037 Uiso 1 1 calc R U . . . 
H90B H 0.726783 0.517632 0.143909 0.037 Uiso 1 1 calc R U . . . 
C91 C 0.7102(7) 0.4347(6) 0.1590(6) 0.033(4) Uani 1 1 d . . . . . 
C92 C 0.6680(8) 0.3984(7) 0.1860(7) 0.044(4) Uani 1 1 d . . . . . 
H92 H 0.644652 0.411112 0.215174 0.052 Uiso 1 1 calc R U . . . 
C93 C 0.6613(9) 0.3443(7) 0.1695(8) 0.052(5) Uani 1 1 d . . . . . 
H93 H 0.632251 0.320213 0.187347 0.062 Uiso 1 1 calc R U . . . 
C94 C 0.6948(9) 0.3239(6) 0.1283(8) 0.047(5) Uani 1 1 d . . . . . 
H94 H 0.688871 0.286460 0.117839 0.056 Uiso 1 1 calc R U . . . 
C95 C 0.7366(7) 0.3579(7) 0.1025(7) 0.040(4) Uani 1 1 d . . . . . 
H95 H 0.760666 0.343761 0.074276 0.048 Uiso 1 1 calc R U . . . 
C96 C 0.7447(8) 0.4140(7) 0.1173(6) 0.039(4) Uani 1 1 d . . . . . 
H96 H 0.773598 0.437565 0.098719 0.046 Uiso 1 1 calc R U . . . 
C97 C 0.6513(7) 0.0540(7) 0.3147(6) 0.037(4) Uani 1 1 d . . . . . 
C98 C 0.6958(8) 0.0129(7) 0.3273(7) 0.040(4) Uani 1 1 d . . . . . 
C99 C 0.7509(8) 0.0208(7) 0.3567(7) 0.047(4) Uani 1 1 d . . . . . 
C100 C 0.7654(8) 0.0716(8) 0.3759(7) 0.046(5) Uani 1 1 d . . . . . 
C101 C 0.7208(8) 0.1140(7) 0.3669(7) 0.041(4) Uani 1 1 d . . . . . 
C102 C 0.6665(7) 0.1044(6) 0.3374(6) 0.031(4) Uani 1 1 d . . . . . 
C103 C 0.6107(7) 0.0097(6) 0.2224(6) 0.032(4) Uani 1 1 d . . . . . 
C104 C 0.6747(7) 0.0087(6) 0.1996(7) 0.034(4) Uani 1 1 d . . . . . 
C105 C 0.6893(8) -0.0121(7) 0.1525(7) 0.040(4) Uani 1 1 d . . . . . 
C106 C 0.6400(8) -0.0342(6) 0.1250(6) 0.038(4) Uani 1 1 d . . . . . 
C107 C 0.5768(8) -0.0343(6) 0.1423(7) 0.039(4) Uani 1 1 d . . . . . 
C108 C 0.5645(7) -0.0125(6) 0.1906(6) 0.032(4) Uani 1 1 d . . . . . 
C109 C 0.5436(7) -0.0047(6) 0.3120(6) 0.027(3) Uani 1 1 d . . . . . 
C110 C 0.5382(6) -0.0617(6) 0.3079(6) 0.026(3) Uani 1 1 d . . . . . 
C111 C 0.5058(7) -0.0952(6) 0.3415(6) 0.032(4) Uani 1 1 d . . . . . 
C112 C 0.4753(7) -0.0721(6) 0.3829(7) 0.038(4) Uani 1 1 d . . . . . 
C113 C 0.4776(8) -0.0155(7) 0.3886(6) 0.037(4) Uani 1 1 d . . . . . 
C114 C 0.5118(7) 0.0155(6) 0.3542(7) 0.037(4) Uani 1 1 d . . . . . 
C115 C 0.5480(7) 0.0936(6) 0.2565(6) 0.031(4) Uani 1 1 d . . . . . 
C116 C 0.5813(7) 0.1353(6) 0.2325(6) 0.032(4) Uani 1 1 d . . . . . 
C117 C 0.5541(8) 0.1814(6) 0.2093(7) 0.041(4) Uani 1 1 d . . . . . 
C118 C 0.4854(9) 0.1874(6) 0.2122(7) 0.044(5) Uani 1 1 d . . . . . 
C119 C 0.4497(8) 0.1478(7) 0.2323(7) 0.039(4) Uani 1 1 d . . . . . 
C120 C 0.4797(7) 0.1003(6) 0.2555(6) 0.034(4) Uani 1 1 d . . . . . 
B1 B 0.5882(9) 0.0386(7) 0.2772(7) 0.035(4) Uani 1 1 d . . . . . 
Li1 Li 0.8350(11) 0.5890(9) 0.0716(9) 0.024(5) Uani 1 1 d . . . . . 
C121 C 1.0417(12) 0.2628(8) -0.0648(7) 0.083(9) Uani 0.7 1 d G U P C 1 
H12A H 1.074018 0.234345 -0.074566 0.125 Uiso 0.7 1 calc R U P C 1 
H12B H 0.999751 0.255368 -0.082042 0.125 Uiso 0.7 1 calc R U P C 1 
H12C H 1.058084 0.299502 -0.074869 0.125 Uiso 0.7 1 calc R U P C 1 
C122 C 1.0315(9) 0.2613(6) -0.0075(6) 0.078(6) Uani 0.7 1 d G U P C 1 
H12D H 1.015289 0.224179 0.002944 0.094 Uiso 0.7 1 calc R U P C 1 
H12E H 1.073797 0.268446 0.010139 0.094 Uiso 0.7 1 calc R U P C 1 
O20 O 0.9846(6) 0.3026(4) 0.0060(4) 0.064(4) Uani 0.7 1 d G U P C 1 
C123 C 0.9713(9) 0.3049(7) 0.0591(4) 0.063(6) Uani 0.7 1 d G U P C 1 
H12F H 1.012438 0.312911 0.078028 0.075 Uiso 0.7 1 calc R U P C 1 
H12G H 0.953939 0.268634 0.070837 0.075 Uiso 0.7 1 calc R U P C 1 
C124 C 0.9208(9) 0.3503(7) 0.0689(6) 0.039(5) Uani 0.7 1 d G U P C 1 
H12H H 0.911295 0.352231 0.105470 0.059 Uiso 0.7 1 calc R U P C 1 
H12I H 0.938515 0.386117 0.057406 0.059 Uiso 0.7 1 calc R U P C 1 
H12J H 0.880191 0.341973 0.050236 0.059 Uiso 0.7 1 calc R U P C 1 
C125 C 0.8083(13) 0.1955(14) 0.0519(13) 0.079(10) Uani 0.5 1 d G U P D 1 
H12K H 0.836628 0.209288 0.079372 0.119 Uiso 0.5 1 calc R U P D 1 
H12L H 0.834856 0.173867 0.027790 0.119 Uiso 0.5 1 calc R U P D 1 
H12M H 0.788126 0.227040 0.034110 0.119 Uiso 0.5 1 calc R U P D 1 
C126 C 0.7545(13) 0.1588(14) 0.0741(8) 0.079(8) Uani 0.5 1 d G U P D 1 
H12N H 0.774587 0.126979 0.092388 0.095 Uiso 0.5 1 calc R U P D 1 
H12O H 0.727717 0.180312 0.098727 0.095 Uiso 0.5 1 calc R U P D 1 
O21 O 0.7140(10) 0.1392(9) 0.0339(7) 0.084(7) Uani 0.5 1 d G U P D 1 
C127 C 0.6618(13) 0.1042(13) 0.0506(10) 0.087(8) Uani 0.5 1 d G U P D 1 
H12P H 0.633132 0.124673 0.074700 0.104 Uiso 0.5 1 calc R U P D 1 
H12Q H 0.680004 0.071341 0.068359 0.104 Uiso 0.5 1 calc R U P D 1 
C128 C 0.6219(14) 0.0859(15) 0.0045(13) 0.096(11) Uani 0.5 1 d G U P D 1 
H12R H 0.585760 0.061723 0.015643 0.144 Uiso 0.5 1 calc R U P D 1 
H12S H 0.603800 0.118617 -0.012714 0.144 Uiso 0.5 1 calc R U P D 1 
H12T H 0.650532 0.065445 -0.019036 0.144 Uiso 0.5 1 calc R U P D 1 
C129 C 0.1467(12) 0.6752(13) 0.6013(16) 0.099(11) Uani 0.5 1 d G U P E 1 
H12U H 0.121021 0.653381 0.576755 0.149 Uiso 0.5 1 calc R U P E 1 
H12V H 0.129055 0.669353 0.635605 0.149 Uiso 0.5 1 calc R U P E 1 
H12W H 0.143857 0.714704 0.592494 0.149 Uiso 0.5 1 calc R U P E 1 
C130 C 0.2184(12) 0.6567(10) 0.5996(12) 0.094(9) Uani 0.5 1 d G U P E 1 
H13A H 0.221633 0.616734 0.608214 0.113 Uiso 0.5 1 calc R U P E 1 
H13B H 0.236480 0.662220 0.564974 0.113 Uiso 0.5 1 calc R U P E 1 
O22 O 0.2550(10) 0.6886(7) 0.6353(9) 0.089(7) Uani 0.5 1 d G U P E 1 
C131 C 0.3230(11) 0.6747(10) 0.6369(12) 0.082(8) Uani 0.5 1 d G U P E 1 
H13C H 0.343157 0.680545 0.602987 0.099 Uiso 0.5 1 calc R U P E 1 
H13D H 0.328319 0.635052 0.646223 0.099 Uiso 0.5 1 calc R U P E 1 
C132 C 0.3569(13) 0.7113(11) 0.6762(13) 0.076(10) Uani 0.5 1 d G U P E 1 
H13E H 0.403950 0.701954 0.677573 0.114 Uiso 0.5 1 calc R U P E 1 
H13F H 0.351744 0.750391 0.666578 0.114 Uiso 0.5 1 calc R U P E 1 
H13G H 0.336950 0.705034 0.709685 0.114 Uiso 0.5 1 calc R U P E 1 
 
loop_ 
 _atom_site_aniso_label 
 _atom_site_aniso_U_11 
 _atom_site_aniso_U_22 
 _atom_site_aniso_U_33 
 _atom_site_aniso_U_23 
 _atom_site_aniso_U_13 
 _atom_site_aniso_U_12 
I1 0.0296(5) 0.0339(5) 0.0473(7) -0.0038(5) -0.0084(5) 0.0029(5) 
I2 0.0274(5) 0.0508(7) 0.0352(6) -0.0003(5) -0.0012(5) 0.0053(5) 
I3 0.0331(6) 0.0319(5) 0.0425(7) -0.0073(5) -0.0083(5) 0.0065(5) 
I4 0.0287(5) 0.0335(5) 0.0367(6) 0.0034(5) 0.0016(5) 0.0006(5) 
I5 0.0338(5) 0.0356(5) 0.0292(6) -0.0022(5) -0.0048(5) 0.0102(5) 
I6 0.0274(5) 0.0261(5) 0.0261(5) 0.0014(4) -0.0006(4) 0.0001(4) 
F1 0.033(5) 0.032(5) 0.060(6) 0.007(4) 0.001(5) 0.008(4) 
F2 0.040(6) 0.064(7) 0.082(8) 0.003(6) -0.022(6) 0.020(5) 
F3 0.044(6) 0.076(7) 0.070(8) 0.007(6) -0.027(6) -0.002(5) 
F4 0.061(6) 0.048(6) 0.052(7) -0.003(5) -0.026(5) -0.015(5) 
F5 0.041(5) 0.033(5) 0.051(6) -0.005(4) -0.022(5) -0.006(4) 
F6 0.023(4) 0.054(6) 0.048(6) 0.000(5) 0.003(4) -0.009(4) 
F7 0.027(5) 0.070(7) 0.060(7) 0.007(6) 0.020(5) 0.001(5) 
F8 0.045(6) 0.054(6) 0.052(7) -0.011(5) 0.018(5) -0.005(5) 
F9 0.039(5) 0.060(6) 0.048(6) -0.012(5) 0.000(5) -0.011(5) 
F10 0.028(5) 0.039(5) 0.042(6) -0.013(4) 0.005(4) -0.008(4) 
F11 0.038(5) 0.028(4) 0.045(6) -0.006(4) 0.011(4) -0.006(4) 
F12 0.049(6) 0.031(5) 0.055(6) 0.000(5) 0.016(5) -0.004(4) 
F13 0.080(7) 0.038(5) 0.043(6) -0.002(5) 0.023(5) -0.012(5) 
F14 0.067(7) 0.049(6) 0.053(7) -0.013(5) 0.032(6) -0.006(5) 
F15 0.035(5) 0.028(5) 0.043(5) -0.005(4) 0.002(4) -0.003(4) 
F16 0.034(5) 0.040(5) 0.053(6) 0.008(5) -0.012(4) -0.011(4) 
F17 0.080(8) 0.030(5) 0.053(6) 0.011(5) -0.023(5) -0.019(5) 
F18 0.087(8) 0.035(6) 0.070(8) 0.001(5) -0.035(6) 0.021(5) 
F19 0.044(6) 0.072(7) 0.057(7) -0.012(6) -0.017(5) 0.029(5) 
F20 0.023(4) 0.052(5) 0.046(6) -0.002(5) -0.004(4) 0.000(4) 
O1 0.024(6) 0.050(7) 0.053(7) -0.001(6) -0.008(5) -0.004(6) 
O2 0.032(6) 0.061(8) 0.049(8) 0.006(7) -0.007(6) -0.003(6) 
O3 0.048(7) 0.046(7) 0.045(8) 0.003(6) 0.000(6) 0.005(6) 
O4 0.028(6) 0.050(7) 0.031(6) 0.003(6) -0.004(5) 0.001(5) 
O5 0.028(6) 0.052(7) 0.051(8) -0.003(6) -0.014(5) -0.004(6) 
O6 0.025(6) 0.053(7) 0.038(7) -0.010(6) -0.002(5) 0.005(5) 
O7 0.044(7) 0.031(6) 0.054(8) 0.001(6) -0.020(6) 0.007(5) 
O8 0.037(7) 0.056(8) 0.055(9) -0.005(7) -0.015(6) -0.004(6) 
O9 0.043(7) 0.033(7) 0.068(9) 0.000(6) -0.014(7) -0.004(6) 
O10 0.029(6) 0.051(7) 0.041(7) 0.009(6) -0.001(5) 0.011(5) 
O11 0.039(7) 0.046(7) 0.036(7) 0.011(5) 0.002(6) 0.016(5) 
O12 0.032(6) 0.053(7) 0.040(7) -0.005(6) -0.006(5) 0.023(5) 
O13 0.051(7) 0.040(7) 0.031(7) 0.013(5) -0.001(5) 0.011(6) 
O14 0.046(7) 0.039(6) 0.035(7) 0.014(6) 0.010(6) 0.013(5) 
O15 0.037(6) 0.034(6) 0.025(6) 0.005(5) 0.007(5) 0.005(5) 
O16 0.028(6) 0.037(6) 0.027(6) 0.000(5) -0.004(5) 0.001(5) 
O17 0.029(6) 0.033(6) 0.036(7) 0.011(5) 0.006(5) 0.007(5) 
O18 0.031(6) 0.038(6) 0.041(7) 0.018(6) -0.003(5) -0.008(5) 
O19 0.029(6) 0.037(6) 0.037(7) -0.003(5) -0.003(5) -0.004(5) 
N1 0.033(7) 0.045(8) 0.040(9) 0.010(7) 0.004(7) -0.001(6) 
N2 0.032(7) 0.040(8) 0.033(8) -0.008(7) -0.011(6) 0.010(6) 
N3 0.035(8) 0.036(8) 0.055(10) 0.004(7) -0.014(7) -0.010(6) 
N4 0.026(7) 0.048(8) 0.029(8) -0.009(7) -0.009(6) 0.004(6) 
N5 0.025(6) 0.019(6) 0.034(8) 0.006(6) 0.003(6) 0.000(5) 
N6 0.030(7) 0.029(7) 0.031(8) 0.005(6) -0.006(6) -0.009(6) 
C1 0.037(10) 0.038(9) 0.036(10) -0.003(8) -0.009(8) 0.008(8) 
C2 0.021(8) 0.055(11) 0.046(11) -0.008(9) -0.012(8) 0.013(8) 
C3 0.034(9) 0.038(9) 0.033(10) -0.001(8) -0.002(8) 0.006(8) 
C4 0.032(9) 0.033(9) 0.047(11) -0.004(8) 0.007(8) 0.005(7) 
C5 0.033(9) 0.060(11) 0.027(9) -0.003(8) -0.005(8) 0.000(9) 
C6 0.030(9) 0.050(10) 0.046(11) 0.002(9) -0.002(8) 0.007(8) 
C7 0.036(10) 0.058(12) 0.045(12) 0.002(10) 0.016(9) 0.001(9) 
C8 0.047(11) 0.052(11) 0.042(12) -0.005(9) 0.014(9) 0.002(9) 
C9 0.029(9) 0.055(11) 0.037(10) -0.003(9) 0.004(8) 0.008(8) 
C10 0.029(9) 0.045(10) 0.052(12) 0.007(9) 0.004(8) 0.000(7) 
C11 0.034(9) 0.034(9) 0.071(14) 0.009(9) 0.005(9) 0.006(8) 
C12 0.040(10) 0.062(12) 0.057(14) 0.015(10) 0.013(9) 0.014(9) 
C13 0.066(14) 0.063(13) 0.058(15) 0.000(11) 0.001(11) -0.004(11) 
C14 0.083(17) 0.083(17) 0.068(16) 0.014(14) 0.001(13) -0.001(14) 
C15 0.073(15) 0.073(15) 0.061(15) 0.014(12) 0.031(12) -0.009(13) 
C16 0.060(12) 0.063(12) 0.040(12) 0.003(10) 0.010(10) -0.009(10) 
C17 0.037(10) 0.047(10) 0.028(10) 0.002(8) -0.010(8) 0.018(9) 
C18 0.035(9) 0.040(9) 0.023(9) 0.001(7) 0.009(7) 0.012(8) 
C19 0.033(9) 0.029(8) 0.041(10) -0.018(8) 0.000(8) 0.012(8) 
C20 0.033(9) 0.024(8) 0.044(11) -0.009(8) -0.007(8) 0.003(7) 
C21 0.046(10) 0.020(8) 0.036(10) -0.006(7) 0.004(8) 0.013(7) 
C22 0.035(10) 0.032(9) 0.051(12) 0.006(8) 0.000(8) 0.009(8) 
C23 0.074(14) 0.040(10) 0.038(11) 0.009(9) 0.000(10) 0.021(9) 
C24 0.037(10) 0.055(11) 0.028(10) -0.005(8) -0.006(8) 0.009(8) 
C25 0.037(10) 0.039(9) 0.042(11) -0.005(8) 0.001(8) 0.010(8) 
C26 0.022(8) 0.046(10) 0.046(11) -0.001(8) -0.002(8) 0.011(7) 
C27 0.041(8) 0.047(8) 0.051(8) 0.002(7) 0.007(8) -0.005(8) 
C28 0.045(9) 0.047(8) 0.061(8) 0.009(7) 0.003(8) -0.005(8) 
C29 0.047(10) 0.053(8) 0.069(9) 0.011(8) 0.003(9) -0.003(9) 
C30 0.048(11) 0.055(9) 0.068(9) 0.011(8) 0.004(9) -0.004(9) 
C31 0.051(9) 0.053(9) 0.063(8) 0.010(8) 0.005(8) -0.005(8) 
C32 0.047(8) 0.049(9) 0.056(8) 0.003(8) 0.009(8) -0.004(8) 
C27A 0.044(9) 0.047(8) 0.054(9) 0.004(8) 0.007(8) -0.005(8) 
C28A 0.046(10) 0.048(8) 0.060(9) 0.009(8) 0.006(9) -0.005(9) 
C29A 0.048(10) 0.052(8) 0.067(9) 0.010(8) 0.005(9) -0.002(9) 
C30A 0.050(11) 0.054(9) 0.067(9) 0.009(9) 0.006(9) -0.001(9) 
C31A 0.050(10) 0.054(10) 0.063(9) 0.007(9) 0.007(9) -0.002(9) 
C32A 0.049(9) 0.051(9) 0.058(9) 0.003(9) 0.007(8) -0.003(9) 
C33 0.045(11) 0.028(9) 0.055(13) 0.002(9) -0.006(10) 0.004(8) 
C34 0.027(9) 0.027(8) 0.075(13) -0.003(9) -0.019(9) -0.007(7) 
C35 0.037(10) 0.028(9) 0.068(14) -0.004(9) 0.003(9) 0.000(8) 
C36 0.035(9) 0.025(8) 0.057(12) -0.005(9) -0.017(9) 0.005(7) 
C37 0.037(9) 0.035(9) 0.040(11) 0.008(8) -0.013(8) 0.006(8) 
C38 0.036(10) 0.045(10) 0.051(12) -0.006(9) -0.002(9) 0.005(8) 
C39 0.047(11) 0.042(11) 0.088(16) -0.013(11) -0.024(12) 0.004(9) 
C40 0.034(10) 0.037(10) 0.104(18) 0.014(11) -0.031(11) -0.002(9) 
C41 0.049(11) 0.029(9) 0.088(17) 0.010(10) -0.011(11) 0.002(9) 
C42 0.033(9) 0.042(10) 0.044(11) -0.002(9) -0.017(8) -0.007(8) 
C43 0.027(8) 0.033(9) 0.046(11) 0.003(8) -0.007(8) -0.002(7) 
C44 0.058(12) 0.049(11) 0.065(14) -0.001(11) -0.022(11) 0.014(10) 
C45 0.061(12) 0.065(13) 0.059(14) -0.011(12) -0.027(11) 0.008(11) 
C46 0.067(13) 0.037(10) 0.048(12) -0.006(9) 0.000(10) 0.012(10) 
C47 0.057(11) 0.043(10) 0.037(10) 0.016(8) -0.005(9) -0.015(9) 
C48 0.043(10) 0.028(9) 0.049(11) -0.002(8) -0.008(9) 0.008(8) 
C49 0.029(9) 0.048(11) 0.048(12) -0.007(9) -0.002(9) 0.013(8) 
C50 0.019(8) 0.038(9) 0.041(10) 0.002(8) -0.002(7) 0.001(7) 
C51 0.046(11) 0.042(10) 0.029(10) -0.002(8) -0.003(8) 0.015(8) 
C52 0.032(9) 0.045(10) 0.028(9) -0.010(8) -0.012(7) 0.011(8) 
C53 0.034(9) 0.032(9) 0.034(10) -0.002(7) -0.012(7) 0.008(7) 
C54 0.037(9) 0.048(10) 0.039(10) 0.003(9) -0.019(8) 0.000(8) 
C55 0.047(11) 0.058(11) 0.036(10) 0.009(9) -0.006(9) -0.005(9) 
C56 0.043(10) 0.043(10) 0.054(13) -0.014(9) -0.023(9) 0.010(8) 
C57 0.039(10) 0.052(11) 0.044(12) -0.013(9) -0.003(9) 0.014(9) 
C58 0.031(9) 0.053(11) 0.029(10) -0.001(8) 0.002(7) 0.008(8) 
C59 0.030(9) 0.041(10) 0.045(11) -0.009(8) 0.001(8) -0.009(8) 
C60 0.038(10) 0.041(9) 0.042(10) -0.007(8) -0.006(8) 0.009(8) 
C61 0.047(12) 0.073(13) 0.048(12) 0.010(10) 0.000(10) -0.009(10) 
C62 0.029(9) 0.054(12) 0.086(16) -0.017(12) -0.001(10) -0.003(9) 
C63 0.038(11) 0.063(12) 0.051(12) 0.014(10) -0.008(9) 0.006(9) 
C64 0.045(11) 0.046(10) 0.043(11) 0.001(9) -0.011(9) 0.013(9) 
C65 0.024(8) 0.036(9) 0.032(10) 0.008(8) -0.003(7) 0.003(7) 
C66 0.035(9) 0.030(8) 0.034(10) 0.008(7) -0.004(8) 0.013(7) 
C67 0.026(8) 0.035(8) 0.032(10) -0.003(8) 0.004(7) -0.006(7) 
C68 0.041(9) 0.032(9) 0.030(9) 0.006(7) -0.008(8) 0.001(7) 
C69 0.030(8) 0.028(8) 0.047(10) -0.006(8) -0.019(8) 0.010(7) 
C70 0.067(12) 0.051(10) 0.024(9) 0.013(9) 0.006(9) 0.006(9) 
C71 0.124(19) 0.058(12) 0.042(12) 0.023(10) 0.019(12) 0.061(13) 
C72 0.097(16) 0.056(12) 0.048(13) 0.006(10) 0.016(11) 0.057(12) 
C73 0.053(11) 0.044(10) 0.029(9) -0.001(8) 0.014(8) 0.021(9) 
C74 0.034(9) 0.046(10) 0.023(9) 0.001(7) 0.003(7) -0.001(8) 
C75 0.039(9) 0.022(8) 0.036(10) 0.000(7) -0.001(8) -0.008(7) 
C76 0.037(10) 0.044(10) 0.039(11) -0.001(8) 0.010(8) 0.000(8) 
C77 0.046(11) 0.046(11) 0.047(12) 0.004(10) -0.009(9) 0.004(9) 
C78 0.052(11) 0.052(11) 0.036(11) -0.009(9) -0.015(9) 0.010(9) 
C79 0.074(13) 0.050(11) 0.031(10) -0.019(9) 0.004(10) -0.002(11) 
C80 0.045(10) 0.034(9) 0.037(11) -0.009(8) -0.003(8) 0.011(8) 
C81 0.021(8) 0.041(9) 0.024(9) -0.001(8) -0.001(7) -0.003(7) 
C82 0.025(8) 0.034(9) 0.035(10) 0.010(7) -0.008(7) -0.001(7) 
C83 0.035(9) 0.028(8) 0.039(10) -0.003(8) -0.002(8) -0.002(7) 
C84 0.035(9) 0.037(9) 0.039(10) -0.002(8) 0.008(8) -0.014(8) 
C85 0.032(9) 0.045(10) 0.036(10) 0.001(9) -0.002(7) -0.005(8) 
C86 0.029(9) 0.065(12) 0.058(12) 0.003(10) 0.004(9) -0.001(9) 
C87 0.016(8) 0.072(12) 0.065(14) 0.017(11) 0.014(8) 0.002(8) 
C88 0.028(9) 0.064(12) 0.057(13) 0.000(10) 0.022(9) -0.007(9) 
C89 0.040(10) 0.047(10) 0.053(12) 0.013(10) 0.014(9) -0.007(9) 
C90 0.035(9) 0.033(9) 0.025(9) 0.005(7) 0.003(7) 0.000(7) 
C91 0.019(8) 0.040(9) 0.040(10) 0.011(8) -0.005(7) 0.007(7) 
C92 0.039(10) 0.039(10) 0.052(12) 0.001(9) -0.005(8) -0.003(8) 
C93 0.053(11) 0.044(11) 0.058(13) 0.024(10) -0.006(10) -0.017(9) 
C94 0.049(11) 0.021(8) 0.072(15) -0.009(9) -0.016(11) -0.006(8) 
C95 0.027(9) 0.038(10) 0.056(12) -0.010(9) -0.005(8) 0.011(8) 
C96 0.036(9) 0.046(10) 0.033(10) 0.009(9) -0.001(8) 0.006(8) 
C97 0.024(8) 0.056(11) 0.031(9) 0.002(9) -0.002(7) -0.002(8) 
C98 0.028(9) 0.039(10) 0.052(11) 0.001(8) -0.008(8) 0.011(8) 
C99 0.036(10) 0.052(11) 0.052(12) 0.011(10) -0.001(9) 0.005(9) 
C100 0.025(9) 0.074(14) 0.039(11) 0.004(10) -0.012(8) -0.001(9) 
C101 0.035(9) 0.043(10) 0.045(11) -0.010(9) -0.009(8) -0.018(8) 
C102 0.026(8) 0.030(8) 0.035(9) 0.003(7) -0.019(7) 0.002(7) 
C103 0.023(8) 0.035(8) 0.037(9) 0.007(7) 0.014(7) 0.001(7) 
C104 0.021(8) 0.030(9) 0.049(11) 0.008(8) 0.001(8) -0.002(7) 
C105 0.029(9) 0.044(10) 0.047(11) 0.003(8) 0.011(8) 0.005(8) 
C106 0.049(11) 0.037(9) 0.029(10) -0.004(7) 0.010(8) -0.002(8) 
C107 0.034(9) 0.044(9) 0.039(10) -0.008(8) 0.005(9) 0.001(8) 
C108 0.023(8) 0.038(9) 0.035(10) 0.006(8) 0.002(7) -0.002(7) 
C109 0.028(8) 0.023(8) 0.028(9) -0.001(7) 0.006(7) 0.003(6) 
C110 0.017(7) 0.031(9) 0.029(9) -0.014(7) 0.001(6) 0.002(7) 
C111 0.030(8) 0.022(8) 0.045(11) -0.011(7) 0.007(8) -0.007(7) 
C112 0.031(9) 0.039(10) 0.043(11) 0.001(8) 0.005(8) -0.010(7) 
C113 0.046(10) 0.042(10) 0.023(9) -0.007(8) 0.001(8) -0.006(8) 
C114 0.032(9) 0.029(9) 0.051(11) -0.001(9) -0.005(8) 0.005(7) 
C115 0.043(9) 0.027(8) 0.024(9) 0.000(7) -0.014(7) 0.002(7) 
C116 0.029(9) 0.032(9) 0.036(10) 0.003(8) -0.018(8) -0.002(7) 
C117 0.048(11) 0.028(9) 0.047(11) -0.005(8) -0.022(9) -0.004(8) 
C118 0.069(13) 0.023(9) 0.038(11) -0.013(8) -0.028(9) 0.002(9) 
C119 0.029(9) 0.041(10) 0.049(11) -0.013(9) -0.022(8) 0.009(8) 
C120 0.024(8) 0.029(9) 0.048(11) -0.016(8) -0.005(7) 0.000(7) 
B1 0.032(10) 0.037(10) 0.037(11) -0.001(9) 0.005(8) -0.011(8) 
Li1 0.025(12) 0.019(12) 0.028(14) -0.006(11) 0.008(10) -0.003(10) 
C121 0.14(2) 0.043(14) 0.069(14) -0.021(13) 0.051(16) -0.008(15) 
C122 0.123(15) 0.041(10) 0.071(12) -0.004(11) 0.037(12) 0.013(10) 
O20 0.102(11) 0.034(8) 0.055(9) -0.002(7) 0.030(9) 0.005(8) 
C123 0.093(13) 0.044(10) 0.050(10) 0.002(10) 0.024(10) 0.001(9) 
C124 0.043(12) 0.053(12) 0.022(11) -0.004(10) 0.002(10) -0.015(9) 
C125 0.052(18) 0.12(3) 0.07(2) -0.044(19) -0.026(17) 0.006(16) 
C126 0.076(16) 0.103(19) 0.058(17) -0.025(15) -0.019(13) 0.010(14) 
O21 0.075(14) 0.105(18) 0.072(15) -0.014(13) -0.019(12) 0.001(12) 
C127 0.071(16) 0.106(19) 0.084(18) -0.005(16) -0.016(14) 0.004(14) 
C128 0.07(2) 0.12(3) 0.10(2) -0.02(2) -0.018(19) 0.01(2) 
C129 0.100(19) 0.035(18) 0.16(3) 0.01(2) 0.04(2) -0.021(17) 
C130 0.111(18) 0.038(14) 0.13(2) -0.001(14) 0.012(17) -0.007(13) 
O22 0.108(16) 0.033(11) 0.13(2) -0.002(12) 0.011(16) 0.004(11) 
C131 0.106(17) 0.020(12) 0.12(2) 0.005(13) -0.003(17) 0.011(13) 
C132 0.09(2) 0.025(16) 0.11(3) -0.012(17) 0.006(19) 0.027(16) 
 
_geom_special_details 
; 
 All esds (except the esd in the dihedral angle between two l.s. planes) 
 are estimated using the full covariance matrix.  The cell esds are taken 
 into account individually in the estimation of esds in distances, angles 
 and torsion angles; correlations between esds in cell parameters are only 
 used when they are defined by crystal symmetry.  An approximate (isotropic) 
 treatment of cell esds is used for estimating esds involving l.s. planes. 
; 
 
loop_ 
 _geom_bond_atom_site_label_1 
 _geom_bond_atom_site_label_2 
 _geom_bond_distance 
 _geom_bond_site_symmetry_2 
 _geom_bond_publ_flag 
I1 C37 2.091(16) . ? 
I1 N3 2.112(14) . ? 
I1 O1 2.294(11) . ? 
I2 C5 2.104(17) . ? 
I2 N1 2.106(13) . ? 
I2 O4 2.321(10) . ? 
I3 C21 2.071(16) . ? 
I3 N2 2.109(12) . ? 
I3 O7 2.310(11) . ? 
I4 C85 2.106(16) . ? 
I4 N6 2.117(12) . ? 
I4 O10 2.309(10) . ? 
I5 C53 2.073(15) . ? 
I5 N4 2.117(12) . ? 
I5 O13 2.300(11) . ? 
I6 C69 2.062(15) . ? 
I6 N5 2.142(12) . ? 
I6 O16 2.328(10) . ? 
F1 C98 1.371(18) . ? 
F2 C99 1.362(19) . ? 
F3 C100 1.338(18) . ? 
F4 C101 1.342(18) . ? 
F5 C102 1.349(16) . ? 
F6 C104 1.367(17) . ? 
F7 C105 1.330(17) . ? 
F8 C106 1.363(17) . ? 
F9 C107 1.355(18) . ? 
F10 C108 1.352(16) . ? 
F11 C110 1.365(15) . ? 
F12 C111 1.346(16) . ? 
F13 C112 1.354(17) . ? 
F14 C113 1.347(18) . ? 
F15 C114 1.385(17) . ? 
F16 C116 1.355(17) . ? 
F17 C117 1.336(18) . ? 
F18 C118 1.357(18) . ? 
F19 C119 1.344(18) . ? 
F20 C120 1.338(17) . ? 
O1 C1 1.293(18) . ? 
O2 C1 1.246(18) . ? 
O3 C3 1.260(18) . ? 
O4 C17 1.249(19) . ? 
O5 C17 1.269(19) . ? 
O6 C19 1.236(18) . ? 
O6 Li1 1.94(2) 3_645 ? 
O7 C33 1.29(2) . ? 
O8 C33 1.23(2) . ? 
O9 C35 1.23(2) . ? 
O10 C49 1.26(2) . ? 
O11 C49 1.241(19) . ? 
O12 C51 1.249(18) . ? 
O13 C65 1.295(17) . ? 
O14 C65 1.213(18) . ? 
O15 C67 1.239(17) . ? 
O15 Li1 1.98(2) 2_665 ? 
O16 C81 1.282(17) . ? 
O17 C81 1.265(17) . ? 
O18 C83 1.261(17) . ? 
O18 Li1 1.92(3) . ? 
O19 Li1 1.92(2) . ? 
O19 H19A 0.9584 . ? 
O19 H19B 0.9585 . ? 
N1 C3 1.33(2) . ? 
N1 C2 1.461(19) . ? 
N2 C19 1.356(19) . ? 
N2 C18 1.458(19) . ? 
N3 C35 1.34(2) . ? 
N3 C34 1.49(2) . ? 
N4 C51 1.332(19) . ? 
N4 C50 1.46(2) . ? 
N5 C67 1.340(18) . ? 
N5 C66 1.440(17) . ? 
N6 C83 1.347(19) . ? 
N6 C82 1.471(18) . ? 
C1 C2 1.51(2) . ? 
C2 C10 1.54(2) . ? 
C2 H2 1.0000 . ? 
C3 C4 1.50(2) . ? 
C4 C5 1.35(2) . ? 
C4 C9 1.40(2) . ? 
C5 C6 1.39(2) . ? 
C6 C7 1.37(2) . ? 
C6 H6 0.9500 . ? 
C7 C8 1.38(2) . ? 
C7 H7 0.9500 . ? 
C8 C9 1.37(2) . ? 
C8 H8 0.9500 . ? 
C9 H9 0.9500 . ? 
C10 C11 1.48(2) . ? 
C10 H10A 0.9900 . ? 
C10 H10B 0.9900 . ? 
C11 C16 1.37(2) . ? 
C11 C12 1.40(2) . ? 
C12 C13 1.40(3) . ? 
C12 H12 0.9500 . ? 
C13 C14 1.39(3) . ? 
C13 H13 0.9500 . ? 
C14 C15 1.36(3) . ? 
C14 H14 0.9500 . ? 
C15 C16 1.37(3) . ? 
C15 H15 0.9500 . ? 
C16 H16 0.9500 . ? 
C17 C18 1.52(2) . ? 
C18 C26 1.52(2) . ? 
C18 H18 1.0000 . ? 
C19 C20 1.49(2) . ? 
C20 C25 1.37(2) . ? 
C20 C21 1.40(2) . ? 
C21 C22 1.40(2) . ? 
C22 C23 1.39(2) . ? 
C22 H22 0.9500 . ? 
C23 C24 1.37(2) . ? 
C23 H23 0.9500 . ? 
C24 C25 1.37(2) . ? 
C24 H24 0.9500 . ? 
C25 H25 0.9500 . ? 
C26 C27A 1.50(2) . ? 
C26 C27 1.504(18) . ? 
C26 H26A 0.9900 . ? 
C26 H26B 0.9900 . ? 
C27 C28 1.3900 . ? 
C27 C32 1.3900 . ? 
C28 C29 1.3900 . ? 
C28 H28 0.9500 . ? 
C29 C30 1.3900 . ? 
C29 H29 0.9500 . ? 
C30 C31 1.3900 . ? 
C30 H30 0.9500 . ? 
C31 C32 1.3900 . ? 
C31 H31 0.9500 . ? 
C32 H32 0.9500 . ? 
C27A C28A 1.3900 . ? 
C27A C32A 1.3900 . ? 
C28A C29A 1.3900 . ? 
C28A H28A 0.9500 . ? 
C29A C30A 1.3900 . ? 
C29A H29A 0.9500 . ? 
C30A C31A 1.3900 . ? 
C30A H30A 0.9500 . ? 
C31A C32A 1.3900 . ? 
C31A H31A 0.9500 . ? 
C32A H32A 0.9500 . ? 
C33 C34 1.51(2) . ? 
C34 C42 1.51(2) . ? 
C34 H34 1.0000 . ? 
C35 C36 1.49(2) . ? 
C36 C37 1.37(2) . ? 
C36 C41 1.40(2) . ? 
C37 C38 1.37(2) . ? 
C38 C39 1.41(2) . ? 
C38 H38 0.9500 . ? 
C39 C40 1.33(3) . ? 
C39 H39 0.9500 . ? 
C40 C41 1.35(3) . ? 
C40 H40 0.9500 . ? 
C41 H41 0.9500 . ? 
C42 C43 1.52(2) . ? 
C42 H42A 0.9900 . ? 
C42 H42B 0.9900 . ? 
C43 C48 1.38(2) . ? 
C43 C44 1.38(2) . ? 
C44 C45 1.40(3) . ? 
C44 H44 0.9500 . ? 
C45 C46 1.34(2) . ? 
C45 H45 0.9500 . ? 
C46 C47 1.41(2) . ? 
C46 H46 0.9500 . ? 
C47 C48 1.36(2) . ? 
C47 H47 0.9500 . ? 
C48 H48 0.9500 . ? 
C49 C50 1.51(2) . ? 
C50 C58 1.55(2) . ? 
C50 H50 1.0000 . ? 
C51 C52 1.48(2) . ? 
C52 C53 1.38(2) . ? 
C52 C57 1.39(2) . ? 
C53 C54 1.41(2) . ? 
C54 C55 1.39(2) . ? 
C54 H54 0.9500 . ? 
C55 C56 1.42(2) . ? 
C55 H55 0.9500 . ? 
C56 C57 1.40(2) . ? 
C56 H56 0.9500 . ? 
C57 H57 0.9500 . ? 
C58 C59 1.52(2) . ? 
C58 H58A 0.9900 . ? 
C58 H58B 0.9900 . ? 
C59 C60 1.40(2) . ? 
C59 C64 1.40(2) . ? 
C60 C61 1.37(2) . ? 
C60 H60 0.9500 . ? 
C61 C62 1.42(3) . ? 
C61 H61 0.9500 . ? 
C62 C63 1.39(2) . ? 
C62 H62 0.9500 . ? 
C63 C64 1.37(2) . ? 
C63 H63 0.9500 . ? 
C64 H64 0.9500 . ? 
C65 C66 1.54(2) . ? 
C66 C74 1.54(2) . ? 
C66 H66 1.0000 . ? 
C67 C68 1.48(2) . ? 
C68 C73 1.41(2) . ? 
C68 C69 1.44(2) . ? 
C69 C70 1.36(2) . ? 
C70 C71 1.42(2) . ? 
C70 H70 0.9500 . ? 
C71 C72 1.35(3) . ? 
C71 H71 0.9500 . ? 
C72 C73 1.41(2) . ? 
C72 H72 0.9500 . ? 
C73 H73 0.9500 . ? 
C74 C75 1.50(2) . ? 
C74 H74A 0.9900 . ? 
C74 H74B 0.9900 . ? 
C75 C80 1.40(2) . ? 
C75 C76 1.41(2) . ? 
C76 C77 1.36(2) . ? 
C76 H76 0.9500 . ? 
C77 C78 1.37(2) . ? 
C77 H77 0.9500 . ? 
C78 C79 1.39(2) . ? 
C78 H78 0.9500 . ? 
C79 C80 1.37(2) . ? 
C79 H79 0.9500 . ? 
C80 H80 0.9500 . ? 
C81 C82 1.52(2) . ? 
C82 C90 1.54(2) . ? 
C82 H82 1.0000 . ? 
C83 C84 1.48(2) . ? 
C84 C85 1.36(2) . ? 
C84 C89 1.42(2) . ? 
C85 C86 1.39(2) . ? 
C86 C87 1.39(2) . ? 
C86 H86 0.9500 . ? 
C87 C88 1.39(2) . ? 
C87 H87 0.9500 . ? 
C88 C89 1.37(2) . ? 
C88 H88 0.9500 . ? 
C89 H89 0.9500 . ? 
C90 C91 1.52(2) . ? 
C90 H90A 0.9900 . ? 
C90 H90B 0.9900 . ? 
C91 C96 1.39(2) . ? 
C91 C92 1.41(2) . ? 
C92 C93 1.38(2) . ? 
C92 H92 0.9500 . ? 
C93 C94 1.37(3) . ? 
C93 H93 0.9500 . ? 
C94 C95 1.36(2) . ? 
C94 H94 0.9500 . ? 
C95 C96 1.41(2) . ? 
C95 H95 0.9500 . ? 
C96 H96 0.9500 . ? 
C97 C98 1.38(2) . ? 
C97 C102 1.38(2) . ? 
C97 B1 1.66(2) . ? 
C98 C99 1.37(2) . ? 
C99 C100 1.35(3) . ? 
C100 C101 1.38(2) . ? 
C101 C102 1.36(2) . ? 
C103 C108 1.36(2) . ? 
C103 C104 1.43(2) . ? 
C103 B1 1.66(2) . ? 
C104 C105 1.37(2) . ? 
C105 C106 1.34(2) . ? 
C106 C107 1.36(2) . ? 
C107 C108 1.40(2) . ? 
C109 C114 1.37(2) . ? 
C109 C110 1.38(2) . ? 
C109 B1 1.65(2) . ? 
C110 C111 1.36(2) . ? 
C111 C112 1.37(2) . ? 
C112 C113 1.37(2) . ? 
C113 C114 1.36(2) . ? 
C115 C116 1.36(2) . ? 
C115 C120 1.39(2) . ? 
C115 B1 1.65(2) . ? 
C116 C117 1.38(2) . ? 
C117 C118 1.40(2) . ? 
C118 C119 1.31(2) . ? 
C119 C120 1.43(2) . ? 
C121 C122 1.5197 . ? 
C121 H12A 0.9800 . ? 
C121 H12B 0.9800 . ? 
C121 H12C 0.9800 . ? 
C122 O20 1.4201 . ? 
C122 H12D 0.9900 . ? 
C122 H12E 0.9900 . ? 
O20 C123 1.4202 . ? 
C123 C124 1.5197 . ? 
C123 H12F 0.9900 . ? 
C123 H12G 0.9900 . ? 
C124 H12H 0.9800 . ? 
C124 H12I 0.9800 . ? 
C124 H12J 0.9800 . ? 
C125 C126 1.5199 . ? 
C125 H12K 0.9800 . ? 
C125 H12L 0.9800 . ? 
C125 H12M 0.9800 . ? 
C126 O21 1.4201 . ? 
C126 H12N 0.9900 . ? 
C126 H12O 0.9900 . ? 
O21 C127 1.4201 . ? 
C127 C128 1.5200 . ? 
C127 H12P 0.9900 . ? 
C127 H12Q 0.9900 . ? 
C128 H12R 0.9800 . ? 
C128 H12S 0.9800 . ? 
C128 H12T 0.9800 . ? 
C129 C130 1.5201 . ? 
C129 H12U 0.9800 . ? 
C129 H12V 0.9800 . ? 
C129 H12W 0.9800 . ? 
C130 O22 1.4201 . ? 
C130 H13A 0.9900 . ? 
C130 H13B 0.9900 . ? 
O22 C131 1.4203 . ? 
C131 C132 1.5198 . ? 
C131 H13C 0.9900 . ? 
C131 H13D 0.9900 . ? 
C132 H13E 0.9800 . ? 
C132 H13F 0.9800 . ? 
C132 H13G 0.9800 . ? 
 
loop_ 
 _geom_angle_atom_site_label_1 
 _geom_angle_atom_site_label_2 
 _geom_angle_atom_site_label_3 
 _geom_angle 
 _geom_angle_site_symmetry_1 
 _geom_angle_site_symmetry_3 
 _geom_angle_publ_flag 
C37 I1 N3 79.1(6) . . ? 
C37 I1 O1 84.3(5) . . ? 
N3 I1 O1 162.8(4) . . ? 
C5 I2 N1 79.2(5) . . ? 
C5 I2 O4 85.3(5) . . ? 
N1 I2 O4 164.5(4) . . ? 
C21 I3 N2 79.9(6) . . ? 
C21 I3 O7 83.6(5) . . ? 
N2 I3 O7 163.5(5) . . ? 
C85 I4 N6 79.1(6) . . ? 
C85 I4 O10 83.7(5) . . ? 
N6 I4 O10 162.7(4) . . ? 
C53 I5 N4 78.7(6) . . ? 
C53 I5 O13 84.8(5) . . ? 
N4 I5 O13 163.3(4) . . ? 
C69 I6 N5 79.6(6) . . ? 
C69 I6 O16 86.4(5) . . ? 
N5 I6 O16 165.9(4) . . ? 
C1 O1 I1 104.5(9) . . ? 
C17 O4 I2 103.3(9) . . ? 
C19 O6 Li1 137.3(12) . 3_645 ? 
C33 O7 I3 104.4(10) . . ? 
C49 O10 I4 103.9(10) . . ? 
C65 O13 I5 103.9(9) . . ? 
C67 O15 Li1 135.0(12) . 2_665 ? 
C81 O16 I6 105.0(9) . . ? 
C83 O18 Li1 141.4(13) . . ? 
Li1 O19 H19A 144.9 . . ? 
Li1 O19 H19B 110.5 . . ? 
H19A O19 H19B 104.5 . . ? 
C3 N1 C2 119.8(14) . . ? 
C3 N1 I2 115.7(10) . . ? 
C2 N1 I2 121.6(11) . . ? 
C19 N2 C18 119.4(13) . . ? 
C19 N2 I3 114.9(11) . . ? 
C18 N2 I3 125.7(10) . . ? 
C35 N3 C34 118.4(14) . . ? 
C35 N3 I1 116.5(12) . . ? 
C34 N3 I1 125.1(10) . . ? 
C51 N4 C50 120.9(13) . . ? 
C51 N4 I5 115.5(11) . . ? 
C50 N4 I5 123.5(9) . . ? 
C67 N5 C66 120.3(13) . . ? 
C67 N5 I6 116.7(9) . . ? 
C66 N5 I6 122.7(10) . . ? 
C83 N6 C82 119.7(12) . . ? 
C83 N6 I4 115.4(10) . . ? 
C82 N6 I4 124.9(9) . . ? 
O2 C1 O1 121.8(15) . . ? 
O2 C1 C2 121.3(14) . . ? 
O1 C1 C2 116.7(13) . . ? 
N1 C2 C1 110.3(12) . . ? 
N1 C2 C10 112.6(13) . . ? 
C1 C2 C10 107.9(14) . . ? 
N1 C2 H2 108.7 . . ? 
C1 C2 H2 108.7 . . ? 
C10 C2 H2 108.7 . . ? 
O3 C3 N1 124.0(15) . . ? 
O3 C3 C4 122.3(15) . . ? 
N1 C3 C4 113.7(14) . . ? 
C5 C4 C9 118.6(15) . . ? 
C5 C4 C3 118.7(15) . . ? 
C9 C4 C3 122.6(16) . . ? 
C4 C5 C6 122.9(16) . . ? 
C4 C5 I2 112.4(12) . . ? 
C6 C5 I2 124.7(12) . . ? 
C7 C6 C5 116.9(17) . . ? 
C7 C6 H6 121.5 . . ? 
C5 C6 H6 121.5 . . ? 
C6 C7 C8 122.3(17) . . ? 
C6 C7 H7 118.8 . . ? 
C8 C7 H7 118.8 . . ? 
C9 C8 C7 118.9(17) . . ? 
C9 C8 H8 120.6 . . ? 
C7 C8 H8 120.6 . . ? 
C8 C9 C4 120.3(17) . . ? 
C8 C9 H9 119.8 . . ? 
C4 C9 H9 119.8 . . ? 
C11 C10 C2 112.1(13) . . ? 
C11 C10 H10A 109.2 . . ? 
C2 C10 H10A 109.2 . . ? 
C11 C10 H10B 109.2 . . ? 
C2 C10 H10B 109.2 . . ? 
H10A C10 H10B 107.9 . . ? 
C16 C11 C12 119.0(18) . . ? 
C16 C11 C10 121.3(16) . . ? 
C12 C11 C10 119.5(16) . . ? 
C13 C12 C11 119.6(18) . . ? 
C13 C12 H12 120.2 . . ? 
C11 C12 H12 120.2 . . ? 
C14 C13 C12 120(2) . . ? 
C14 C13 H13 120.2 . . ? 
C12 C13 H13 120.2 . . ? 
C15 C14 C13 119(2) . . ? 
C15 C14 H14 120.3 . . ? 
C13 C14 H14 120.3 . . ? 
C14 C15 C16 121(2) . . ? 
C14 C15 H15 119.3 . . ? 
C16 C15 H15 119.3 . . ? 
C11 C16 C15 120.9(18) . . ? 
C11 C16 H16 119.5 . . ? 
C15 C16 H16 119.5 . . ? 
O4 C17 O5 125.4(14) . . ? 
O4 C17 C18 116.3(15) . . ? 
O5 C17 C18 118.2(15) . . ? 
N2 C18 C17 110.1(13) . . ? 
N2 C18 C26 111.5(12) . . ? 
C17 C18 C26 108.5(13) . . ? 
N2 C18 H18 108.9 . . ? 
C17 C18 H18 108.9 . . ? 
C26 C18 H18 108.9 . . ? 
O6 C19 N2 122.2(15) . . ? 
O6 C19 C20 123.4(15) . . ? 
N2 C19 C20 114.2(14) . . ? 
C25 C20 C21 120.2(16) . . ? 
C25 C20 C19 122.9(14) . . ? 
C21 C20 C19 116.9(15) . . ? 
C22 C21 C20 120.9(16) . . ? 
C22 C21 I3 125.9(12) . . ? 
C20 C21 I3 113.1(12) . . ? 
C23 C22 C21 116.3(16) . . ? 
C23 C22 H22 121.8 . . ? 
C21 C22 H22 121.8 . . ? 
C24 C23 C22 122.6(18) . . ? 
C24 C23 H23 118.7 . . ? 
C22 C23 H23 118.7 . . ? 
C23 C24 C25 120.1(17) . . ? 
C23 C24 H24 120.0 . . ? 
C25 C24 H24 120.0 . . ? 
C20 C25 C24 119.8(16) . . ? 
C20 C25 H25 120.1 . . ? 
C24 C25 H25 120.1 . . ? 
C27A C26 C18 114(4) . . ? 
C27 C26 C18 116(2) . . ? 
C27 C26 H26A 108.2 . . ? 
C18 C26 H26A 108.2 . . ? 
C27 C26 H26B 108.2 . . ? 
C18 C26 H26B 108.2 . . ? 
H26A C26 H26B 107.4 . . ? 
C28 C27 C32 120.0 . . ? 
C28 C27 C26 116.9(18) . . ? 
C32 C27 C26 123.0(18) . . ? 
C27 C28 C29 120.0 . . ? 
C27 C28 H28 120.0 . . ? 
C29 C28 H28 120.0 . . ? 
C30 C29 C28 120.0 . . ? 
C30 C29 H29 120.0 . . ? 
C28 C29 H29 120.0 . . ? 
C29 C30 C31 120.0 . . ? 
C29 C30 H30 120.0 . . ? 
C31 C30 H30 120.0 . . ? 
C32 C31 C30 120.0 . . ? 
C32 C31 H31 120.0 . . ? 
C30 C31 H31 120.0 . . ? 
C31 C32 C27 120.0 . . ? 
C31 C32 H32 120.0 . . ? 
C27 C32 H32 120.0 . . ? 
C28A C27A C32A 120.0 . . ? 
C28A C27A C26 127(5) . . ? 
C32A C27A C26 113(5) . . ? 
C29A C28A C27A 120.0 . . ? 
C29A C28A H28A 120.0 . . ? 
C27A C28A H28A 120.0 . . ? 
C28A C29A C30A 120.0 . . ? 
C28A C29A H29A 120.0 . . ? 
C30A C29A H29A 120.0 . . ? 
C29A C30A C31A 120.0 . . ? 
C29A C30A H30A 120.0 . . ? 
C31A C30A H30A 120.0 . . ? 
C32A C31A C30A 120.0 . . ? 
C32A C31A H31A 120.0 . . ? 
C30A C31A H31A 120.0 . . ? 
C31A C32A C27A 120.0 . . ? 
C31A C32A H32A 120.0 . . ? 
C27A C32A H32A 120.0 . . ? 
O8 C33 O7 122.7(16) . . ? 
O8 C33 C34 121.3(16) . . ? 
O7 C33 C34 115.4(16) . . ? 
N3 C34 C42 113.7(13) . . ? 
N3 C34 C33 109.0(15) . . ? 
C42 C34 C33 113.0(14) . . ? 
N3 C34 H34 106.9 . . ? 
C42 C34 H34 106.9 . . ? 
C33 C34 H34 106.9 . . ? 
O9 C35 N3 125.0(17) . . ? 
O9 C35 C36 122.2(15) . . ? 
N3 C35 C36 112.8(15) . . ? 
C37 C36 C41 118.8(17) . . ? 
C37 C36 C35 119.0(14) . . ? 
C41 C36 C35 122.2(16) . . ? 
C36 C37 C38 122.2(16) . . ? 
C36 C37 I1 112.5(11) . . ? 
C38 C37 I1 125.2(13) . . ? 
C37 C38 C39 115.2(18) . . ? 
C37 C38 H38 122.4 . . ? 
C39 C38 H38 122.4 . . ? 
C40 C39 C38 124(2) . . ? 
C40 C39 H39 117.9 . . ? 
C38 C39 H39 117.9 . . ? 
C39 C40 C41 119.1(18) . . ? 
C39 C40 H40 120.4 . . ? 
C41 C40 H40 120.4 . . ? 
C40 C41 C36 120.5(18) . . ? 
C40 C41 H41 119.8 . . ? 
C36 C41 H41 119.8 . . ? 
C34 C42 C43 113.4(14) . . ? 
C34 C42 H42A 108.9 . . ? 
C43 C42 H42A 108.9 . . ? 
C34 C42 H42B 108.9 . . ? 
C43 C42 H42B 108.9 . . ? 
H42A C42 H42B 107.7 . . ? 
C48 C43 C44 118.7(15) . . ? 
C48 C43 C42 121.5(14) . . ? 
C44 C43 C42 119.5(15) . . ? 
C43 C44 C45 119.3(18) . . ? 
C43 C44 H44 120.3 . . ? 
C45 C44 H44 120.3 . . ? 
C46 C45 C44 121.8(18) . . ? 
C46 C45 H45 119.1 . . ? 
C44 C45 H45 119.1 . . ? 
C45 C46 C47 118.8(17) . . ? 
C45 C46 H46 120.6 . . ? 
C47 C46 H46 120.6 . . ? 
C48 C47 C46 119.9(17) . . ? 
C48 C47 H47 120.0 . . ? 
C46 C47 H47 120.0 . . ? 
C47 C48 C43 121.4(16) . . ? 
C47 C48 H48 119.3 . . ? 
C43 C48 H48 119.3 . . ? 
O11 C49 O10 123.5(15) . . ? 
O11 C49 C50 119.6(16) . . ? 
O10 C49 C50 116.8(14) . . ? 
N4 C50 C49 111.6(13) . . ? 
N4 C50 C58 111.4(12) . . ? 
C49 C50 C58 107.8(13) . . ? 
N4 C50 H50 108.7 . . ? 
C49 C50 H50 108.7 . . ? 
C58 C50 H50 108.7 . . ? 
O12 C51 N4 123.2(16) . . ? 
O12 C51 C52 123.2(14) . . ? 
N4 C51 C52 113.7(14) . . ? 
C53 C52 C57 121.4(16) . . ? 
C53 C52 C51 117.6(14) . . ? 
C57 C52 C51 120.9(14) . . ? 
C52 C53 C54 120.8(15) . . ? 
C52 C53 I5 113.5(12) . . ? 
C54 C53 I5 125.6(11) . . ? 
C55 C54 C53 119.6(16) . . ? 
C55 C54 H54 120.2 . . ? 
C53 C54 H54 120.2 . . ? 
C54 C55 C56 118.4(17) . . ? 
C54 C55 H55 120.8 . . ? 
C56 C55 H55 120.8 . . ? 
C57 C56 C55 122.0(17) . . ? 
C57 C56 H56 119.0 . . ? 
C55 C56 H56 119.0 . . ? 
C52 C57 C56 117.6(16) . . ? 
C52 C57 H57 121.2 . . ? 
C56 C57 H57 121.2 . . ? 
C59 C58 C50 111.8(12) . . ? 
C59 C58 H58A 109.3 . . ? 
C50 C58 H58A 109.3 . . ? 
C59 C58 H58B 109.3 . . ? 
C50 C58 H58B 109.3 . . ? 
H58A C58 H58B 107.9 . . ? 
C60 C59 C64 117.6(15) . . ? 
C60 C59 C58 123.2(15) . . ? 
C64 C59 C58 119.2(15) . . ? 
C61 C60 C59 122.2(17) . . ? 
C61 C60 H60 118.9 . . ? 
C59 C60 H60 118.9 . . ? 
C60 C61 C62 119.1(17) . . ? 
C60 C61 H61 120.5 . . ? 
C62 C61 H61 120.5 . . ? 
C63 C62 C61 119.5(16) . . ? 
C63 C62 H62 120.3 . . ? 
C61 C62 H62 120.3 . . ? 
C64 C63 C62 120.3(18) . . ? 
C64 C63 H63 119.9 . . ? 
C62 C63 H63 119.9 . . ? 
C63 C64 C59 121.4(17) . . ? 
C63 C64 H64 119.3 . . ? 
C59 C64 H64 119.3 . . ? 
O14 C65 O13 123.4(14) . . ? 
O14 C65 C66 121.5(13) . . ? 
O13 C65 C66 115.2(13) . . ? 
N5 C66 C74 113.1(12) . . ? 
N5 C66 C65 109.7(12) . . ? 
C74 C66 C65 110.0(12) . . ? 
N5 C66 H66 108.0 . . ? 
C74 C66 H66 108.0 . . ? 
C65 C66 H66 108.0 . . ? 
O15 C67 N5 124.3(14) . . ? 
O15 C67 C68 123.4(14) . . ? 
N5 C67 C68 112.3(13) . . ? 
C73 C68 C69 120.2(13) . . ? 
C73 C68 C67 120.5(14) . . ? 
C69 C68 C67 119.2(14) . . ? 
C70 C69 C68 120.6(15) . . ? 
C70 C69 I6 127.2(13) . . ? 
C68 C69 I6 111.8(10) . . ? 
C69 C70 C71 117.6(16) . . ? 
C69 C70 H70 121.2 . . ? 
C71 C70 H70 121.2 . . ? 
C72 C71 C70 123.1(16) . . ? 
C72 C71 H71 118.5 . . ? 
C70 C71 H71 118.5 . . ? 
C71 C72 C73 120.5(16) . . ? 
C71 C72 H72 119.8 . . ? 
C73 C72 H72 119.8 . . ? 
C72 C73 C68 117.7(15) . . ? 
C72 C73 H73 121.1 . . ? 
C68 C73 H73 121.1 . . ? 
C75 C74 C66 113.2(13) . . ? 
C75 C74 H74A 108.9 . . ? 
C66 C74 H74A 108.9 . . ? 
C75 C74 H74B 108.9 . . ? 
C66 C74 H74B 108.9 . . ? 
H74A C74 H74B 107.8 . . ? 
C80 C75 C76 116.9(15) . . ? 
C80 C75 C74 122.4(14) . . ? 
C76 C75 C74 120.7(14) . . ? 
C77 C76 C75 122.0(16) . . ? 
C77 C76 H76 119.0 . . ? 
C75 C76 H76 119.0 . . ? 
C76 C77 C78 120.1(17) . . ? 
C76 C77 H77 119.9 . . ? 
C78 C77 H77 119.9 . . ? 
C77 C78 C79 119.2(16) . . ? 
C77 C78 H78 120.4 . . ? 
C79 C78 H78 120.4 . . ? 
C80 C79 C78 121.4(16) . . ? 
C80 C79 H79 119.3 . . ? 
C78 C79 H79 119.3 . . ? 
C79 C80 C75 120.4(16) . . ? 
C79 C80 H80 119.8 . . ? 
C75 C80 H80 119.8 . . ? 
O17 C81 O16 122.5(14) . . ? 
O17 C81 C82 120.0(13) . . ? 
O16 C81 C82 117.5(13) . . ? 
N6 C82 C81 110.9(12) . . ? 
N6 C82 C90 112.3(13) . . ? 
C81 C82 C90 109.3(11) . . ? 
N6 C82 H82 108.1 . . ? 
C81 C82 H82 108.1 . . ? 
C90 C82 H82 108.1 . . ? 
O18 C83 N6 122.8(14) . . ? 
O18 C83 C84 123.1(14) . . ? 
N6 C83 C84 114.1(13) . . ? 
C85 C84 C89 119.2(15) . . ? 
C85 C84 C83 118.9(14) . . ? 
C89 C84 C83 121.8(15) . . ? 
C84 C85 C86 122.9(16) . . ? 
C84 C85 I4 112.5(11) . . ? 
C86 C85 I4 124.6(13) . . ? 
C87 C86 C85 116.8(17) . . ? 
C87 C86 H86 121.6 . . ? 
C85 C86 H86 121.6 . . ? 
C88 C87 C86 121.7(16) . . ? 
C88 C87 H87 119.2 . . ? 
C86 C87 H87 119.2 . . ? 
C89 C88 C87 120.2(16) . . ? 
C89 C88 H88 119.9 . . ? 
C87 C88 H88 119.9 . . ? 
C88 C89 C84 119.0(17) . . ? 
C88 C89 H89 120.5 . . ? 
C84 C89 H89 120.5 . . ? 
C91 C90 C82 114.0(12) . . ? 
C91 C90 H90A 108.7 . . ? 
C82 C90 H90A 108.7 . . ? 
C91 C90 H90B 108.7 . . ? 
C82 C90 H90B 108.7 . . ? 
H90A C90 H90B 107.6 . . ? 
C96 C91 C92 118.5(15) . . ? 
C96 C91 C90 120.6(14) . . ? 
C92 C91 C90 120.8(15) . . ? 
C93 C92 C91 119.0(17) . . ? 
C93 C92 H92 120.5 . . ? 
C91 C92 H92 120.5 . . ? 
C94 C93 C92 122.6(17) . . ? 
C94 C93 H93 118.7 . . ? 
C92 C93 H93 118.7 . . ? 
C95 C94 C93 119.3(15) . . ? 
C95 C94 H94 120.4 . . ? 
C93 C94 H94 120.4 . . ? 
C94 C95 C96 120.6(16) . . ? 
C94 C95 H95 119.7 . . ? 
C96 C95 H95 119.7 . . ? 
C91 C96 C95 120.0(16) . . ? 
C91 C96 H96 120.0 . . ? 
C95 C96 H96 120.0 . . ? 
C98 C97 C102 112.3(14) . . ? 
C98 C97 B1 119.1(15) . . ? 
C102 C97 B1 128.6(14) . . ? 
C99 C98 F1 115.5(14) . . ? 
C99 C98 C97 124.6(16) . . ? 
F1 C98 C97 119.9(14) . . ? 
C100 C99 F2 118.2(15) . . ? 
C100 C99 C98 120.8(16) . . ? 
F2 C99 C98 121.0(16) . . ? 
F3 C100 C99 122.4(16) . . ? 
F3 C100 C101 120.3(16) . . ? 
C99 C100 C101 117.3(15) . . ? 
F4 C101 C102 120.3(15) . . ? 
F4 C101 C100 119.6(14) . . ? 
C102 C101 C100 120.1(15) . . ? 
F5 C102 C101 115.8(13) . . ? 
F5 C102 C97 119.4(12) . . ? 
C101 C102 C97 124.8(14) . . ? 
C108 C103 C104 111.2(14) . . ? 
C108 C103 B1 120.2(13) . . ? 
C104 C103 B1 128.3(14) . . ? 
C105 C104 F6 115.2(13) . . ? 
C105 C104 C103 125.6(15) . . ? 
F6 C104 C103 119.2(14) . . ? 
F7 C105 C106 120.8(15) . . ? 
F7 C105 C104 121.1(15) . . ? 
C106 C105 C104 118.1(14) . . ? 
C105 C106 C107 121.4(15) . . ? 
C105 C106 F8 120.7(14) . . ? 
C107 C106 F8 117.8(15) . . ? 
F9 C107 C106 121.5(15) . . ? 
F9 C107 C108 120.3(14) . . ? 
C106 C107 C108 118.2(15) . . ? 
F10 C108 C103 118.7(14) . . ? 
F10 C108 C107 116.0(13) . . ? 
C103 C108 C107 125.4(14) . . ? 
C114 C109 C110 112.1(14) . . ? 
C114 C109 B1 118.8(13) . . ? 
C110 C109 B1 128.7(13) . . ? 
C111 C110 F11 113.8(12) . . ? 
C111 C110 C109 125.2(13) . . ? 
F11 C110 C109 121.0(13) . . ? 
F12 C111 C110 121.2(13) . . ? 
F12 C111 C112 119.4(14) . . ? 
C110 C111 C112 119.4(13) . . ? 
F13 C112 C111 121.2(14) . . ? 
F13 C112 C113 120.5(15) . . ? 
C111 C112 C113 118.3(15) . . ? 
F14 C113 C114 121.4(14) . . ? 
F14 C113 C112 119.2(15) . . ? 
C114 C113 C112 119.3(15) . . ? 
C113 C114 C109 125.7(14) . . ? 
C113 C114 F15 114.9(14) . . ? 
C109 C114 F15 119.5(14) . . ? 
C116 C115 C120 113.4(14) . . ? 
C116 C115 B1 120.0(13) . . ? 
C120 C115 B1 126.1(14) . . ? 
F16 C116 C115 119.6(13) . . ? 
F16 C116 C117 113.7(14) . . ? 
C115 C116 C117 126.7(15) . . ? 
F17 C117 C116 122.3(15) . . ? 
F17 C117 C118 120.3(15) . . ? 
C116 C117 C118 117.2(16) . . ? 
C119 C118 F18 121.4(17) . . ? 
C119 C118 C117 119.7(15) . . ? 
F18 C118 C117 118.7(17) . . ? 
C118 C119 F19 121.5(16) . . ? 
C118 C119 C120 121.2(15) . . ? 
F19 C119 C120 117.3(16) . . ? 
F20 C120 C115 122.6(14) . . ? 
F20 C120 C119 115.9(13) . . ? 
C115 C120 C119 121.5(15) . . ? 
C115 B1 C109 114.7(13) . . ? 
C115 B1 C97 113.4(13) . . ? 
C109 B1 C97 103.6(13) . . ? 
C115 B1 C103 100.6(13) . . ? 
C109 B1 C103 111.5(12) . . ? 
C97 B1 C103 113.4(13) . . ? 
O18 Li1 O19 107.7(12) . . ? 
O18 Li1 O6 98.7(11) . 3_655 ? 
O19 Li1 O6 111.6(12) . 3_655 ? 
O18 Li1 O15 127.5(13) . 2_664 ? 
O19 Li1 O15 108.6(12) . 2_664 ? 
O6 Li1 O15 101.7(11) 3_655 2_664 ? 
C122 C121 H12A 109.5 . . ? 
C122 C121 H12B 109.5 . . ? 
H12A C121 H12B 109.5 . . ? 
C122 C121 H12C 109.5 . . ? 
H12A C121 H12C 109.5 . . ? 
H12B C121 H12C 109.5 . . ? 
O20 C122 C121 108.8 . . ? 
O20 C122 H12D 109.9 . . ? 
C121 C122 H12D 109.9 . . ? 
O20 C122 H12E 109.9 . . ? 
C121 C122 H12E 109.9 . . ? 
H12D C122 H12E 108.3 . . ? 
C122 O20 C123 113.5 . . ? 
O20 C123 C124 108.8 . . ? 
O20 C123 H12F 109.9 . . ? 
C124 C123 H12F 109.9 . . ? 
O20 C123 H12G 109.9 . . ? 
C124 C123 H12G 109.9 . . ? 
H12F C123 H12G 108.3 . . ? 
C123 C124 H12H 109.5 . . ? 
C123 C124 H12I 109.5 . . ? 
H12H C124 H12I 109.5 . . ? 
C123 C124 H12J 109.5 . . ? 
H12H C124 H12J 109.5 . . ? 
H12I C124 H12J 109.5 . . ? 
C126 C125 H12K 109.5 . . ? 
C126 C125 H12L 109.5 . . ? 
H12K C125 H12L 109.5 . . ? 
C126 C125 H12M 109.5 . . ? 
H12K C125 H12M 109.5 . . ? 
H12L C125 H12M 109.5 . . ? 
O21 C126 C125 108.8 . . ? 
O21 C126 H12N 109.9 . . ? 
C125 C126 H12N 109.9 . . ? 
O21 C126 H12O 109.9 . . ? 
C125 C126 H12O 109.9 . . ? 
H12N C126 H12O 108.3 . . ? 
C127 O21 C126 113.5 . . ? 
O21 C127 C128 108.8 . . ? 
O21 C127 H12P 109.9 . . ? 
C128 C127 H12P 109.9 . . ? 
O21 C127 H12Q 109.9 . . ? 
C128 C127 H12Q 109.9 . . ? 
H12P C127 H12Q 108.3 . . ? 
C127 C128 H12R 109.5 . . ? 
C127 C128 H12S 109.5 . . ? 
H12R C128 H12S 109.5 . . ? 
C127 C128 H12T 109.5 . . ? 
H12R C128 H12T 109.5 . . ? 
H12S C128 H12T 109.5 . . ? 
C130 C129 H12U 109.5 . . ? 
C130 C129 H12V 109.5 . . ? 
H12U C129 H12V 109.5 . . ? 
C130 C129 H12W 109.5 . . ? 
H12U C129 H12W 109.5 . . ? 
H12V C129 H12W 109.5 . . ? 
O22 C130 C129 108.8 . . ? 
O22 C130 H13A 109.9 . . ? 
C129 C130 H13A 109.9 . . ? 
O22 C130 H13B 109.9 . . ? 
C129 C130 H13B 109.9 . . ? 
H13A C130 H13B 108.3 . . ? 
C130 O22 C131 113.5 . . ? 
O22 C131 C132 108.8 . . ? 
O22 C131 H13C 109.9 . . ? 
C132 C131 H13C 109.9 . . ? 
O22 C131 H13D 109.9 . . ? 
C132 C131 H13D 109.9 . . ? 
H13C C131 H13D 108.3 . . ? 
C131 C132 H13E 109.5 . . ? 
C131 C132 H13F 109.5 . . ? 
H13E C132 H13F 109.5 . . ? 
C131 C132 H13G 109.5 . . ? 
H13E C132 H13G 109.5 . . ? 
H13F C132 H13G 109.5 . . ? 
 
loop_ 
 _geom_torsion_atom_site_label_1 
 _geom_torsion_atom_site_label_2 
 _geom_torsion_atom_site_label_3 
 _geom_torsion_atom_site_label_4 
 _geom_torsion 
 _geom_torsion_site_symmetry_1 
 _geom_torsion_site_symmetry_2 
 _geom_torsion_site_symmetry_3 
 _geom_torsion_site_symmetry_4 
 _geom_torsion_publ_flag 
I1 O1 C1 O2 -15.8(18) . . . . ? 
I1 O1 C1 C2 159.9(12) . . . . ? 
C3 N1 C2 C1 -168.0(14) . . . . ? 
I2 N1 C2 C1 31.9(17) . . . . ? 
C3 N1 C2 C10 71(2) . . . . ? 
I2 N1 C2 C10 -88.7(15) . . . . ? 
O2 C1 C2 N1 -13(2) . . . . ? 
O1 C1 C2 N1 170.9(14) . . . . ? 
O2 C1 C2 C10 110.1(17) . . . . ? 
O1 C1 C2 C10 -65.7(18) . . . . ? 
C2 N1 C3 O3 14(2) . . . . ? 
I2 N1 C3 O3 175.5(12) . . . . ? 
C2 N1 C3 C4 -164.9(14) . . . . ? 
I2 N1 C3 C4 -3.6(17) . . . . ? 
O3 C3 C4 C5 -174.0(15) . . . . ? 
N1 C3 C4 C5 5(2) . . . . ? 
O3 C3 C4 C9 6(2) . . . . ? 
N1 C3 C4 C9 -175.2(14) . . . . ? 
C9 C4 C5 C6 -2(2) . . . . ? 
C3 C4 C5 C6 177.5(14) . . . . ? 
C9 C4 C5 I2 176.4(11) . . . . ? 
C3 C4 C5 I2 -4.0(19) . . . . ? 
C4 C5 C6 C7 1(3) . . . . ? 
I2 C5 C6 C7 -177.3(12) . . . . ? 
C5 C6 C7 C8 0(3) . . . . ? 
C6 C7 C8 C9 1(3) . . . . ? 
C7 C8 C9 C4 -2(2) . . . . ? 
C5 C4 C9 C8 2(2) . . . . ? 
C3 C4 C9 C8 -177.2(14) . . . . ? 
N1 C2 C10 C11 50.5(19) . . . . ? 
C1 C2 C10 C11 -71.5(17) . . . . ? 
C2 C10 C11 C16 82(2) . . . . ? 
C2 C10 C11 C12 -92.6(18) . . . . ? 
C16 C11 C12 C13 0(3) . . . . ? 
C10 C11 C12 C13 174.9(16) . . . . ? 
C11 C12 C13 C14 -3(3) . . . . ? 
C12 C13 C14 C15 2(3) . . . . ? 
C13 C14 C15 C16 0(3) . . . . ? 
C12 C11 C16 C15 2(3) . . . . ? 
C10 C11 C16 C15 -172.2(17) . . . . ? 
C14 C15 C16 C11 -3(3) . . . . ? 
I2 O4 C17 O5 -8.5(18) . . . . ? 
I2 O4 C17 C18 167.1(10) . . . . ? 
C19 N2 C18 C17 -165.0(12) . . . . ? 
I3 N2 C18 C17 16.5(16) . . . . ? 
C19 N2 C18 C26 74.6(17) . . . . ? 
I3 N2 C18 C26 -103.9(13) . . . . ? 
O4 C17 C18 N2 172.3(13) . . . . ? 
O5 C17 C18 N2 -11.8(19) . . . . ? 
O4 C17 C18 C26 -65.4(17) . . . . ? 
O5 C17 C18 C26 110.5(16) . . . . ? 
Li1 O6 C19 N2 132.6(17) 3_645 . . . ? 
Li1 O6 C19 C20 -54(2) 3_645 . . . ? 
C18 N2 C19 O6 7(2) . . . . ? 
I3 N2 C19 O6 -174.5(11) . . . . ? 
C18 N2 C19 C20 -167.4(12) . . . . ? 
I3 N2 C19 C20 11.3(15) . . . . ? 
O6 C19 C20 C25 -4(2) . . . . ? 
N2 C19 C20 C25 170.1(14) . . . . ? 
O6 C19 C20 C21 179.2(13) . . . . ? 
N2 C19 C20 C21 -6.7(19) . . . . ? 
C25 C20 C21 C22 0(2) . . . . ? 
C19 C20 C21 C22 176.7(13) . . . . ? 
C25 C20 C21 I3 -178.2(11) . . . . ? 
C19 C20 C21 I3 -1.3(16) . . . . ? 
C20 C21 C22 C23 -1(2) . . . . ? 
I3 C21 C22 C23 176.3(11) . . . . ? 
C21 C22 C23 C24 2(2) . . . . ? 
C22 C23 C24 C25 -1(2) . . . . ? 
C21 C20 C25 C24 1(2) . . . . ? 
C19 C20 C25 C24 -175.5(14) . . . . ? 
C23 C24 C25 C20 -1(2) . . . . ? 
N2 C18 C26 C27A -167(4) . . . . ? 
C17 C18 C26 C27A 72(4) . . . . ? 
N2 C18 C26 C27 -168.9(18) . . . . ? 
C17 C18 C26 C27 70(2) . . . . ? 
C18 C26 C27 C28 -120.2(18) . . . . ? 
C18 C26 C27 C32 62(3) . . . . ? 
C32 C27 C28 C29 0.0 . . . . ? 
C26 C27 C28 C29 -178(3) . . . . ? 
C27 C28 C29 C30 0.0 . . . . ? 
C28 C29 C30 C31 0.0 . . . . ? 
C29 C30 C31 C32 0.0 . . . . ? 
C30 C31 C32 C27 0.0 . . . . ? 
C28 C27 C32 C31 0.0 . . . . ? 
C26 C27 C32 C31 178(4) . . . . ? 
C18 C26 C27A C28A -122(5) . . . . ? 
C18 C26 C27A C32A 60(5) . . . . ? 
C32A C27A C28A C29A 0.0 . . . . ? 
C26 C27A C28A C29A -178(8) . . . . ? 
C27A C28A C29A C30A 0.0 . . . . ? 
C28A C29A C30A C31A 0.0 . . . . ? 
C29A C30A C31A C32A 0.0 . . . . ? 
C30A C31A C32A C27A 0.0 . . . . ? 
C28A C27A C32A C31A 0.0 . . . . ? 
C26 C27A C32A C31A 178(7) . . . . ? 
I3 O7 C33 O8 -9.0(19) . . . . ? 
I3 O7 C33 C34 162.2(11) . . . . ? 
C35 N3 C34 C42 64.6(18) . . . . ? 
I1 N3 C34 C42 -112.5(14) . . . . ? 
C35 N3 C34 C33 -168.3(14) . . . . ? 
I1 N3 C34 C33 14.5(18) . . . . ? 
O8 C33 C34 N3 -8(2) . . . . ? 
O7 C33 C34 N3 -178.8(13) . . . . ? 
O8 C33 C34 C42 119.9(18) . . . . ? 
O7 C33 C34 C42 -51.4(19) . . . . ? 
C34 N3 C35 O9 8(3) . . . . ? 
I1 N3 C35 O9 -174.6(13) . . . . ? 
C34 N3 C35 C36 -173.4(14) . . . . ? 
I1 N3 C35 C36 4.0(18) . . . . ? 
O9 C35 C36 C37 175.0(16) . . . . ? 
N3 C35 C36 C37 -4(2) . . . . ? 
O9 C35 C36 C41 -3(3) . . . . ? 
N3 C35 C36 C41 178.1(16) . . . . ? 
C41 C36 C37 C38 4(3) . . . . ? 
C35 C36 C37 C38 -174.7(15) . . . . ? 
C41 C36 C37 I1 179.7(12) . . . . ? 
C35 C36 C37 I1 1.3(19) . . . . ? 
C36 C37 C38 C39 -3(2) . . . . ? 
I1 C37 C38 C39 -178.4(12) . . . . ? 
C37 C38 C39 C40 2(3) . . . . ? 
C38 C39 C40 C41 -1(3) . . . . ? 
C39 C40 C41 C36 2(3) . . . . ? 
C37 C36 C41 C40 -3(3) . . . . ? 
C35 C36 C41 C40 175.2(17) . . . . ? 
N3 C34 C42 C43 63.7(17) . . . . ? 
C33 C34 C42 C43 -61.2(18) . . . . ? 
C34 C42 C43 C48 97.1(19) . . . . ? 
C34 C42 C43 C44 -88.6(19) . . . . ? 
C48 C43 C44 C45 -2(3) . . . . ? 
C42 C43 C44 C45 -176.0(18) . . . . ? 
C43 C44 C45 C46 1(3) . . . . ? 
C44 C45 C46 C47 0(3) . . . . ? 
C45 C46 C47 C48 1(3) . . . . ? 
C46 C47 C48 C43 -2(3) . . . . ? 
C44 C43 C48 C47 2(3) . . . . ? 
C42 C43 C48 C47 176.5(16) . . . . ? 
I4 O10 C49 O11 -3.5(19) . . . . ? 
I4 O10 C49 C50 172.5(11) . . . . ? 
C51 N4 C50 C49 -163.6(14) . . . . ? 
I5 N4 C50 C49 13.0(17) . . . . ? 
C51 N4 C50 C58 75.8(17) . . . . ? 
I5 N4 C50 C58 -107.5(12) . . . . ? 
O11 C49 C50 N4 -11(2) . . . . ? 
O10 C49 C50 N4 173.1(14) . . . . ? 
O11 C49 C50 C58 111.8(17) . . . . ? 
O10 C49 C50 C58 -64.3(18) . . . . ? 
C50 N4 C51 O12 7(2) . . . . ? 
I5 N4 C51 O12 -169.6(12) . . . . ? 
C50 N4 C51 C52 -172.2(13) . . . . ? 
I5 N4 C51 C52 10.9(17) . . . . ? 
O12 C51 C52 C53 173.6(15) . . . . ? 
N4 C51 C52 C53 -7(2) . . . . ? 
O12 C51 C52 C57 -8(3) . . . . ? 
N4 C51 C52 C57 171.3(15) . . . . ? 
C57 C52 C53 C54 5(2) . . . . ? 
C51 C52 C53 C54 -176.5(14) . . . . ? 
C57 C52 C53 I5 -178.8(12) . . . . ? 
C51 C52 C53 I5 -0.6(18) . . . . ? 
C52 C53 C54 C55 -6(2) . . . . ? 
I5 C53 C54 C55 178.6(12) . . . . ? 
C53 C54 C55 C56 2(2) . . . . ? 
C54 C55 C56 C57 2(2) . . . . ? 
C53 C52 C57 C56 -1(2) . . . . ? 
C51 C52 C57 C56 -178.8(15) . . . . ? 
C55 C56 C57 C52 -3(2) . . . . ? 
N4 C50 C58 C59 74.4(16) . . . . ? 
C49 C50 C58 C59 -48.4(18) . . . . ? 
C50 C58 C59 C60 -81.4(19) . . . . ? 
C50 C58 C59 C64 95.4(18) . . . . ? 
C64 C59 C60 C61 1(2) . . . . ? 
C58 C59 C60 C61 178.2(16) . . . . ? 
C59 C60 C61 C62 -2(3) . . . . ? 
C60 C61 C62 C63 2(3) . . . . ? 
C61 C62 C63 C64 -1(3) . . . . ? 
C62 C63 C64 C59 0(3) . . . . ? 
C60 C59 C64 C63 0(2) . . . . ? 
C58 C59 C64 C63 -177.2(16) . . . . ? 
I5 O13 C65 O14 -1.9(18) . . . . ? 
I5 O13 C65 C66 176.5(11) . . . . ? 
C67 N5 C66 C74 77.8(17) . . . . ? 
I6 N5 C66 C74 -96.7(13) . . . . ? 
C67 N5 C66 C65 -159.0(13) . . . . ? 
I6 N5 C66 C65 26.6(16) . . . . ? 
O14 C65 C66 N5 -14(2) . . . . ? 
O13 C65 C66 N5 167.7(13) . . . . ? 
O14 C65 C66 C74 111.2(17) . . . . ? 
O13 C65 C66 C74 -67.3(17) . . . . ? 
Li1 O15 C67 N5 51(2) 2_665 . . . ? 
Li1 O15 C67 C68 -127.7(16) 2_665 . . . ? 
C66 N5 C67 O15 10(2) . . . . ? 
I6 N5 C67 O15 -175.1(11) . . . . ? 
C66 N5 C67 C68 -171.2(12) . . . . ? 
I6 N5 C67 C68 3.5(16) . . . . ? 
O15 C67 C68 C73 -3(2) . . . . ? 
N5 C67 C68 C73 178.6(14) . . . . ? 
O15 C67 C68 C69 180.0(14) . . . . ? 
N5 C67 C68 C69 1(2) . . . . ? 
C73 C68 C69 C70 4(2) . . . . ? 
C67 C68 C69 C70 -179.0(14) . . . . ? 
C73 C68 C69 I6 177.3(12) . . . . ? 
C67 C68 C69 I6 -5.5(18) . . . . ? 
C68 C69 C70 C71 -5(3) . . . . ? 
I6 C69 C70 C71 -177.6(14) . . . . ? 
C69 C70 C71 C72 6(3) . . . . ? 
C70 C71 C72 C73 -5(4) . . . . ? 
C71 C72 C73 C68 3(3) . . . . ? 
C69 C68 C73 C72 -3(2) . . . . ? 
C67 C68 C73 C72 -179.7(16) . . . . ? 
N5 C66 C74 C75 53.7(18) . . . . ? 
C65 C66 C74 C75 -69.4(16) . . . . ? 
C66 C74 C75 C80 80.8(18) . . . . ? 
C66 C74 C75 C76 -96.7(16) . . . . ? 
C80 C75 C76 C77 -1(2) . . . . ? 
C74 C75 C76 C77 176.8(15) . . . . ? 
C75 C76 C77 C78 0(3) . . . . ? 
C76 C77 C78 C79 1(3) . . . . ? 
C77 C78 C79 C80 -1(3) . . . . ? 
C78 C79 C80 C75 1(3) . . . . ? 
C76 C75 C80 C79 0(2) . . . . ? 
C74 C75 C80 C79 -177.4(15) . . . . ? 
I6 O16 C81 O17 3.0(16) . . . . ? 
I6 O16 C81 C82 -178.8(10) . . . . ? 
C83 N6 C82 C81 -166.7(13) . . . . ? 
I4 N6 C82 C81 11.0(16) . . . . ? 
C83 N6 C82 C90 70.6(17) . . . . ? 
I4 N6 C82 C90 -111.6(12) . . . . ? 
O17 C81 C82 N6 -14.0(19) . . . . ? 
O16 C81 C82 N6 167.7(12) . . . . ? 
O17 C81 C82 C90 110.3(15) . . . . ? 
O16 C81 C82 C90 -67.9(17) . . . . ? 
Li1 O18 C83 N6 -139.7(17) . . . . ? 
Li1 O18 C83 C84 41(3) . . . . ? 
C82 N6 C83 O18 -1(2) . . . . ? 
I4 N6 C83 O18 -178.7(11) . . . . ? 
C82 N6 C83 C84 178.6(12) . . . . ? 
I4 N6 C83 C84 0.6(16) . . . . ? 
O18 C83 C84 C85 178.8(15) . . . . ? 
N6 C83 C84 C85 0(2) . . . . ? 
O18 C83 C84 C89 3(2) . . . . ? 
N6 C83 C84 C89 -176.4(15) . . . . ? 
C89 C84 C85 C86 -3(3) . . . . ? 
C83 C84 C85 C86 -179.3(15) . . . . ? 
C89 C84 C85 I4 176.1(13) . . . . ? 
C83 C84 C85 I4 0.1(19) . . . . ? 
C84 C85 C86 C87 1(3) . . . . ? 
I4 C85 C86 C87 -178.0(13) . . . . ? 
C85 C86 C87 C88 -1(3) . . . . ? 
C86 C87 C88 C89 4(3) . . . . ? 
C87 C88 C89 C84 -5(3) . . . . ? 
C85 C84 C89 C88 5(3) . . . . ? 
C83 C84 C89 C88 -178.8(16) . . . . ? 
N6 C82 C90 C91 57.1(17) . . . . ? 
C81 C82 C90 C91 -66.4(17) . . . . ? 
C82 C90 C91 C96 -92.1(17) . . . . ? 
C82 C90 C91 C92 88.8(17) . . . . ? 
C96 C91 C92 C93 -2(2) . . . . ? 
C90 C91 C92 C93 177.6(15) . . . . ? 
C91 C92 C93 C94 1(3) . . . . ? 
C92 C93 C94 C95 0(3) . . . . ? 
C93 C94 C95 C96 -1(3) . . . . ? 
C92 C91 C96 C95 1(2) . . . . ? 
C90 C91 C96 C95 -178.6(14) . . . . ? 
C94 C95 C96 C91 1(2) . . . . ? 
C102 C97 C98 C99 -3(3) . . . . ? 
B1 C97 C98 C99 178.1(16) . . . . ? 
C102 C97 C98 F1 178.9(14) . . . . ? 
B1 C97 C98 F1 0(2) . . . . ? 
F1 C98 C99 C100 178.1(16) . . . . ? 
C97 C98 C99 C100 0(3) . . . . ? 
F1 C98 C99 F2 -1(2) . . . . ? 
C97 C98 C99 F2 -179.6(16) . . . . ? 
F2 C99 C100 F3 0(3) . . . . ? 
C98 C99 C100 F3 -179.2(16) . . . . ? 
F2 C99 C100 C101 -177.2(15) . . . . ? 
C98 C99 C100 C101 3(3) . . . . ? 
F3 C100 C101 F4 2(3) . . . . ? 
C99 C100 C101 F4 179.4(16) . . . . ? 
F3 C100 C101 C102 179.2(15) . . . . ? 
C99 C100 C101 C102 -3(3) . . . . ? 
F4 C101 C102 F5 -4(2) . . . . ? 
C100 C101 C102 F5 178.7(15) . . . . ? 
F4 C101 C102 C97 177.3(15) . . . . ? 
C100 C101 C102 C97 0(3) . . . . ? 
C98 C97 C102 F5 -175.6(14) . . . . ? 
B1 C97 C102 F5 3(3) . . . . ? 
C98 C97 C102 C101 3(2) . . . . ? 
B1 C97 C102 C101 -178.2(16) . . . . ? 
C108 C103 C104 C105 -1(2) . . . . ? 
B1 C103 C104 C105 -174.8(15) . . . . ? 
C108 C103 C104 F6 178.5(13) . . . . ? 
B1 C103 C104 F6 4(2) . . . . ? 
F6 C104 C105 F7 1(2) . . . . ? 
C103 C104 C105 F7 -180.0(14) . . . . ? 
F6 C104 C105 C106 -180.0(14) . . . . ? 
C103 C104 C105 C106 -1(2) . . . . ? 
F7 C105 C106 C107 -178.5(15) . . . . ? 
C104 C105 C106 C107 2(3) . . . . ? 
F7 C105 C106 F8 -1(2) . . . . ? 
C104 C105 C106 F8 180.0(14) . . . . ? 
C105 C106 C107 F9 177.7(15) . . . . ? 
F8 C106 C107 F9 0(2) . . . . ? 
C105 C106 C107 C108 -2(2) . . . . ? 
F8 C106 C107 C108 -179.9(13) . . . . ? 
C104 C103 C108 F10 -179.0(13) . . . . ? 
B1 C103 C108 F10 -4(2) . . . . ? 
C104 C103 C108 C107 1(2) . . . . ? 
B1 C103 C108 C107 175.5(14) . . . . ? 
F9 C107 C108 F10 0(2) . . . . ? 
C106 C107 C108 F10 -179.7(14) . . . . ? 
F9 C107 C108 C103 -179.4(14) . . . . ? 
C106 C107 C108 C103 1(3) . . . . ? 
C114 C109 C110 C111 0(2) . . . . ? 
B1 C109 C110 C111 172.7(15) . . . . ? 
C114 C109 C110 F11 -179.5(12) . . . . ? 
B1 C109 C110 F11 -6(2) . . . . ? 
F11 C110 C111 F12 0(2) . . . . ? 
C109 C110 C111 F12 -179.3(14) . . . . ? 
F11 C110 C111 C112 179.4(13) . . . . ? 
C109 C110 C111 C112 0(2) . . . . ? 
F12 C111 C112 F13 1(2) . . . . ? 
C110 C111 C112 F13 -178.6(14) . . . . ? 
F12 C111 C112 C113 -179.2(14) . . . . ? 
C110 C111 C112 C113 1(2) . . . . ? 
F13 C112 C113 F14 1(2) . . . . ? 
C111 C112 C113 F14 -178.9(14) . . . . ? 
F13 C112 C113 C114 177.5(14) . . . . ? 
C111 C112 C113 C114 -2(2) . . . . ? 
F14 C113 C114 C109 178.8(15) . . . . ? 
C112 C113 C114 C109 2(3) . . . . ? 
F14 C113 C114 F15 0(2) . . . . ? 
C112 C113 C114 F15 -176.8(14) . . . . ? 
C110 C109 C114 C113 -1(2) . . . . ? 
B1 C109 C114 C113 -174.7(15) . . . . ? 
C110 C109 C114 F15 178.3(13) . . . . ? 
B1 C109 C114 F15 4(2) . . . . ? 
C120 C115 C116 F16 -176.6(13) . . . . ? 
B1 C115 C116 F16 -4(2) . . . . ? 
C120 C115 C116 C117 1(2) . . . . ? 
B1 C115 C116 C117 174.1(16) . . . . ? 
F16 C116 C117 F17 -4(2) . . . . ? 
C115 C116 C117 F17 177.9(15) . . . . ? 
F16 C116 C117 C118 -179.7(14) . . . . ? 
C115 C116 C117 C118 3(3) . . . . ? 
F17 C117 C118 C119 178.7(15) . . . . ? 
C116 C117 C118 C119 -6(2) . . . . ? 
F17 C117 C118 F18 4(2) . . . . ? 
C116 C117 C118 F18 179.0(14) . . . . ? 
F18 C118 C119 F19 1(3) . . . . ? 
C117 C118 C119 F19 -174.2(15) . . . . ? 
F18 C118 C119 C120 -179.4(14) . . . . ? 
C117 C118 C119 C120 6(3) . . . . ? 
C116 C115 C120 F20 176.3(14) . . . . ? 
B1 C115 C120 F20 4(2) . . . . ? 
C116 C115 C120 C119 -2(2) . . . . ? 
B1 C115 C120 C119 -174.1(15) . . . . ? 
C118 C119 C120 F20 -179.8(15) . . . . ? 
F19 C119 C120 F20 0(2) . . . . ? 
C118 C119 C120 C115 -2(3) . . . . ? 
F19 C119 C120 C115 178.0(14) . . . . ? 
C116 C115 B1 C109 172.4(14) . . . . ? 
C120 C115 B1 C109 -16(2) . . . . ? 
C116 C115 B1 C97 54(2) . . . . ? 
C120 C115 B1 C97 -134.3(16) . . . . ? 
C116 C115 B1 C103 -67.8(17) . . . . ? 
C120 C115 B1 C103 104.3(17) . . . . ? 
C114 C109 B1 C115 -55(2) . . . . ? 
C110 C109 B1 C115 131.8(16) . . . . ? 
C114 C109 B1 C97 68.7(17) . . . . ? 
C110 C109 B1 C97 -104.1(18) . . . . ? 
C114 C109 B1 C103 -169.1(14) . . . . ? 
C110 C109 B1 C103 18(2) . . . . ? 
C98 C97 B1 C115 -168.5(15) . . . . ? 
C102 C97 B1 C115 13(2) . . . . ? 
C98 C97 B1 C109 66.5(18) . . . . ? 
C102 C97 B1 C109 -112.3(18) . . . . ? 
C98 C97 B1 C103 -55(2) . . . . ? 
C102 C97 B1 C103 126.7(17) . . . . ? 
C108 C103 B1 C115 -67.8(16) . . . . ? 
C104 C103 B1 C115 105.8(17) . . . . ? 
C108 C103 B1 C109 54.2(19) . . . . ? 
C104 C103 B1 C109 -132.1(16) . . . . ? 
C108 C103 B1 C97 170.7(14) . . . . ? 
C104 C103 B1 C97 -16(2) . . . . ? 
C121 C122 O20 C123 180.0 . . . . ? 
C122 O20 C123 C124 -180.0 . . . . ? 
C125 C126 O21 C127 180.0 . . . . ? 
C126 O21 C127 C128 180.0 . . . . ? 
C129 C130 O22 C131 -180.0 . . . . ? 
C130 O22 C131 C132 180.0 . . . . ? 
 
_refine_diff_density_max    0.854 
_refine_diff_density_min   -0.821 
_refine_diff_density_rms    0.110 
 
_shelx_res_file 
; 
TITL 19948ds in P2(1)2(1)2(1) 
    19948ds.res 
    created by SHELXL-2019/3 at 08:57:29 on 03-May-2024 
CELL 0.71073  20.27260  24.05520  26.25240  90.0000  90.0000  90.0000 
ZERR    4.00   0.00070   0.00090   0.00110   0.0000   0.0000   0.0000 
LATT -1 
SYMM 0.5-X, -Y, 0.5+Z 
SYMM -X, 0.5+Y, 0.5-Z 
SYMM 0.5+X, 0.5-Y, -Z 
SFAC C H LI B N O F I 
UNIT 507.2 364 4 4 24 82.8 80 24 
TEMP -173.150 
SIZE 0.037 0.05 0.079 
L.S. 10 
PLAN  20 
CONF 
BOND 
LIST 4 
fmap 2 
MORE -1 
BOND $H 
HTAB 
WPDB -2 
ACTA 
SIMU 0.01 0.02 C121 > C124 
SIMU 0.01 0.02 C125 > C128 
SIMU 0.01 0.02 C129 > C132 
SIMU 0.01 0.02 C27 > C32A 
SADI 0.01 C26 C27 C26 C27A 
RIGU C121 > last 
OMIT 1 1 2 
OMIT 1 2 0 
OMIT 2 0 0 
OMIT 0 2 1 
OMIT 1 3 0 
OMIT 1 0 2 
OMIT -1 1 2 
 
WGHT    0.036100   43.450500 
FVAR       0.03889   0.68630 
I1    8    0.623052    0.116396    0.641449    11.00000    0.02961    0.03394 = 
         0.04726   -0.00376   -0.00843    0.00289 
I2    8    0.422744   -0.021200    0.667704    11.00000    0.02741    0.05084 = 
         0.03524   -0.00032   -0.00123    0.00534 
I3    8    0.430951    0.110435    0.508031    11.00000    0.03306    0.03189 = 
         0.04254   -0.00729   -0.00829    0.00646 
I4    8    0.888580    0.418474    0.228896    11.00000    0.02867    0.03346 = 
         0.03668    0.00344    0.00157    0.00062 
I5    8    0.874585    0.286858    0.387379    11.00000    0.03376    0.03564 = 
         0.02922   -0.00223   -0.00482    0.01023 
I6    8    0.693711    0.444403    0.362045    11.00000    0.02739    0.02612 = 
         0.02614    0.00144   -0.00063    0.00013 
F1    7    0.687419   -0.039846    0.308712    11.00000    0.03344    0.03247 = 
         0.06041    0.00666    0.00068    0.00770 
F2    7    0.792715   -0.022028    0.367126    11.00000    0.04036    0.06429 = 
         0.08231    0.00268   -0.02166    0.02002 
F3    7    0.819101    0.080924    0.404329    11.00000    0.04438    0.07609 = 
         0.06972    0.00687   -0.02724   -0.00185 
F4    7    0.732527    0.164967    0.385508    11.00000    0.06114    0.04786 = 
         0.05172   -0.00314   -0.02641   -0.01482 
F5    7    0.625139    0.147882    0.331552    11.00000    0.04114    0.03290 = 
         0.05064   -0.00472   -0.02177   -0.00569 
F6    7    0.726963    0.030549    0.225590    11.00000    0.02310    0.05372 = 
         0.04782   -0.00048    0.00321   -0.00889 
F7    7    0.750623   -0.011228    0.134596    11.00000    0.02678    0.07012 = 
         0.05988    0.00706    0.01951    0.00121 
F8    7    0.651628   -0.055597    0.077701    11.00000    0.04458    0.05430 = 
         0.05228   -0.01100    0.01768   -0.00515 
F9    7    0.526749   -0.054911    0.113794    11.00000    0.03940    0.05973 = 
         0.04824   -0.01215    0.00027   -0.01106 
F10   7    0.500939   -0.013778    0.206233    11.00000    0.02839    0.03885 = 
         0.04216   -0.01300    0.00537   -0.00789 
F11   7    0.566983   -0.089693    0.268558    11.00000    0.03839    0.02806 = 
         0.04536   -0.00554    0.01059   -0.00556 
F12   7    0.503469   -0.150644    0.334728    11.00000    0.04863    0.03069 = 
         0.05520    0.00040    0.01620   -0.00430 
F13   7    0.443725   -0.104029    0.417699    11.00000    0.07985    0.03767 = 
         0.04301   -0.00192    0.02323   -0.01174 
F14   7    0.448845    0.007958    0.429575    11.00000    0.06746    0.04936 = 
         0.05335   -0.01270    0.03229   -0.00626 
F15   7    0.513958    0.071868    0.364732    11.00000    0.03486    0.02849 = 
         0.04299   -0.00475    0.00182   -0.00277 
F16   7    0.647834    0.132520    0.228261    11.00000    0.03360    0.03991 = 
         0.05257    0.00793   -0.01239   -0.01134 
F17   7    0.591023    0.221066    0.188059    11.00000    0.08030    0.02990 = 
         0.05310    0.01055   -0.02328   -0.01903 
F18   7    0.457208    0.232801    0.190553    11.00000    0.08742    0.03459 = 
         0.06955    0.00075   -0.03529    0.02134 
F19   7    0.383483    0.149819    0.231748    11.00000    0.04395    0.07154 = 
         0.05685   -0.01180   -0.01739    0.02875 
F20   7    0.438236    0.062358    0.274583    11.00000    0.02294    0.05189 = 
         0.04615   -0.00231   -0.00367    0.00000 
O1    6    0.618242    0.055856    0.708873    11.00000    0.02445    0.05035 = 
         0.05327   -0.00134   -0.00816   -0.00386 
O2    6    0.517381    0.050901    0.676358    11.00000    0.03213    0.06083 = 
         0.04894    0.00636   -0.00734   -0.00271 
O3    6    0.496270   -0.101772    0.796065    11.00000    0.04812    0.04620 = 
         0.04502    0.00330   -0.00034    0.00503 
O4    6    0.338553   -0.019432    0.607824    11.00000    0.02799    0.04971 = 
         0.03125    0.00317   -0.00427    0.00121 
O5    6    0.408204    0.046714    0.581446    11.00000    0.02785    0.05235 = 
         0.05144   -0.00276   -0.01365   -0.00403 
O6    6    0.252383    0.061705    0.445656    11.00000    0.02505    0.05290 = 
         0.03812   -0.01002   -0.00208    0.00544 
O7    6    0.518170    0.171490    0.499231    11.00000    0.04443    0.03142 = 
         0.05396    0.00122   -0.01951    0.00714 
O8    6    0.534283    0.135301    0.575773    11.00000    0.03662    0.05629 = 
         0.05500   -0.00454   -0.01530   -0.00368 
O9    6    0.741079    0.232913    0.568093    11.00000    0.04334    0.03267 = 
         0.06843    0.00004   -0.01409   -0.00441 
O10   6    0.969709    0.354038    0.246887    11.00000    0.02923    0.05137 = 
         0.04132    0.00921   -0.00122    0.01083 
O11   6    0.898038    0.343931    0.309342    11.00000    0.03933    0.04558 = 
         0.03627    0.01083    0.00205    0.01595 
O12   6    1.058635    0.213127    0.371198    11.00000    0.03239    0.05302 = 
         0.03967   -0.00542   -0.00559    0.02317 
O13   6    0.787530    0.299062    0.442437    11.00000    0.05118    0.04024 = 
         0.03127    0.01333   -0.00144    0.01126 
O14   6    0.774887    0.367080    0.386803    11.00000    0.04583    0.03918 = 
         0.03466    0.01441    0.01002    0.01344 
O15   6    0.614536    0.429440    0.509132    11.00000    0.03651    0.03399 = 
         0.02527    0.00542    0.00681    0.00453 
O16   6    0.702420    0.498157    0.288596    11.00000    0.02816    0.03744 = 
         0.02740    0.00041   -0.00435    0.00114 
O17   6    0.783505    0.436015    0.280135    11.00000    0.02868    0.03328 = 
         0.03590    0.01054    0.00625    0.00704 
O18   6    0.843586    0.555773    0.137733    11.00000    0.03094    0.03799 = 
         0.04083    0.01766   -0.00299   -0.00812 
AFIX   6 
O19   6    0.835453    0.668450    0.080359    11.00000    0.02909    0.03749 = 
         0.03655   -0.00300   -0.00268   -0.00362 
H19A  2    0.810075    0.701834    0.076764    11.00000   -1.50000 
H19B  2    0.878646    0.681095    0.089644    11.00000   -1.50000 
AFIX   0 
N1    5    0.484050   -0.040780    0.729935    11.00000    0.03270    0.04524 = 
         0.03979    0.01014    0.00400   -0.00053 
N2    5    0.343524    0.064805    0.495797    11.00000    0.03194    0.04034 = 
         0.03323   -0.00799   -0.01071    0.00985 
N3    5    0.657515    0.172595    0.585636    11.00000    0.03456    0.03561 = 
         0.05460    0.00352   -0.01374   -0.01026 
N4    5    0.964328    0.260463    0.353967    11.00000    0.02568    0.04789 = 
         0.02877   -0.00911   -0.00850    0.00388 
N5    5    0.670419    0.411264    0.435589    11.00000    0.02480    0.01922 = 
         0.03416    0.00606    0.00274   -0.00050 
N6    5    0.836336    0.486398    0.197255    11.00000    0.02989    0.02923 = 
         0.03064    0.00514   -0.00565   -0.00871 
C1    1    0.561552    0.031757    0.704319    11.00000    0.03702    0.03819 = 
         0.03572   -0.00303   -0.00876    0.00839 
C2    1    0.552979   -0.023190    0.731728    11.00000    0.02137    0.05453 = 
         0.04631   -0.00827   -0.01249    0.01258 
AFIX  13 
H2    2    0.566101   -0.018235    0.768165    11.00000   -1.20000 
AFIX   0 
C3    1    0.463691   -0.082491    0.759230    11.00000    0.03353    0.03847 = 
         0.03285   -0.00080   -0.00158    0.00560 
C4    1    0.397925   -0.105674    0.744007    11.00000    0.03205    0.03265 = 
         0.04730   -0.00416    0.00713    0.00500 
C5    1    0.368921   -0.086294    0.701463    11.00000    0.03286    0.06013 = 
         0.02703   -0.00298   -0.00460    0.00004 
C6    1    0.309064   -0.106822    0.683218    11.00000    0.02985    0.04958 = 
         0.04598    0.00201   -0.00151    0.00687 
AFIX  43 
H6    2    0.289784   -0.093013    0.652759    11.00000   -1.20000 
AFIX   0 
C7    1    0.279433   -0.147723    0.711192    11.00000    0.03623    0.05774 = 
         0.04514    0.00193    0.01557    0.00118 
AFIX  43 
H7    2    0.238520   -0.162418    0.699788    11.00000   -1.20000 
AFIX   0 
C8    1    0.306853   -0.168442    0.755439    11.00000    0.04658    0.05165 = 
         0.04241   -0.00488    0.01382    0.00216 
AFIX  43 
H8    2    0.285351   -0.197109    0.773980    11.00000   -1.20000 
AFIX   0 
C9    1    0.365578   -0.146971    0.772153    11.00000    0.02917    0.05452 = 
         0.03666   -0.00296    0.00449    0.00811 
AFIX  43 
H9    2    0.384467   -0.160152    0.802989    11.00000   -1.20000 
AFIX   0 
C10   1    0.599939   -0.065806    0.706846    11.00000    0.02856    0.04513 = 
         0.05220    0.00681    0.00400   -0.00031 
AFIX  23 
H10A  2    0.644674   -0.049510    0.704445    11.00000   -1.20000 
H10B  2    0.602679   -0.099255    0.728715    11.00000   -1.20000 
AFIX   0 
C11   1    0.577561   -0.082305    0.655363    11.00000    0.03430    0.03350 = 
         0.07142    0.00875    0.00530    0.00628 
C12   1    0.537285   -0.129295    0.649627    11.00000    0.04010    0.06185 = 
         0.05685    0.01507    0.01349    0.01392 
AFIX  43 
H12   2    0.527413   -0.152080    0.678183    11.00000   -1.20000 
AFIX   0 
C13   1    0.511691   -0.142439    0.601526    11.00000    0.06635    0.06280 = 
         0.05754   -0.00010    0.00117   -0.00433 
AFIX  43 
H13   2    0.485838   -0.175005    0.597001    11.00000   -1.20000 
AFIX   0 
C14   1    0.524402   -0.107425    0.560342    11.00000    0.08286    0.08320 = 
         0.06821    0.01356    0.00137   -0.00057 
AFIX  43 
H14   2    0.505903   -0.115196    0.527866    11.00000   -1.20000 
AFIX   0 
C15   1    0.563419   -0.062151    0.567032    11.00000    0.07323    0.07257 = 
         0.06051    0.01389    0.03136   -0.00935 
AFIX  43 
H15   2    0.571910   -0.038293    0.538950    11.00000   -1.20000 
AFIX   0 
C16   1    0.590884   -0.050130    0.613601    11.00000    0.05982    0.06316 = 
         0.04046    0.00327    0.00965   -0.00871 
AFIX  43 
H16   2    0.619510   -0.019065    0.616859    11.00000   -1.20000 
AFIX   0 
C17   1    0.358155    0.015552    0.576112    11.00000    0.03651    0.04694 = 
         0.02772    0.00230   -0.01037    0.01800 
C18   1    0.321274    0.017483    0.525926    11.00000    0.03486    0.04041 = 
         0.02256    0.00128    0.00927    0.01229 
AFIX  13 
H18   2    0.273057    0.021680    0.532986    11.00000   -1.20000 
AFIX   0 
C19   1    0.307127    0.081696    0.455318    11.00000    0.03344    0.02922 = 
         0.04093   -0.01782    0.00038    0.01171 
C20   1    0.341605    0.121746    0.421253    11.00000    0.03322    0.02369 = 
         0.04351   -0.00942   -0.00701    0.00342 
C21   1    0.403245    0.141494    0.437645    11.00000    0.04551    0.02045 = 
         0.03635   -0.00567    0.00389    0.01323 
C22   1    0.440889    0.177155    0.406893    11.00000    0.03517    0.03157 = 
         0.05128    0.00631    0.00013    0.00864 
AFIX  43 
H22   2    0.482193    0.191496    0.417826    11.00000   -1.20000 
AFIX   0 
C23   1    0.414344    0.190380    0.359419    11.00000    0.07421    0.03958 = 
         0.03820    0.00876    0.00017    0.02107 
AFIX  43 
H23   2    0.439134    0.213393    0.337095    11.00000   -1.20000 
AFIX   0 
C24   1    0.353736    0.171440    0.343643    11.00000    0.03717    0.05535 = 
         0.02763   -0.00529   -0.00550    0.00892 
AFIX  43 
H24   2    0.337064    0.181982    0.311232    11.00000   -1.20000 
AFIX   0 
C25   1    0.317210    0.137256    0.374714    11.00000    0.03664    0.03948 = 
         0.04208   -0.00460    0.00065    0.01018 
AFIX  43 
H25   2    0.275149    0.124420    0.363936    11.00000   -1.20000 
AFIX   0 
C26   1    0.332632   -0.037163    0.498063    11.00000    0.02175    0.04650 = 
         0.04564   -0.00143   -0.00197    0.01097 
AFIX  23 
H26A  2    0.316655   -0.032893    0.462643    11.00000   -1.20000 
H26B  2    0.380753   -0.043936    0.496407    11.00000   -1.20000 
AFIX  66 
PART 1 21.0 
C27   1    0.300400   -0.087767    0.520656    21.00000    0.04134    0.04711 = 
         0.05073    0.00209    0.00747   -0.00478 
C28   1    0.341747   -0.130948    0.535435    21.00000    0.04521    0.04654 = 
         0.06080    0.00930    0.00322   -0.00481 
AFIX  43 
H28   2    0.388177   -0.127230    0.531916    21.00000   -1.20000 
AFIX  65 
C29   1    0.315161   -0.179567    0.555364    21.00000    0.04713    0.05252 = 
         0.06857    0.01059    0.00313   -0.00253 
AFIX  43 
H29   2    0.343421   -0.209079    0.565465    21.00000   -1.20000 
AFIX  65 
C30   1    0.247227   -0.185007    0.560514    21.00000    0.04822    0.05498 = 
         0.06773    0.01137    0.00403   -0.00368 
AFIX  43 
H30   2    0.229057   -0.218237    0.574134    21.00000   -1.20000 
AFIX  65 
C31   1    0.205879   -0.141828    0.545734    21.00000    0.05070    0.05342 = 
         0.06304    0.01047    0.00508   -0.00455 
AFIX  43 
H31   2    0.159449   -0.145546    0.549254    21.00000   -1.20000 
AFIX  65 
C32   1    0.232464   -0.093207    0.525805    21.00000    0.04734    0.04888 = 
         0.05643    0.00268    0.00919   -0.00397 
AFIX  43 
H32   2    0.204204   -0.063696    0.515704    21.00000   -1.20000 
AFIX  66 
PART 2 -21.0 
C27A  1    0.297300   -0.085734    0.520949   -21.00000    0.04382    0.04750 = 
         0.05425    0.00364    0.00724   -0.00484 
C28A  1    0.325754   -0.134669    0.538556   -21.00000    0.04573    0.04807 = 
         0.06031    0.00932    0.00559   -0.00455 
AFIX  43 
H28A  2    0.372308   -0.139103    0.537757   -21.00000   -1.20000 
AFIX  65 
C29A  1    0.286094   -0.177118    0.557332   -21.00000    0.04755    0.05162 = 
         0.06660    0.01007    0.00481   -0.00244 
AFIX  43 
H29A  2    0.305541   -0.210563    0.569366   -21.00000   -1.20000 
AFIX  65 
C30A  1    0.217979   -0.170632    0.558501   -21.00000    0.04984    0.05375 = 
         0.06708    0.00942    0.00601   -0.00098 
AFIX  43 
H30A  2    0.190873   -0.199644    0.571334   -21.00000   -1.20000 
AFIX  65 
C31A  1    0.189523   -0.121697    0.540894   -21.00000    0.04992    0.05402 = 
         0.06316    0.00702    0.00674   -0.00194 
AFIX  43 
H31A  2    0.142970   -0.117264    0.541694   -21.00000   -1.20000 
AFIX  65 
C32A  1    0.229183   -0.079248    0.522118   -21.00000    0.04854    0.05098 = 
         0.05818    0.00310    0.00709   -0.00340 
AFIX  43 
H32A  2    0.209735   -0.045803    0.510084   -21.00000   -1.20000 
AFIX   0 
PART 0 
C33   1    0.553173    0.163943    0.539671    11.00000    0.04536    0.02797 = 
         0.05460    0.00193   -0.00579    0.00372 
C34   1    0.623354    0.185355    0.536853    11.00000    0.02711    0.02687 = 
         0.07490   -0.00337   -0.01915   -0.00667 
AFIX  13 
H34   2    0.620663    0.226763    0.534200    11.00000   -1.20000 
AFIX   0 
C35   1    0.715927    0.196457    0.594579    11.00000    0.03739    0.02803 = 
         0.06772   -0.00423    0.00303   -0.00030 
C36   1    0.748190    0.175180    0.641842    11.00000    0.03489    0.02505 = 
         0.05655   -0.00521   -0.01677    0.00501 
C37   1    0.715110    0.137653    0.671587    11.00000    0.03717    0.03475 = 
         0.04025    0.00848   -0.01338    0.00552 
C38   1    0.739385    0.119745    0.717473    11.00000    0.03586    0.04542 = 
         0.05090   -0.00611   -0.00191    0.00507 
AFIX  43 
H38   2    0.715690    0.094976    0.738911    11.00000   -1.20000 
AFIX   0 
C39   1    0.802137    0.140771    0.730567    11.00000    0.04668    0.04175 = 
         0.08793   -0.01332   -0.02379    0.00447 
AFIX  43 
H39   2    0.821274    0.128693    0.761690    11.00000   -1.20000 
AFIX   0 
C40   1    0.836084    0.176291    0.702220    11.00000    0.03396    0.03674 = 
         0.10356    0.01375   -0.03052   -0.00199 
AFIX  43 
H40   2    0.877850    0.189513    0.713287    11.00000   -1.20000 
AFIX   0 
C41   1    0.810536    0.193392    0.657482    11.00000    0.04871    0.02907 = 
         0.08839    0.00979   -0.01128    0.00240 
AFIX  43 
H41   2    0.835035    0.217986    0.636418    11.00000   -1.20000 
AFIX   0 
C42   1    0.659951    0.165124    0.490190    11.00000    0.03271    0.04152 = 
         0.04396   -0.00204   -0.01685   -0.00667 
AFIX  23 
H42A  2    0.704530    0.181922    0.489855    11.00000   -1.20000 
H42B  2    0.636391    0.178110    0.459375    11.00000   -1.20000 
AFIX   0 
C43   1    0.666689    0.102351    0.487799    11.00000    0.02712    0.03314 = 
         0.04649    0.00315   -0.00713   -0.00231 
C44   1    0.720316    0.076961    0.510618    11.00000    0.05768    0.04887 = 
         0.06510   -0.00124   -0.02167    0.01449 
AFIX  43 
H44   2    0.751220    0.098345    0.529487    11.00000   -1.20000 
AFIX   0 
C45   1    0.728575    0.019528    0.505633    11.00000    0.06143    0.06470 = 
         0.05917   -0.01118   -0.02722    0.00849 
AFIX  43 
H45   2    0.765219    0.002176    0.521633    11.00000   -1.20000 
AFIX   0 
C46   1    0.686261   -0.011668    0.478935    11.00000    0.06675    0.03737 = 
         0.04804   -0.00599    0.00038    0.01218 
AFIX  43 
H46   2    0.692708   -0.050645    0.475903    11.00000   -1.20000 
AFIX   0 
C47   1    0.632020    0.014329    0.455424    11.00000    0.05744    0.04262 = 
         0.03718    0.01597   -0.00538   -0.01531 
AFIX  43 
H47   2    0.601170   -0.007155    0.436598    11.00000   -1.20000 
AFIX   0 
C48   1    0.623837    0.070279    0.459700    11.00000    0.04262    0.02777 = 
         0.04853   -0.00164   -0.00824    0.00770 
AFIX  43 
H48   2    0.587750    0.087583    0.442920    11.00000   -1.20000 
AFIX   0 
C49   1    0.949208    0.330216    0.286660    11.00000    0.02856    0.04820 = 
         0.04837   -0.00702   -0.00152    0.01282 
C50   1    0.987800    0.280072    0.304739    11.00000    0.01925    0.03830 = 
         0.04083    0.00209   -0.00171    0.00134 
AFIX  13 
H50   2    1.035274    0.290756    0.308077    11.00000   -1.20000 
AFIX   0 
C51   1    1.000700    0.226118    0.382179    11.00000    0.04650    0.04170 = 
         0.02855   -0.00162   -0.00275    0.01498 
C52   1    0.965804    0.204418    0.427535    11.00000    0.03158    0.04512 = 
         0.02837   -0.00993   -0.01229    0.01051 
C53   1    0.904590    0.226102    0.438372    11.00000    0.03435    0.03206 = 
         0.03404   -0.00174   -0.01239    0.00849 
C54   1    0.870165    0.209733    0.482356    11.00000    0.03690    0.04754 = 
         0.03899    0.00307   -0.01897   -0.00016 
AFIX  43 
H54   2    0.829931    0.227476    0.491293    11.00000   -1.20000 
AFIX   0 
C55   1    0.895317    0.167516    0.512616    11.00000    0.04711    0.05777 = 
         0.03550    0.00905   -0.00554   -0.00461 
AFIX  43 
H55   2    0.872007    0.154989    0.541835    11.00000   -1.20000 
AFIX   0 
C56   1    0.956705    0.143473    0.498892    11.00000    0.04291    0.04272 = 
         0.05386   -0.01372   -0.02269    0.00972 
AFIX  43 
H56   2    0.973499    0.113543    0.518621    11.00000   -1.20000 
AFIX   0 
C57   1    0.993294    0.162525    0.457143    11.00000    0.03856    0.05220 = 
         0.04447   -0.01309   -0.00298    0.01416 
AFIX  43 
H57   2    1.035370    0.147358    0.449355    11.00000   -1.20000 
AFIX   0 
C58   1    0.981749    0.234242    0.263446    11.00000    0.03071    0.05262 = 
         0.02856   -0.00070    0.00203    0.00794 
AFIX  23 
H58A  2    1.008730    0.244726    0.233517    11.00000   -1.20000 
H58B  2    0.999295    0.198843    0.277099    11.00000   -1.20000 
AFIX   0 
C59   1    0.910658    0.225801    0.246807    11.00000    0.03038    0.04050 = 
         0.04514   -0.00853    0.00073   -0.00909 
C60   1    0.865317    0.193492    0.274281    11.00000    0.03818    0.04069 = 
         0.04194   -0.00717   -0.00573    0.00880 
AFIX  43 
H60   2    0.879734    0.175044    0.304279    11.00000   -1.20000 
AFIX   0 
C61   1    0.800950    0.187661    0.259292    11.00000    0.04664    0.07310 = 
         0.04837    0.00983    0.00018   -0.00882 
AFIX  43 
H61   2    0.771644    0.164571    0.277993    11.00000   -1.20000 
AFIX   0 
C62   1    0.778714    0.216551    0.215512    11.00000    0.02859    0.05394 = 
         0.08554   -0.01716   -0.00055   -0.00348 
AFIX  43 
H62   2    0.733981    0.213754    0.205038    11.00000   -1.20000 
AFIX   0 
C63   1    0.822968    0.249107    0.187924    11.00000    0.03829    0.06296 = 
         0.05085    0.01423   -0.00788    0.00571 
AFIX  43 
H63   2    0.808418    0.268318    0.158371    11.00000   -1.20000 
AFIX   0 
C64   1    0.887514    0.253535    0.203280    11.00000    0.04546    0.04630 = 
         0.04278    0.00125   -0.01132    0.01334 
AFIX  43 
H64   2    0.917114    0.275827    0.184050    11.00000   -1.20000 
AFIX   0 
C65   1    0.756486    0.341616    0.424087    11.00000    0.02404    0.03552 = 
         0.03232    0.00753   -0.00274    0.00293 
C66   1    0.692430    0.357316    0.452212    11.00000    0.03461    0.02973 = 
         0.03426    0.00772   -0.00388    0.01283 
AFIX  13 
H66   2    0.702594    0.359689    0.489423    11.00000   -1.20000 
AFIX   0 
C67   1    0.629277    0.441222    0.464618    11.00000    0.02581    0.03509 = 
         0.03232   -0.00276    0.00410   -0.00608 
C68   1    0.604276    0.491202    0.437852    11.00000    0.04110    0.03249 = 
         0.02959    0.00615   -0.00775    0.00104 
C69   1    0.624290    0.501255    0.386164    11.00000    0.03019    0.02842 = 
         0.04677   -0.00631   -0.01857    0.01001 
C70   1    0.603021    0.547215    0.360803    11.00000    0.06735    0.05089 = 
         0.02387    0.01253    0.00591    0.00648 
AFIX  43 
H70   2    0.618817    0.555800    0.327654    11.00000   -1.20000 
AFIX   0 
C71   1    0.556334    0.581904    0.385686    11.00000    0.12384    0.05787 = 
         0.04239    0.02287    0.01936    0.06106 
AFIX  43 
H71   2    0.537885    0.612098    0.367218    11.00000   -1.20000 
AFIX   0 
C72   1    0.536932    0.573946    0.434430    11.00000    0.09732    0.05576 = 
         0.04784    0.00585    0.01566    0.05682 
AFIX  43 
H72   2    0.508212    0.600001    0.450167    11.00000   -1.20000 
AFIX   0 
C73   1    0.558975    0.527353    0.462010    11.00000    0.05282    0.04412 = 
         0.02861   -0.00099    0.01432    0.02128 
AFIX  43 
H73   2    0.543955    0.520409    0.495692    11.00000   -1.20000 
AFIX   0 
C74   1    0.640181    0.311567    0.444647    11.00000    0.03430    0.04618 = 
         0.02289    0.00133    0.00283   -0.00144 
AFIX  23 
H74A  2    0.659702    0.275217    0.453889    11.00000   -1.20000 
H74B  2    0.602791    0.318595    0.468034    11.00000   -1.20000 
AFIX   0 
C75   1    0.614632    0.308511    0.391218    11.00000    0.03886    0.02228 = 
         0.03583   -0.00029   -0.00082   -0.00750 
C76   1    0.555099    0.335309    0.377571    11.00000    0.03686    0.04427 = 
         0.03939   -0.00071    0.00991   -0.00007 
AFIX  43 
H76   2    0.530291    0.353737    0.403211    11.00000   -1.20000 
AFIX   0 
C77   1    0.532258    0.335491    0.328759    11.00000    0.04561    0.04632 = 
         0.04704    0.00432   -0.00939    0.00419 
AFIX  43 
H77   2    0.492182    0.354026    0.320804    11.00000   -1.20000 
AFIX   0 
C78   1    0.567025    0.308953    0.291056    11.00000    0.05196    0.05229 = 
         0.03625   -0.00915   -0.01515    0.01005 
AFIX  43 
H78   2    0.551583    0.309419    0.256893    11.00000   -1.20000 
AFIX   0 
C79   1    0.624896    0.281485    0.303425    11.00000    0.07449    0.05041 = 
         0.03071   -0.01938    0.00358   -0.00176 
AFIX  43 
H79   2    0.648473    0.262359    0.277524    11.00000   -1.20000 
AFIX   0 
C80   1    0.648888    0.281315    0.352286    11.00000    0.04497    0.03354 = 
         0.03740   -0.00861   -0.00268    0.01060 
AFIX  43 
H80   2    0.689020    0.262606    0.359714    11.00000   -1.20000 
AFIX   0 
C81   1    0.751979    0.478077    0.264484    11.00000    0.02111    0.04105 = 
         0.02406   -0.00064   -0.00141   -0.00309 
C82   1    0.771249    0.505763    0.214494    11.00000    0.02474    0.03363 = 
         0.03516    0.01049   -0.00768   -0.00134 
AFIX  13 
H82   2    0.774030    0.546750    0.220486    11.00000   -1.20000 
AFIX   0 
C83   1    0.867788    0.513830    0.159675    11.00000    0.03503    0.02849 = 
         0.03914   -0.00328   -0.00211   -0.00222 
C84   1    0.933452    0.490847    0.146918    11.00000    0.03490    0.03681 = 
         0.03910   -0.00164    0.00768   -0.01373 
C85   1    0.956040    0.445983    0.173336    11.00000    0.03164    0.04547 = 
         0.03614    0.00150   -0.00212   -0.00474 
C86   1    1.017429    0.421943    0.164334    11.00000    0.02891    0.06459 = 
         0.05844    0.00313    0.00420   -0.00056 
AFIX  43 
H86   2    1.031917    0.390178    0.182694    11.00000   -1.20000 
AFIX   0 
C87   1    1.056546    0.446719    0.127119    11.00000    0.01641    0.07228 = 
         0.06494    0.01734    0.01422    0.00180 
AFIX  43 
H87   2    1.099146    0.431962    0.120449    11.00000   -1.20000 
AFIX   0 
C88   1    1.034854    0.492525    0.099454    11.00000    0.02847    0.06395 = 
         0.05747    0.00024    0.02159   -0.00663 
AFIX  43 
H88   2    1.061558    0.507319    0.072987    11.00000   -1.20000 
AFIX   0 
C89   1    0.975066    0.516380    0.110264    11.00000    0.04036    0.04713 = 
         0.05306    0.01259    0.01391   -0.00659 
AFIX  43 
H89   2    0.961683    0.549500    0.093480    11.00000   -1.20000 
AFIX   0 
C90   1    0.717039    0.495196    0.174614    11.00000    0.03483    0.03279 = 
         0.02541    0.00497    0.00292   -0.00021 
AFIX  23 
H90A  2    0.674338    0.508165    0.188528    11.00000   -1.20000 
H90B  2    0.726783    0.517632    0.143909    11.00000   -1.20000 
AFIX   0 
C91   1    0.710174    0.434739    0.159033    11.00000    0.01920    0.03997 = 
         0.03953    0.01110   -0.00461    0.00671 
C92   1    0.668022    0.398440    0.186036    11.00000    0.03943    0.03939 = 
         0.05195    0.00144   -0.00536   -0.00298 
AFIX  43 
H92   2    0.644652    0.411112    0.215174    11.00000   -1.20000 
AFIX   0 
C93   1    0.661292    0.344283    0.169455    11.00000    0.05281    0.04422 = 
         0.05819    0.02415   -0.00570   -0.01748 
AFIX  43 
H93   2    0.632251    0.320213    0.187347    11.00000   -1.20000 
AFIX   0 
C94   1    0.694789    0.323940    0.128290    11.00000    0.04867    0.02066 = 
         0.07177   -0.00928   -0.01639   -0.00578 
AFIX  43 
H94   2    0.688871    0.286460    0.117839    11.00000   -1.20000 
AFIX   0 
C95   1    0.736594    0.357859    0.102509    11.00000    0.02663    0.03803 = 
         0.05618   -0.00992   -0.00533    0.01078 
AFIX  43 
H95   2    0.760666    0.343761    0.074276    11.00000   -1.20000 
AFIX   0 
C96   1    0.744663    0.414012    0.117279    11.00000    0.03574    0.04646 = 
         0.03342    0.00918   -0.00147    0.00617 
AFIX  43 
H96   2    0.773598    0.437565    0.098719    11.00000   -1.20000 
AFIX   0 
C97   1    0.651303    0.054039    0.314741    11.00000    0.02370    0.05607 = 
         0.03061    0.00218   -0.00186   -0.00184 
C98   1    0.695844    0.012930    0.327280    11.00000    0.02806    0.03948 = 
         0.05173    0.00097   -0.00795    0.01100 
C99   1    0.750863    0.020809    0.356731    11.00000    0.03567    0.05213 = 
         0.05175    0.01112   -0.00058    0.00532 
C100  1    0.765395    0.071578    0.375949    11.00000    0.02508    0.07427 = 
         0.03867    0.00408   -0.01250   -0.00062 
C101  1    0.720752    0.113960    0.366881    11.00000    0.03546    0.04309 = 
         0.04521   -0.01011   -0.00917   -0.01810 
C102  1    0.666512    0.104417    0.337399    11.00000    0.02647    0.03025 = 
         0.03483    0.00291   -0.01898    0.00154 
C103  1    0.610722    0.009743    0.222356    11.00000    0.02302    0.03462 = 
         0.03717    0.00702    0.01449    0.00066 
C104  1    0.674660    0.008669    0.199566    11.00000    0.02083    0.03041 = 
         0.04929    0.00800    0.00053   -0.00150 
C105  1    0.689270   -0.012132    0.152509    11.00000    0.02856    0.04382 = 
         0.04733    0.00288    0.01079    0.00513 
C106  1    0.639989   -0.034225    0.124957    11.00000    0.04924    0.03720 = 
         0.02883   -0.00411    0.01036   -0.00242 
C107  1    0.576845   -0.034338    0.142266    11.00000    0.03408    0.04352 = 
         0.03892   -0.00804    0.00524    0.00059 
C108  1    0.564458   -0.012465    0.190632    11.00000    0.02287    0.03829 = 
         0.03549    0.00598    0.00179   -0.00242 
C109  1    0.543585   -0.004655    0.312034    11.00000    0.02836    0.02320 = 
         0.02814   -0.00092    0.00563    0.00297 
C110  1    0.538150   -0.061677    0.307933    11.00000    0.01726    0.03136 = 
         0.02931   -0.01414    0.00095    0.00161 
C111  1    0.505755   -0.095191    0.341457    11.00000    0.02963    0.02244 = 
         0.04454   -0.01073    0.00746   -0.00655 
C112  1    0.475270   -0.072079    0.382927    11.00000    0.03058    0.03895 = 
         0.04331    0.00079    0.00529   -0.01038 
C113  1    0.477594   -0.015486    0.388606    11.00000    0.04635    0.04224 = 
         0.02291   -0.00704    0.00113   -0.00623 
C114  1    0.511765    0.015471    0.354225    11.00000    0.03229    0.02899 = 
         0.05059   -0.00130   -0.00483    0.00457 
C115  1    0.548049    0.093576    0.256483    11.00000    0.04297    0.02710 = 
         0.02411    0.00036   -0.01445    0.00198 
C116  1    0.581313    0.135297    0.232459    11.00000    0.02868    0.03238 = 
         0.03607    0.00290   -0.01787   -0.00165 
C117  1    0.554079    0.181375    0.209342    11.00000    0.04791    0.02760 = 
         0.04667   -0.00485   -0.02249   -0.00433 
C118  1    0.485450    0.187445    0.212211    11.00000    0.06942    0.02334 = 
         0.03805   -0.01288   -0.02766    0.00205 
C119  1    0.449712    0.147750    0.232254    11.00000    0.02878    0.04051 = 
         0.04903   -0.01298   -0.02244    0.00917 
C120  1    0.479738    0.100252    0.255513    11.00000    0.02415    0.02875 = 
         0.04805   -0.01551   -0.00452    0.00007 
B1    4    0.588192    0.038568    0.277217    11.00000    0.03161    0.03691 = 
         0.03735   -0.00142    0.00511   -0.01099 
LI1   3    0.835042    0.589019    0.071557    11.00000    0.02480    0.01925 = 
         0.02809   -0.00615    0.00847   -0.00319 
REM solvent 
PART 1 10.7 
AFIX   6 
C121  1    1.041745    0.262757   -0.064836    10.70000    0.13663    0.04340 = 
         0.06908   -0.02107    0.05109   -0.00774 
AFIX  33 
H12A  2    1.074018    0.234345   -0.074566    10.70000   -1.50000 
H12B  2    0.999751    0.255368   -0.082042    10.70000   -1.50000 
H12C  2    1.058084    0.299502   -0.074869    10.70000   -1.50000 
AFIX   5 
C122  1    1.031484    0.261292   -0.007509    10.70000    0.12273    0.04132 = 
         0.07136   -0.00395    0.03652    0.01327 
AFIX  23 
H12D  2    1.015289    0.224179    0.002944    10.70000   -1.20000 
H12E  2    1.073797    0.268446    0.010139    10.70000   -1.20000 
AFIX   5 
O20   6    0.984645    0.302648    0.005985    10.70000    0.10165    0.03414 = 
         0.05492   -0.00241    0.02981    0.00506 
C123  1    0.971323    0.304882    0.059057    10.70000    0.09348    0.04395 = 
         0.05018    0.00249    0.02438    0.00053 
AFIX  23 
H12F  2    1.012438    0.312911    0.078028    10.70000   -1.20000 
H12G  2    0.953939    0.268634    0.070837    10.70000   -1.20000 
AFIX   5 
C124  1    0.920850    0.350337    0.068918    10.70000    0.04251    0.05290 = 
         0.02184   -0.00440    0.00187   -0.01491 
AFIX  33 
H12H  2    0.911295    0.352231    0.105470    10.70000   -1.50000 
H12I  2    0.938515    0.386117    0.057406    10.70000   -1.50000 
H12J  2    0.880191    0.341973    0.050236    10.70000   -1.50000 
AFIX   6 
PART 0 
PART 1 10.5 
C125  1    0.808313    0.195507    0.051877    10.50000    0.05196    0.11626 = 
         0.07006   -0.04393   -0.02564    0.00629 
AFIX  33 
H12K  2    0.836628    0.209288    0.079372    10.50000   -1.50000 
H12L  2    0.834856    0.173867    0.027790    10.50000   -1.50000 
H12M  2    0.788126    0.227040    0.034110    10.50000   -1.50000 
AFIX   5 
C126  1    0.754541    0.158792    0.074147    10.50000    0.07639    0.10335 = 
         0.05808   -0.02481   -0.01934    0.01036 
AFIX  23 
H12N  2    0.774587    0.126979    0.092388    10.50000   -1.20000 
H12O  2    0.727717    0.180312    0.098727    10.50000   -1.20000 
AFIX   5 
O21   6    0.713966    0.139166    0.033885    10.50000    0.07457    0.10463 = 
         0.07194   -0.01353   -0.01895    0.00106 
C127  1    0.661799    0.104238    0.050587    10.50000    0.07108    0.10597 = 
         0.08388   -0.00525   -0.01560    0.00427 
AFIX  23 
H12P  2    0.633132    0.124673    0.074700    10.50000   -1.20000 
H12Q  2    0.680004    0.071341    0.068359    10.50000   -1.20000 
AFIX   5 
C128  1    0.621932    0.085875    0.004529    10.50000    0.07055    0.11870 = 
         0.09947   -0.02468   -0.01834    0.01001 
AFIX  33 
H12R  2    0.585760    0.061723    0.015643    10.50000   -1.50000 
H12S  2    0.603800    0.118617   -0.012714    10.50000   -1.50000 
H12T  2    0.650532    0.065445   -0.019036    10.50000   -1.50000 
AFIX   6 
PART 0 
PART 1 10.5 
C129  1    0.146715    0.675179    0.601268    10.50000    0.10004    0.03484 = 
         0.16338    0.00653    0.03714   -0.02092 
AFIX  33 
H12U  2    0.121021    0.653381    0.576755    10.50000   -1.50000 
H12V  2    0.129055    0.669353    0.635605    10.50000   -1.50000 
H12W  2    0.143857    0.714704    0.592494    10.50000   -1.50000 
AFIX   5 
C130  1    0.218396    0.656718    0.599639    10.50000    0.11057    0.03843 = 
         0.13295   -0.00099    0.01176   -0.00675 
AFIX  23 
H13A  2    0.221633    0.616734    0.608214    10.50000   -1.20000 
H13B  2    0.236480    0.662220    0.564974    10.50000   -1.20000 
AFIX   5 
O22   6    0.254957    0.688642    0.635321    10.50000    0.10760    0.03273 = 
         0.12517   -0.00187    0.01074    0.00427 
C131  1    0.322998    0.674680    0.636911    10.50000    0.10621    0.02013 = 
         0.11992    0.00484   -0.00279    0.01068 
AFIX  23 
H13C  2    0.343157    0.680545    0.602987    10.50000   -1.20000 
H13D  2    0.328319    0.635052    0.646223    10.50000   -1.20000 
AFIX   5 
C132  1    0.356923    0.711263    0.676173    10.50000    0.09031    0.02547 = 
         0.11247   -0.01204    0.00616    0.02677 
AFIX  33 
H13E  2    0.403950    0.701954    0.677573    10.50000   -1.50000 
H13F  2    0.351744    0.750391    0.666578    10.50000   -1.50000 
H13G  2    0.336950    0.705034    0.709685    10.50000   -1.50000 
PART 0 
REM ##### 
AFIX   0 
HKLF 4 
 
 
 
 
REM  19948ds in P2(1)2(1)2(1) 
REM wR2 = 0.1184, GooF = S = 1.019, Restrained GooF = 1.011 for all data 
REM R1 = 0.0501 for 14969 Fo > 4sig(Fo) and 0.0710 for all 18490 data 
REM 1700 parameters refined using 322 restraints 
 
END 
 
WGHT      0.0361     43.4584 
 
REM Instructions for potential hydrogen bonds 
HTAB C6 O4 
EQIV $5 x-1/2, -y+1/2, -z+1 
HTAB C18 I6_$5 
HTAB C22 O7 
HTAB C26 O6 
HTAB C26 F14 
HTAB C38 O1 
HTAB C42 O9 
EQIV $6 x+1/2, -y+1/2, -z+1 
HTAB C50 I1_$6 
HTAB C54 O13 
EQIV $7 -x+3/2, -y, z-1/2 
HTAB C58 O3_$7 
EQIV $3 -x+3/2, -y+1, z+1/2 
HTAB C66 O19_$3 
HTAB C70 O16 
HTAB C86 O10 
EQIV $1 -x+1, y+1/2, -z+1/2 
HTAB C90 O6_$1 
HTAB C90 O18 
 
REM Highest difference peak  0.854,  deepest hole -0.821,  1-sigma level  0.110 
Q1    1   0.4191 -0.0586  0.6858  11.00000  0.05    0.85 
Q2    1   0.6181  0.0868  0.6716  11.00000  0.05    0.80 
Q3    1   0.3575  0.6741  0.6073  11.00000  0.05    0.77 
Q4    1   0.8218  0.1570  0.0138  11.00000  0.05    0.75 
Q5    1   0.4193  0.0847  0.5399  11.00000  0.05    0.69 
Q6    1   0.8545  0.1880  0.0043  11.00000  0.05    0.65 
Q7    1   0.1658  0.6718  0.5422  11.00000  0.05    0.61 
Q8    1   0.1214  0.6644  0.5695  11.00000  0.05    0.60 
Q9    1   0.3166  0.6831  0.6524  11.00000  0.05    0.56 
Q10   1   0.6525  0.4598  0.3636  11.00000  0.05    0.55 
Q11   1   0.6349  0.1690  0.0877  11.00000  0.05    0.54 
Q12   1   0.3801  0.7010  0.7235  11.00000  0.05    0.53 
Q13   1   0.7154  0.1231  0.0925  11.00000  0.05    0.53 
Q14   1   0.3414  0.6546  0.5505  11.00000  0.05    0.52 
Q15   1   0.6557  0.5037  0.3584  11.00000  0.05    0.51 
Q16   1   0.8856  0.4520  0.2490  11.00000  0.05    0.51 
Q17   1   0.9190  0.3321  0.0629  11.00000  0.05    0.51 
Q18   1   0.3906  0.7297  0.6611  11.00000  0.05    0.50 
Q19   1   0.3610  0.6961  0.6844  11.00000  0.05    0.50 
Q20   1   0.6490  0.1135  0.1001  11.00000  0.05    0.50 
; 
_shelx_res_checksum   55619 
 
_shelx_hkl_file 
; 
  -2   0   0    7.95    2.19 
  -2   0   0   10.02    1.90 
  -3   0   0    0.85    1.47 
  -3   0   0    0.37    1.20 
  -3   0   0   -0.71    1.00 
   3   0   0   -0.89    1.51 
   3   0   0    0.24    1.00 
   3   0   0   -0.01    1.35 
  -4   0   0  162.23   22.39 
   4   0   0  182.41   22.43 
  -4   0   0  203.17   22.54 
   4   0   0  202.34   22.62 
   4   0   0  158.42   22.35 
  -4   0   0  186.23   22.45 
  -5   0   0    2.07    1.98 
  -5   0   0   -0.99    1.65 
  -5   0   0    1.18    2.39 
   5   0   0    0.20    2.51 
   5   0   0   -0.25    1.68 
  -5   0   0    0.56    0.88 
   5   0   0   -0.59    1.64 
  -6   0   0   15.03    2.31 
  -6   0   0   12.35    3.08 
   6   0   0   21.58    5.15 
   6   0   0   19.14    3.46 
  -6   0   0   11.32    3.32 
   6   0   0   10.85    3.78 
  -6   0   0   18.48    3.88 
  -7   0   0    0.25    2.45 
  -7   0   0    0.89    0.98 
  -7   0   0    0.36    2.09 
  -7   0   0   -0.95    2.60 
   7   0   0    1.13    2.24 
   7   0   0   -1.40    1.74 
   7   0   0    4.14    3.20 
  -8   0   0    8.07    2.84 
  -8   0   0   11.79    1.81 
  -8   0   0    5.86    2.74 
   8   0   0   11.72    3.88 
  -8   0   0   11.22    3.56 
   8   0   0    7.39    2.81 
   8   0   0    9.45    3.34 
   9   0   0    1.38    2.40 
   9   0   0   -1.89    2.01 
  -9   0   0   -1.70    2.14 
  -9   0   0    0.80    2.10 
   9   0   0    1.30    3.43 
  -9   0   0    3.36    3.25 
  -9   0   0    2.43    1.12 
  10   0   0   14.33    4.32 
 -10   0   0   10.28    1.89 
  10   0   0    5.00    2.85 
 -10   0   0    8.25    3.78 
  10   0   0    6.67    2.88 
 -10   0   0   12.83    3.53 
  11   0   0    0.60    3.58 
  11   0   0   -0.10    2.18 
 -11   0   0    0.00    2.98 
  11   0   0    2.16    2.28 
 -11   0   0    0.06    1.08 
 -11   0   0    0.99    2.70 
  12   0   0   68.48   10.95 
  12   0   0   58.55    9.96 
 -12   0   0   58.20    9.43 
 -12   0   0   61.95    7.95 
  12   0   0   65.85    9.39 
 -12   0   0   51.69    9.69 
  13   0   0   -0.21    2.15 
 -13   0   0   -0.08    2.04 
 -13   0   0    1.25    3.36 
  13   0   0    1.60    3.77 
 -13   0   0   -0.55    1.15 
  13   0   0    0.26    2.50 
 -14   0   0   -0.44    1.19 
  14   0   0    0.05    2.38 
 -14   0   0   -1.62    2.45 
  14   0   0   -2.86    2.26 
 -14   0   0    1.69    3.18 
  14   0   0    0.29    3.77 
  15   0   0   -0.31    2.40 
 -15   0   0    0.96    2.49 
  15   0   0    5.82    4.66 
 -15   0   0    0.63    1.32 
  15   0   0   -2.10    2.17 
 -15   0   0    0.79    3.41 
 -16   0   0  198.61   22.56 
  16   0   0  210.23   24.57 
  16   0   0  168.89   25.07 
 -16   0   0  154.23   24.39 
 -16   0   0  163.93   24.18 
  16   0   0  172.55   24.30 
  17   0   0   -1.75    2.86 
  17   0   0   -1.33    4.40 
 -17   0   0   -0.89    1.27 
 -17   0   0    0.03    4.33 
  17   0   0    1.58    3.02 
 -17   0   0   -2.84    2.15 
  18   0   0   -2.39    4.62 
 -18   0   0   -1.47    4.11 
 -18   0   0   -0.30    1.25 
  18   0   0   -0.54    3.10 
 -18   0   0   -0.60    2.04 
  18   0   0   -2.90    2.66 
 -19   0   0   -3.68    4.21 
  19   0   0    2.11    3.44 
  19   0   0   -0.60    4.70 
 -19   0   0    0.28    1.29 
  19   0   0    2.57    3.73 
  20   0   0   25.64    7.40 
  20   0   0   34.16    9.16 
  20   0   0   37.17    7.85 
 -20   0   0   24.05    7.79 
 -20   0   0   31.46    4.18 
 -20   0   0   26.37    4.05 
 -21   0   0   -0.45    5.69 
  21   0   0   -1.99    3.27 
  21   0   0    2.04    5.62 
  21   0   0    0.07    3.85 
 -22   0   0   21.98    8.08 
  22   0   0   28.70    9.65 
 -22   0   0   15.29    7.74 
  22   0   0   49.19    8.39 
  22   0   0   53.01   10.13 
  -2  -1   0    8.97    1.86 
  -2  -1   0   12.58    1.59 
   2   1   0   10.99    1.81 
   2  -1   0    7.62    1.68 
  -2   1   0   10.95    1.64 
   2   1   0    7.41    1.57 
  -2   1   0   12.51    1.71 
   2  -1   0    7.61    1.57 
  -2  -1   0   10.03    1.88 
  -2  -1   0    5.97    1.52 
   2   1   0   10.90    1.98 
   3  -1   0  158.64   20.16 
   3   1   0  170.44   20.42 
   3   1   0  154.87   20.29 
   3  -1   0  165.62   20.21 
  -3   1   0  175.80   20.23 
  -3  -1   0  163.43   20.38 
  -3   1   0  167.57   20.20 
   3  -1   0  174.63   20.27 
  -3  -1   0  164.62   20.34 
  -3  -1   0  157.91   20.00 
   3   1   0  156.12   20.30 
  -3  -1   0  162.57   20.31 
  -4  -1   0  258.70   31.83 
  -4  -1   0  264.82   32.30 
   4  -1   0  260.38   32.18 
   4   1   0  255.25   32.21 
  -4   1   0  267.72   32.12 
  -4   1   0  272.26   32.15 
   4  -1   0  250.88   32.07 
   4  -1   0  269.87   32.14 
  -4  -1   0  255.90   32.24 
   4   1   0  276.66   32.38 
  -4  -1   0  251.30   32.21 
   4   1   0  262.80   32.23 
   5  -1   0    9.89    3.49 
  -5  -1   0   15.41    3.66 
   5   1   0   14.77    3.46 
  -5   1   0   16.78    3.57 
   5  -1   0   13.76    2.85 
  -5  -1   0   16.80    3.31 
  -5  -1   0   16.57    3.45 
   5   1   0   17.93    3.78 
   5   1   0   10.95    3.87 
  -5  -1   0   20.22    2.72 
   5  -1   0   15.57    2.90 
  -5   1   0   20.70    3.46 
  -6  -1   0    0.28    1.04 
  -6   1   0    1.08    1.66 
   6   1   0   -1.36    2.80 
   6  -1   0    1.67    2.05 
   6   1   0    3.34    2.45 
   6   1   0    0.95    1.92 
   6  -1   0   -0.87    2.54 
   6  -1   0    2.27    2.07 
  -6  -1   0   -0.11    1.74 
  -6  -1   0   -0.84    1.93 
  -6   1   0   -1.30    2.27 
  -6  -1   0    0.68    2.51 
  -7   1   0    0.56    2.59 
  -7  -1   0    2.30    3.84 
  -7   1   0    2.49    2.20 
  -7  -1   0    1.91    1.40 
   7   1   0    1.04    2.05 
   7  -1   0    0.71    2.82 
   7   1   0    2.26    2.17 
  -7   1   0    2.45    0.89 
   7  -1   0    0.18    2.11 
   7   1   0   -0.12    3.01 
  -7  -1   0   -1.60    2.38 
   7  -1   0    2.69    1.97 
  -7  -1   0    7.07    3.13 
  -8  -1   0    8.89    3.01 
  -8  -1   0   13.77    2.23 
   8  -1   0    5.50    3.47 
  -8  -1   0    7.58    3.07 
   8   1   0    6.83    3.87 
  -8  -1   0    5.34    3.41 
  -8   1   0    5.58    3.34 
   8  -1   0   14.53    3.52 
  -8   1   0    9.17    2.97 
   8   1   0   10.36    3.54 
  -8   1   0   14.37    1.92 
   8  -1   0   14.21    3.17 
   8   1   0   14.85    3.73 
   9  -1   0  241.23   30.47 
  -9  -1   0  242.19   29.33 
  -9   1   0  232.57   30.16 
  -9  -1   0  223.11   30.27 
  -9   1   0  240.72   29.12 
   9  -1   0  241.83   30.17 
   9  -1   0  247.43   30.12 
  -9  -1   0  240.18   30.33 
  -9   1   0  237.75   30.24 
  -9  -1   0  253.15   30.37 
   9   1   0  232.26   30.47 
   9   1   0  236.04   30.20 
  10  -1   0    1.43    2.22 
  10   1   0    5.82    3.64 
  10  -1   0    0.89    2.09 
 -10  -1   0    0.12    3.06 
 -10  -1   0    3.84    2.92 
 -10   1   0    1.51    1.00 
  10  -1   0    3.94    3.47 
 -10   1   0    0.43    2.92 
 -10  -1   0    2.56    1.34 
 -10  -1   0    3.68    2.61 
  10   1   0    0.89    2.17 
 -10   1   0    4.50    2.05 
  10   1   0    1.72    2.30 
 -11   1   0    5.74    2.76 
  11  -1   0    8.68    3.31 
 -11  -1   0    8.32    3.65 
  11   1   0   10.81    3.39 
  11   1   0   11.64    4.50 
  11  -1   0    9.81    4.34 
 -11  -1   0    6.13    3.50 
 -11  -1   0    5.55    3.83 
  11   1   0    6.82    3.40 
  11  -1   0    6.35    3.42 
 -11   1   0   13.47    1.89 
 -11   1   0   11.99    4.02 
  12   1   0    3.78    2.82 
 -12  -1   0    4.71    1.62 
  12   1   0    2.24    2.76 
  12   1   0    5.26    3.94 
 -12  -1   0    3.72    3.83 
 -12  -1   0    2.70    2.77 
  12  -1   0    8.42    3.33 
  12  -1   0    4.57    3.97 
 -12   1   0    3.15    3.33 
 -12   1   0    8.31    1.50 
 -12   1   0    5.91    2.68 
  12  -1   0    2.27    2.52 
  13   1   0   -0.14    2.36 
 -13  -1   0   -0.64    3.07 
  13  -1   0    1.18    3.89 
  13   1   0   -0.86    2.22 
  13   1   0    4.81    3.97 
 -13   1   0   -1.94    1.63 
 -13   1   0   -1.76    2.72 
  13  -1   0    0.79    2.32 
  13  -1   0   -1.38    2.53 
 -13  -1   0    1.32    1.39 
 -13  -1   0    0.65    2.31 
 -13   1   0    1.49    1.08 
 -14  -1   0   -2.49    3.20 
 -14  -1   0    0.03    1.37 
 -14   1   0    0.24    2.20 
 -14   1   0   -0.14    3.17 
  14   1   0   -0.11    3.78 
  14   1   0   -0.46    2.23 
  14  -1   0    0.19    2.30 
  14   1   0   -0.22    2.32 
  14  -1   0    4.82    4.10 
 -14  -1   0    0.43    2.41 
  14  -1   0   -0.98    2.30 
 -14   1   0    0.79    1.09 
  15  -1   0    0.54    2.64 
  15  -1   0    5.77    3.55 
 -15   1   0    1.32    1.15 
 -15  -1   0   -1.05    3.45 
  15  -1   0    0.86    4.15 
 -15  -1   0    0.45    3.00 
  15   1   0   -1.96    3.95 
 -15  -1   0   -0.74    1.34 
  15   1   0   -1.39    2.32 
  15   1   0   -0.31    2.48 
 -15   1   0    0.12    2.44 
 -15   1   0   -4.60    3.10 
  16   1   0   -0.02    2.91 
  16  -1   0   -0.69    2.64 
 -16  -1   0    0.61    4.21 
  16  -1   0    3.04    4.82 
 -16  -1   0    3.66    1.80 
 -16   1   0    3.18    4.13 
  16  -1   0    0.02    2.49 
 -16  -1   0    0.72    2.37 
 -16   1   0    0.02    1.06 
  16   1   0    2.35    5.00 
  16   1   0    1.51    2.76 
 -16   1   0   -0.93    2.38 
 -17  -1   0   12.95    2.75 
  17  -1   0   14.84    6.46 
 -17   1   0   23.45    6.09 
 -17  -1   0   11.93    5.09 
 -17  -1   0    0.79    4.85 
 -17   1   0   10.94    4.59 
 -17   1   0   13.00    2.18 
  17   1   0    6.39    4.21 
  17  -1   0   13.52    4.74 
  17  -1   0   10.19    4.90 
  17   1   0   11.22    6.13 
  17   1   0   13.72    5.05 
  18  -1   0    8.00    3.96 
 -18  -1   0    4.31    1.74 
  18   1   0    4.51    3.89 
 -18  -1   0   -2.82    4.35 
 -18   1   0   -3.87    3.98 
 -18   1   0   -1.52    2.59 
 -18   1   0    2.10    1.03 
  18   1   0    3.05    5.20 
  18   1   0   -0.30    2.90 
  18  -1   0   -0.73    3.22 
  18  -1   0    1.63    4.97 
 -18  -1   0    0.40    2.55 
  19   1   0    2.46    4.96 
  19  -1   0   -0.88    2.92 
  19  -1   0   -8.59    4.29 
  19   1   0   14.82    4.66 
  19  -1   0   -3.62    2.83 
 -19  -1   0    2.46    4.97 
 -19  -1   0    0.28    1.52 
 -19   1   0   -1.08    4.67 
  19   1   0    6.20    4.56 
  20   1   0   -2.32    3.17 
  20  -1   0   -0.64    3.29 
  20  -1   0   -0.70    4.79 
 -20  -1   0    1.90    1.71 
 -20   1   0   -2.00    4.34 
  20   1   0   -3.44    4.67 
  20   1   0   -2.51    3.00 
  20  -1   0    2.48    4.08 
 -20  -1   0   -2.32    4.58 
 -21   1   0    8.12    4.89 
  21   1   0   -0.01    5.58 
  21   1   0   11.86    5.26 
 -21  -1   0    3.33    5.23 
 -21   1   0    1.40    5.21 
  21   1   0    3.67    4.21 
 -21  -1   0   10.34    2.15 
  21  -1   0   12.88    5.06 
  21  -1   0    2.48    4.62 
  22  -1   0    0.85    4.32 
 -22  -1   0    0.71    1.18 
  22  -1   0   -7.45    5.19 
  22   1   0   -5.06    3.22 
 -22   1   0    5.56    5.63 
  22   1   0    4.94    4.64 
 -22  -1   0   -5.29    5.10 
  22   1   0   -4.67    5.62 
  22  -1   0    2.03    3.63 
 -22  -1   0   10.08    4.62 
 -22  -1   0    0.62    1.26 
 -22   1   0   -1.44    3.60 
  -1  -2   0    1.80    0.86 
  -2  -2   0    2.95    1.10 
  -2   2   0    4.44    0.79 
   2   2   0    5.03    1.33 
  -2  -2   0    3.55    1.29 
  -2  -2   0    3.50    1.37 
  -2   2   0    4.38    1.03 
   2   2   0    2.49    1.20 
   2  -2   0    3.27    0.95 
   2   2   0    3.66    0.99 
   2  -2   0    4.07    1.01 
   2  -2   0    2.69    0.66 
  -2  -2   0    3.85    1.54 
   2   2   0    2.95    1.60 
   3  -2   0    9.84    1.92 
  -3  -2   0    4.71    2.01 
  -3  -2   0    7.95    2.38 
   3  -2   0    9.94    1.85 
   3   2   0    9.36    2.25 
  -3   2   0    6.85    1.11 
  -3  -2   0    9.43    2.22 
   3  -2   0    6.43    1.10 
  -3   2   0   11.18    1.84 
  -3  -2   0    7.09    1.55 
   3   2   0    6.28    1.85 
  -3   2   0    7.89    1.68 
   3   2   0    8.41    2.51 
  -4  -2   0    3.58    1.62 
  -4   2   0    7.24    1.86 
  -4   2   0    7.13    2.12 
   4  -2   0   12.43    2.46 
   4   2   0    7.42    2.25 
  -4  -2   0   12.31    2.95 
   4   2   0    5.58    2.18 
  -4  -2   0    5.93    2.29 
   4   2   0    9.11    2.98 
  -4  -2   0    8.94    2.46 
   4  -2   0    6.68    2.02 
  -4   2   0    6.33    1.04 
  -5   2   0  570.65   71.73 
  -5  -2   0  542.41   72.00 
  -5  -2   0  577.14   72.49 
  -5   2   0  660.50   72.28 
   5  -2   0  606.97   72.29 
  -5   2   0  557.74   72.22 
   5   2   0  617.62   72.50 
   5  -2   0  554.38   72.20 
   5   2   0  656.03   72.64 
   5   2   0  542.69   72.42 
  -5  -2   0  637.84   72.58 
   5  -2   0  632.42   72.35 
  -6  -2   0   43.61    5.96 
   6  -2   0   46.56    6.45 
  -6   2   0   48.36    6.73 
   6  -2   0   51.57    7.09 
   6   2   0   43.31    7.18 
  -6  -2   0   46.12    7.09 
  -6   2   0   41.59    6.45 
   6  -2   0   43.61    6.49 
  -6  -2   0   50.81    7.47 
   6   2   0   41.10    6.81 
  -6   2   0   39.98    5.43 
  -7  -2   0   -1.21    2.68 
   7   2   0    0.12    2.12 
   7   2   0   -0.22    1.85 
   7  -2   0   -2.04    2.41 
  -7  -2   0   -1.67    2.17 
   7  -2   0    0.80    1.91 
   7  -2   0   -1.95    1.47 
  -7  -2   0    1.55    1.27 
  -7   2   0    1.31    2.43 
  -7   2   0    0.62    1.80 
  -7  -2   0   -1.33    2.04 
  -7   2   0   -0.17    0.68 
   7   2   0    2.99    3.08 
  -8   2   0  197.06   23.91 
   8  -2   0  197.63   23.84 
   8   2   0  174.92   24.29 
  -8  -2   0  175.47   24.25 
  -8   2   0  187.38   22.89 
   8  -2   0  192.38   23.93 
  -8  -2   0  177.47   23.25 
   8   2   0  192.42   24.14 
   8   2   0  193.30   24.15 
  -8  -2   0  204.30   24.24 
   8  -2   0  181.21   24.12 
  -8  -2   0  191.49   24.18 
  -9   2   0  123.49   15.30 
   9  -2   0  102.82   15.06 
  -9  -2   0  109.26   15.62 
   9   2   0  118.31   16.01 
  -9  -2   0  115.29   15.72 
  -9   2   0  108.92   14.05 
  -9  -2   0  111.01   14.50 
  -9   2   0  135.88   15.54 
  -9  -2   0  116.66   15.55 
   9   2   0  126.79   15.63 
   9  -2   0  127.70   15.75 
   9   2   0  112.23   15.50 
   9  -2   0  112.88   15.27 
  10  -2   0   15.97    4.45 
  10  -2   0   27.23    5.67 
  10  -2   0   23.12    4.78 
 -10  -2   0   25.20    5.46 
 -10   2   0   27.07    5.20 
 -10  -2   0   21.01    3.61 
 -10  -2   0   36.95    6.07 
 -10   2   0   21.79    3.03 
  10   2   0   16.60    4.27 
  10   2   0   25.86    5.72 
 -10  -2   0   19.14    4.96 
  10   2   0   21.88    5.19 
 -10   2   0   39.71    5.80 
 -11  -2   0  170.81   21.31 
 -11   2   0  170.05   21.02 
 -11  -2   0  176.06   21.46 
 -11  -2   0  146.23   21.15 
  11  -2   0  165.15   21.00 
  11   2   0  145.59   21.03 
 -11   2   0  182.21   21.19 
 -11   2   0  156.24   19.57 
 -11  -2   0  154.13   19.99 
  11  -2   0  170.95   21.48 
  11   2   0  179.31   21.86 
  11  -2   0  143.87   20.70 
  11   2   0  156.30   21.08 
 -12  -2   0   46.03    8.04 
  12  -2   0   35.28    6.51 
  12   2   0   42.09    7.36 
  12   2   0   35.28    6.99 
 -12  -2   0   25.09    6.26 
 -12   2   0   42.17    7.38 
 -12  -2   0   32.26    5.44 
 -12   2   0   40.13    4.93 
  12   2   0   44.88    8.25 
 -12  -2   0   46.05    7.89 
 -12   2   0   42.59    7.39 
  12  -2   0   35.08    6.87 
  12  -2   0   46.77    8.04 
 -13   2   0    0.89    0.81 
 -13  -2   0   -1.46    2.78 
 -13   2   0    5.61    3.24 
  13   2   0    1.23    2.28 
  13  -2   0    0.61    2.31 
 -13   2   0    1.93    0.89 
 -13  -2   0   -0.53    1.44 
 -13   2   0    1.79    2.54 
  13  -2   0    2.95    3.81 
 -13  -2   0    3.16    3.32 
 -13  -2   0   -0.25    3.37 
  13   2   0    1.34    3.92 
  13   2   0   -0.88    2.33 
  13  -2   0    2.11    2.76 
 -14   2   0    0.71    0.82 
  14   2   0    2.42    2.78 
 -14  -2   0    3.06    1.65 
 -14  -2   0    0.55    2.62 
  14  -2   0    2.10    2.73 
 -14   2   0    2.71    3.33 
  14  -2   0    0.55    3.76 
 -14  -2   0   -4.30    3.00 
  14  -2   0   -0.49    2.66 
 -14   2   0   -0.31    2.18 
  14   2   0    0.44    2.67 
  14   2   0   -0.65    3.66 
 -14   2   0    1.74    0.80 
  15   2   0   -3.18    3.61 
  15   2   0   -0.98    3.04 
 -15   2   0   -1.75    3.25 
 -15  -2   0    3.27    1.80 
  15  -2   0    1.84    4.31 
  15   2   0    1.90    2.89 
  15  -2   0   -1.52    2.15 
 -15  -2   0    2.19    3.92 
  15  -2   0    0.42    2.38 
 -15   2   0   -0.39    2.10 
 -15  -2   0    0.08    2.58 
 -16  -2   0    3.79    1.94 
 -16  -2   0    0.61    3.16 
  16   2   0   -3.40    4.13 
  16  -2   0    1.52    2.97 
  16  -2   0   10.64    5.02 
 -16   2   0    0.36    2.65 
  16   2   0    1.61    3.21 
  16   2   0    4.75    3.80 
  16  -2   0    7.36    3.89 
 -16   2   0    6.29    4.14 
 -16  -2   0    4.09    4.24 
  17  -2   0   55.37   11.30 
 -17  -2   0   71.13    8.44 
  17   2   0   84.24   12.46 
 -17  -2   0   38.86    9.43 
 -17  -2   0   57.61   11.12 
  17  -2   0   59.51    9.89 
  17  -2   0   49.62   10.09 
 -17   2   0   60.02   10.78 
 -17   2   0   58.23   10.24 
  17   2   0   65.23   10.47 
  17   2   0   59.75   12.05 
  18  -2   0   10.16    6.03 
 -18  -2   0    1.77    4.51 
  18   2   0    8.76    4.42 
 -18   2   0   -2.86    4.33 
 -18   2   0    5.82    3.59 
 -18  -2   0    5.16    4.08 
  18  -2   0    2.94    3.34 
  18   2   0   -4.29    3.23 
  18   2   0   17.21    6.52 
  18  -2   0    3.61    3.27 
 -18  -2   0    5.41    2.13 
 -19   2   0   -2.45    3.97 
 -19  -2   0    1.11    1.69 
  19   2   0   -0.14    3.67 
  19  -2   0    1.96    3.76 
  19   2   0   -1.10    4.95 
 -19   2   0   -1.55    3.07 
  19  -2   0    3.08    5.29 
 -19  -2   0   -2.38    4.37 
  19   2   0    9.18    4.64 
  19  -2   0    0.32    2.97 
  20   2   0    6.27    6.37 
  20  -2   0    0.77    5.07 
 -20   2   0    2.04    5.04 
  20  -2   0    2.02    3.37 
 -20  -2   0   -4.36    4.06 
  20   2   0    1.53    3.69 
 -20  -2   0    1.47    1.82 
  20   2   0    1.20    3.54 
  20  -2   0    2.06    3.41 
  21  -2   0   59.36   11.01 
  21  -2   0   69.01   12.18 
 -21   2   0   54.22   11.89 
 -21   2   0   47.04   11.25 
  21  -2   0   53.75   12.51 
  21   2   0   40.90   10.77 
 -21  -2   0   63.64   12.21 
  21   2   0   56.59   12.95 
  21   2   0   68.38   11.84 
 -21  -2   0   70.30    8.42 
  22  -2   0    4.08    4.33 
  22   2   0    0.62    4.37 
 -22  -2   0    9.86    5.16 
  22  -2   0   17.01    5.45 
 -22  -2   0   11.97    2.60 
  22   2   0   14.51    5.62 
  22   2   0    8.77    6.88 
 -22   2   0    3.78    4.20 
  22  -2   0    1.44    6.21 
 -22  -2   0   -2.77    6.13 
   0  -3   0    0.27    0.75 
   0  -3   0   -0.29    0.73 
   0  -3   0   -0.58    0.89 
   0   3   0    1.16    0.73 
   0  -3   0    0.96    0.78 
   0  -3   0    0.80    0.63 
   0   3   0    0.51    0.80 
   1   3   0   39.28    4.78 
   1  -3   0   38.75    4.51 
   1  -3   0   33.12    4.60 
  -1  -3   0   32.68    4.79 
  -1   3   0   32.70    4.64 
  -1  -3   0   31.54    4.87 
   1   3   0   32.09    4.75 
  -1  -3   0   41.22    4.81 
   1   3   0   40.51    5.01 
  -1   3   0   32.27    4.61 
  -1   3   0   38.53    4.49 
   1  -3   0   33.80    4.66 
   1   3   0   31.72    4.83 
  -1  -3   0   44.89    4.97 
   2  -3   0  106.87   13.64 
   2   3   0  100.62   13.97 
   2   3   0  114.57   14.11 
   2  -3   0  118.64   13.65 
  -2   3   0  118.39   13.63 
   2   3   0  113.30   13.96 
  -2  -3   0  122.39   14.09 
  -2   3   0  112.58   13.64 
  -2  -3   0  107.86   14.02 
   2   3   0  108.23   13.81 
  -2  -3   0  104.29   13.93 
  -2  -3   0  106.83   13.82 
   3  -3   0    0.13    1.39 
  -3  -3   0    4.31    1.88 
   3   3   0    2.97    1.35 
   3  -3   0    3.54    1.27 
  -3  -3   0    3.92    1.45 
   3   3   0    1.25    2.33 
   3  -3   0    3.76    0.97 
   3   3   0    5.18    3.14 
  -3  -3   0    3.15    1.94 
  -3  -3   0    2.55    2.26 
  -3   3   0    2.37    1.31 
   3   3   0    3.27    1.74 
  -3   3   0    5.01    0.96 
   4  -3   0  393.93   48.17 
  -4  -3   0  370.85   48.43 
   4  -3   0  379.79   48.45 
  -4   3   0  436.73   48.36 
   4   3   0  430.88   48.93 
  -4  -3   0  393.77   48.85 
   4   3   0  381.40   48.73 
   4  -3   0  431.80   48.49 
  -4   3   0  407.41   48.47 
  -4   3   0  380.38   48.15 
  -4  -3   0  383.81   48.81 
   4   3   0  393.82   48.80 
   5  -3   0   21.38    3.13 
  -5  -3   0   37.86    5.26 
   5  -3   0   31.05    4.29 
   5   3   0   19.25    4.30 
  -5   3   0   21.18    3.11 
  -5  -3   0   18.33    4.40 
   5   3   0   38.49    5.09 
  -5  -3   0   31.04    4.99 
   5   3   0   31.15    5.12 
   5  -3   0   27.50    4.16 
  -5   3   0   27.88    4.08 
  -5  -3   0   20.64    3.65 
  -6  -3   0   22.20    4.47 
   6  -3   0   21.67    3.87 
  -6   3   0   21.50    3.62 
   6   3   0   22.93    4.81 
   6  -3   0   17.35    3.31 
  -6   3   0   16.42    3.48 
   6   3   0   23.32    4.45 
  -6  -3   0   16.78    3.01 
  -6  -3   0   20.69    4.58 
   6  -3   0   19.90    3.82 
   6   3   0   10.76    3.38 
  -6   3   0   14.30    2.24 
  -6  -3   0   24.30    4.51 
  -7   3   0   -0.17    1.69 
   7  -3   0    3.21    2.29 
   7  -3   0   -0.88    2.51 
  -7   3   0    0.85    2.19 
   7   3   0    2.45    3.27 
  -7  -3   0    4.57    3.23 
   7  -3   0    0.97    1.76 
   7   3   0    2.53    2.77 
  -7  -3   0    0.03    2.45 
  -7  -3   0    0.54    1.42 
   7   3   0   -0.55    2.37 
  -7  -3   0    1.12    2.47 
  -8   3   0   37.55    5.77 
   8  -3   0   31.06    5.51 
   8  -3   0   40.46    5.82 
  -8  -3   0   55.04    9.10 
   8   3   0   25.42    5.41 
   8   3   0   34.05    6.58 
  -8  -3   0   31.85    5.04 
   8   3   0   32.21    6.14 
  -8  -3   0   32.55    5.99 
  -8  -3   0   26.74    6.16 
  -8   3   0   39.41    6.16 
   8  -3   0   34.45    6.12 
   9   3   0    6.44    3.23 
   9   3   0    5.74    2.67 
  -9  -3   0   10.14    3.84 
  -9  -3   0    2.61    1.83 
  -9  -3   0    2.74    2.69 
   9   3   0   12.38    4.37 
   9  -3   0    3.71    2.45 
  -9   3   0   10.58    3.05 
   9  -3   0    4.70    2.55 
   9  -3   0    6.12    3.46 
  -9  -3   0    9.02    3.85 
  -9   3   0    6.07    2.97 
  10  -3   0  124.55   16.82 
  10   3   0  123.36   16.69 
  10  -3   0  126.23   16.41 
 -10  -3   0  129.59   17.03 
 -10  -3   0  121.37   15.67 
  10   3   0  110.51   16.99 
 -10   3   0  108.72   16.30 
 -10   3   0  124.82   16.34 
 -10  -3   0  132.23   16.87 
 -10  -3   0  135.06   16.97 
  10  -3   0  126.69   16.28 
 -11  -3   0    0.17    2.80 
  11   3   0    1.46    3.66 
  11  -3   0    1.18    3.11 
  11  -3   0    0.06    2.05 
 -11  -3   0   -0.50    3.16 
  11   3   0    0.60    2.43 
 -11   3   0    1.13    2.69 
  11  -3   0    0.89    2.09 
 -11  -3   0   -1.25    2.64 
 -11  -3   0    0.03    1.53 
 -11   3   0   -2.15    1.76 
  11   3   0   -2.44    2.21 
 -12   3   0   32.06    5.89 
 -12   3   0   36.34    6.49 
 -12  -3   0   27.84    6.40 
 -12  -3   0   33.20    6.71 
 -12  -3   0   31.53    6.48 
  12  -3   0   41.57    7.31 
  12  -3   0   33.85    6.17 
  12   3   0   30.54    6.95 
  12   3   0   33.76    6.74 
 -12  -3   0   25.35    4.72 
  12   3   0   31.81    6.25 
  12  -3   0   28.65    5.71 
  13  -3   0   13.70    4.74 
  13   3   0    6.08    3.24 
 -13  -3   0   -0.52    2.20 
  13   3   0    7.94    4.57 
  13  -3   0    3.06    2.34 
  13   3   0   -0.63    2.20 
  13  -3   0    2.98    2.47 
 -13   3   0    3.38    3.32 
 -13  -3   0    0.62    1.61 
 -13   3   0    1.16    2.54 
 -13  -3   0    2.94    3.79 
 -13  -3   0    2.60    3.13 
 -14  -3   0   35.53    6.87 
  14   3   0   33.17    6.68 
  14  -3   0   17.51    4.66 
  14   3   0   18.18    4.95 
 -14  -3   0   24.14    6.05 
 -14   3   0   19.62    5.28 
  14  -3   0   21.46    6.25 
  14  -3   0   28.55    5.56 
 -14  -3   0   21.02    6.05 
  14   3   0   10.69    5.88 
 -14   3   0   21.16    5.42 
 -14  -3   0   23.28    4.08 
  15   3   0   10.65    4.75 
 -15  -3   0   10.61    5.16 
 -15  -3   0   10.56    4.81 
 -15   3   0    9.89    4.51 
  15   3   0    9.75    5.48 
  15  -3   0   19.54    5.22 
 -15   3   0   17.04    4.82 
  15  -3   0   15.25    4.45 
 -15  -3   0   14.23    3.23 
  15  -3   0   21.42    5.90 
  15   3   0   16.31    4.73 
 -16  -3   0   27.90    4.41 
 -16  -3   0   28.88    8.82 
 -16   3   0   25.43    6.22 
  16  -3   0   33.73    7.25 
  16  -3   0   14.94    6.38 
 -16   3   0   14.39    4.95 
  16   3   0   17.98    6.65 
  16  -3   0   22.78    5.63 
  16   3   0   21.69    5.58 
  16   3   0   17.64    6.35 
 -16  -3   0   16.37    6.36 
  17  -3   0    1.15    4.77 
 -17  -3   0    1.85    2.20 
  17   3   0    0.91    3.38 
  17  -3   0    2.75    3.11 
 -17  -3   0   -1.84    3.91 
 -17  -3   0    1.08    3.61 
 -17   3   0   -1.51    3.86 
  17   3   0   -0.80    4.75 
  17   3   0   13.77    5.24 
  17  -3   0    3.21    3.40 
 -17   3   0    3.20    3.37 
 -18   3   0    8.25    4.32 
 -18   3   0    6.57    4.82 
  18   3   0    5.65    4.33 
  18   3   0    6.69    4.39 
 -18  -3   0   10.73    2.90 
  18  -3   0   14.28    4.29 
  18  -3   0    5.20    5.47 
  18  -3   0    2.02    3.38 
 -18  -3   0   13.33    5.73 
  18   3   0   18.96    6.74 
 -18  -3   0    5.27    4.46 
 -19  -3   0    1.16    2.07 
  19   3   0    3.74    3.71 
 -19   3   0    1.25    3.48 
  19  -3   0    1.11    3.74 
  19   3   0    5.88    5.72 
  19  -3   0    5.96    3.87 
 -19   3   0    2.91    4.46 
  19   3   0    4.18    3.75 
  19  -3   0   -6.61    4.90 
  20   3   0   11.84    6.70 
  20  -3   0   13.32    6.53 
  20   3   0   14.33    5.39 
 -20   3   0   17.62    6.11 
  20   3   0   15.77    5.51 
 -20  -3   0    4.47    5.66 
  20  -3   0   10.03    4.72 
  20  -3   0   10.96    5.26 
 -20  -3   0    6.49    2.77 
 -21  -3   0    3.09    4.25 
  21  -3   0   -0.78    3.81 
 -21   3   0    1.02    3.50 
  21   3   0   13.16    6.64 
  21  -3   0    2.47    3.45 
 -21  -3   0    1.81    5.12 
 -21  -3   0    1.34    2.02 
  21   3   0    8.61    5.12 
 -21   3   0    0.65    5.15 
  21  -3   0    6.55    5.81 
  21   3   0    0.11    3.53 
  22   3   0   20.54    8.64 
 -22   3   0   13.00    5.33 
  22  -3   0    7.95    5.54 
  22  -3   0   30.38    8.73 
 -22  -3   0   24.41    7.67 
  22  -3   0   19.19    6.20 
 -22   3   0    9.98    6.32 
  22   3   0   10.65    5.53 
 -22  -3   0   18.06    3.66 
  22   3   0   13.73    6.57 
   0  -4   0   28.11    4.28 
   0   4   0   27.80    4.27 
   0  -4   0   38.91    4.24 
   0  -4   0   34.08    4.25 
   0  -4   0   27.28    4.36 
   0  -4   0   30.04    4.11 
   0   4   0   27.22    4.29 
  -1   4   0   27.46    4.01 
   1   4   0   35.39    4.48 
  -1  -4   0   28.34    4.37 
  -1   4   0   30.18    3.77 
   1  -4   0   28.13    3.95 
  -1  -4   0   25.50    4.10 
   1   4   0   33.35    4.09 
   1  -4   0   30.61    3.79 
   1   4   0   24.97    4.21 
   1  -4   0   32.73    4.08 
  -1  -4   0   27.80    4.41 
  -1  -4   0   27.57    4.25 
  -1   4   0   23.02    3.91 
   1   4   0   25.99    4.20 
  -2  -4   0    0.64    1.40 
  -2  -4   0    0.72    1.57 
  -2  -4   0    1.44    2.01 
   2  -4   0    1.26    0.94 
   2  -4   0    1.81    1.03 
   2   4   0    0.95    1.63 
  -2   4   0    0.70    0.90 
   2   4   0    1.81    1.58 
  -2  -4   0    3.41    1.65 
   2   4   0    1.14    2.07 
   2   4   0    1.39    1.45 
  -2   4   0    3.46    1.29 
   3   4   0    5.45    2.71 
  -3  -4   0    5.13    1.92 
  -3   4   0    6.23    1.50 
   3  -4   0    6.50    1.45 
   3   4   0    8.16    2.55 
  -3  -4   0    7.03    2.10 
  -3   4   0    8.35    1.57 
  -3  -4   0    3.06    2.46 
   3   4   0    5.76    2.27 
   3   4   0    5.20    1.82 
  -3  -4   0    6.30    2.69 
   3  -4   0    7.90    1.69 
   4  -4   0   17.94    2.84 
  -4  -4   0   12.10    3.20 
   4  -4   0   20.60    3.24 
   4   4   0   24.47    4.44 
  -4   4   0   16.53    3.16 
  -4  -4   0   17.10    3.26 
   4  -4   0   19.72    3.23 
  -4  -4   0   19.23    4.24 
   4   4   0   25.69    4.26 
  -4  -4   0   25.28    4.30 
   4   4   0   21.26    3.87 
  -4   4   0   18.11    2.78 
  -5  -4   0   44.69    6.50 
   5   4   0   48.36    7.05 
  -5   4   0   36.70    5.49 
  -5  -4   0   41.84    6.61 
  -5  -4   0   20.76    6.15 
   5  -4   0   44.77    5.13 
   5   4   0   38.28    6.42 
  -5  -4   0   41.32    5.77 
  -5   4   0   37.43    5.06 
   5  -4   0   35.97    5.69 
   5   4   0   65.39    8.30 
   5  -4   0   40.08    5.96 
  -5   4   0   38.35    5.65 
  -6  -4   0    5.92    2.81 
   6  -4   0    3.96    1.85 
   6  -4   0    3.24    2.28 
   6   4   0    0.42    2.05 
   6   4   0    1.23    2.63 
  -6  -4   0    1.01    2.80 
  -6  -4   0    2.70    2.35 
  -6   4   0    4.67    2.04 
   6   4   0    1.94    3.33 
  -6  -4   0    1.10    1.59 
  -6   4   0    1.85    0.78 
   6  -4   0    1.97    0.87 
  -6   4   0    0.76    1.85 
   7   4   0    5.97    3.08 
   7   4   0    2.70    4.22 
  -7   4   0    6.05    2.17 
   7  -4   0    5.80    2.27 
  -7  -4   0    1.97    1.86 
  -7  -4   0    4.71    2.82 
  -7  -4   0    3.11    3.22 
   7  -4   0    3.06    1.92 
   7  -4   0   10.28    2.95 
   7   4   0   11.05    3.92 
  -7  -4   0    4.35    2.99 
  -7   4   0    4.67    0.94 
  -7   4   0    9.56    2.60 
  -8  -4   0   11.89    4.01 
   8   4   0   13.44    3.96 
  -8   4   0   22.09    4.10 
   8  -4   0   18.90    4.30 
  -8  -4   0   21.95    4.81 
   8   4   0   20.35    5.02 
  -8  -4   0   15.31    3.11 
   8  -4   0   13.33    3.53 
  -8  -4   0   33.34    6.74 
   8   4   0   19.72    6.27 
  -8   4   0   18.85    3.80 
   8  -4   0   17.42    3.89 
   9  -4   0   13.69    3.53 
   9  -4   0   18.69    4.20 
   9   4   0   13.70    4.24 
  -9  -4   0   19.49    4.63 
  -9  -4   0   11.31    2.90 
   9  -4   0   11.01    3.35 
  -9   4   0   19.68    3.90 
   9   4   0    8.16    4.00 
  -9  -4   0   23.75    5.19 
   9   4   0   23.75    5.18 
  -9   4   0   16.93    3.96 
  -9  -4   0   19.98    4.62 
  10  -4   0   -3.87    2.71 
 -10   4   0   -2.21    1.90 
 -10  -4   0   -0.73    2.99 
 -10  -4   0   -0.65    1.52 
  10   4   0    3.03    2.45 
  10   4   0   -3.67    2.99 
 -10   4   0    0.64    2.41 
  10   4   0    1.43    2.41 
 -10  -4   0   -2.99    2.02 
  10  -4   0    1.43    2.24 
  10  -4   0    1.02    2.08 
 -10  -4   0    2.39    3.10 
  11  -4   0    5.79    3.68 
  11  -4   0    4.73    2.82 
 -11  -4   0    1.93    1.83 
  11   4   0    6.87    4.25 
 -11  -4   0    5.62    3.92 
  11   4   0   12.45    3.51 
 -11   4   0    6.82    2.90 
 -11  -4   0   10.12    3.53 
 -11   4   0    6.42    3.05 
  11   4   0    3.94    2.96 
  11  -4   0    5.83    2.71 
 -11  -4   0    2.82    2.88 
 -12  -4   0   10.44    4.38 
  12  -4   0    8.02    3.72 
 -12   4   0   13.44    3.78 
  12   4   0   16.11    5.18 
 -12  -4   0   15.47    3.14 
  12  -4   0   24.92    5.41 
 -12   4   0   15.14    4.09 
  12  -4   0   13.48    3.54 
  12   4   0   15.74    5.04 
 -12  -4   0   18.08    4.67 
 -12  -4   0   15.91    5.05 
  12   4   0    9.28    4.17 
 -13  -4   0    2.77    3.30 
  13  -4   0    1.02    2.57 
 -13  -4   0    2.55    3.56 
  13   4   0    3.73    3.29 
 -13   4   0   -2.75    2.44 
  13   4   0    7.62    4.45 
  13  -4   0   -0.56    2.06 
 -13  -4   0   -0.81    1.49 
  13  -4   0    0.82    3.50 
  13   4   0    1.46    2.66 
 -13  -4   0   -2.85    2.39 
 -13   4   0    0.16    2.47 
 -14  -4   0    5.50    3.93 
  14   4   0    5.97    4.46 
  14  -4   0    0.93    2.60 
  14  -4   0    1.05    2.78 
 -14  -4   0    3.68    1.98 
  14  -4   0    3.25    4.01 
 -14   4   0    2.29    2.93 
  14   4   0    0.32    2.82 
 -14   4   0    5.81    3.33 
 -14  -4   0    7.86    4.20 
  14   4   0    7.63    3.48 
 -14  -4   0    3.94    4.20 
  15  -4   0   15.54    5.70 
 -15   4   0   18.78    5.12 
 -15  -4   0   10.78    4.84 
 -15  -4   0   16.32    3.78 
  15  -4   0   19.14    5.71 
  15   4   0    9.34    5.72 
  15   4   0   20.98    5.39 
 -15  -4   0   21.61    5.69 
 -15  -4   0   17.11    5.74 
  15   4   0   19.69    5.58 
 -16   4   0    4.08    3.40 
 -16  -4   0    1.66    2.16 
  16   4   0    1.32    5.04 
  16   4   0    7.62    4.54 
  16  -4   0    3.86    2.82 
 -16  -4   0    3.14    4.55 
  16   4   0    0.46    2.89 
 -16   4   0   -0.05    3.53 
 -16  -4   0    2.01    3.01 
  16  -4   0    6.04    4.92 
  16  -4   0    2.21    3.44 
  17  -4   0   21.38    6.84 
  17  -4   0   26.51    5.99 
  17   4   0    7.65    6.11 
 -17  -4   0   14.71    5.86 
 -17  -4   0   10.71    5.73 
  17   4   0    6.42    4.69 
 -17  -4   0   15.60    3.68 
 -17   4   0   19.94    5.50 
  17  -4   0   14.44    4.74 
  17   4   0    7.99    4.53 
 -17   4   0   23.34    5.37 
 -18  -4   0   21.25    7.29 
  18   4   0   25.25    8.11 
  18   4   0   24.62    6.68 
 -18   4   0   30.62    6.78 
 -18  -4   0   37.75    5.46 
  18   4   0   25.52    6.84 
 -18   4   0   44.91    7.90 
  18  -4   0   21.95    6.03 
  18  -4   0   27.24    8.12 
  18  -4   0   22.19    6.21 
 -18  -4   0   28.43    7.46 
  19  -4   0   33.38    7.48 
 -19   4   0   38.87    8.42 
 -19  -4   0   21.12    6.94 
  19   4   0   31.03    7.46 
 -19  -4   0   42.00    9.09 
 -19  -4   0   40.10    6.18 
  19   4   0   46.63    9.90 
  19  -4   0   36.14    7.88 
  19  -4   0   42.42    9.33 
 -19   4   0   33.02    7.74 
  19   4   0   30.66    8.29 
  20   4   0   -0.08    5.53 
 -20  -4   0   -0.07    4.40 
  20   4   0   -1.36    3.63 
  20  -4   0    1.08    5.70 
 -20  -4   0   -1.90    3.64 
  20  -4   0    0.21    3.53 
 -20  -4   0   -1.28    2.01 
  20   4   0   -1.08    3.37 
  20  -4   0    1.24    3.34 
 -20   4   0   -3.59    4.42 
 -21  -4   0    9.69    2.91 
  21  -4   0   -3.53    5.10 
  21   4   0   -5.60    5.43 
  21  -4   0   -3.99    3.04 
 -21   4   0    2.12    3.75 
 -21  -4   0    5.77    4.21 
 -21   4   0   -1.60    5.01 
  21  -4   0    3.29    3.70 
  21   4   0    4.73    5.25 
  21   4   0    1.74    4.08 
 -22  -4   0   12.40    3.05 
  22  -4   0    0.91    4.23 
  22  -4   0    0.22    3.70 
 -22  -4   0   -1.60    5.49 
  22   4   0   15.67    7.67 
 -22   4   0    4.43    4.34 
 -22   4   0   12.41    6.29 
  22   4   0    3.83    3.95 
 -22  -4   0    4.67    4.73 
  22   4   0    4.45    5.02 
  22  -4   0    8.37    7.08 
   0  -5   0    0.03    1.35 
   0   5   0   -0.43    1.27 
   0  -5   0    2.40    1.53 
   0  -5   0    0.44    1.44 
   0  -5   0   -0.74    1.28 
   0   5   0   -0.30    1.43 
   0  -5   0    1.38    1.20 
   1   5   0   12.85    2.53 
  -1   5   0   16.93    2.39 
  -1  -5   0   13.58    2.83 
  -1   5   0   13.31    2.58 
   1  -5   0   17.87    2.41 
  -1   5   0    9.78    2.28 
   1  -5   0   14.58    2.61 
   1  -5   0   10.99    2.59 
   1   5   0   11.99    2.70 
   1   5   0   17.82    2.98 
  -1  -5   0   15.65    2.82 
  -1  -5   0   15.65    2.90 
  -1  -5   0   15.48    3.07 
   1   5   0    9.55    2.49 
  -2  -5   0   33.37    4.98 
  -2   5   0   34.21    4.05 
   2   5   0   32.63    4.91 
   2  -5   0   24.03    4.32 
  -2  -5   0   20.61    4.34 
   2  -5   0   33.13    4.10 
  -2  -5   0   30.02    4.99 
   2   5   0   29.34    4.74 
  -2   5   0   27.04    4.36 
  -2  -5   0   33.13    4.95 
   2  -5   0   27.17    4.29 
   2   5   0   34.46    4.77 
   2   5   0   33.42    4.98 
   3   5   0   96.90   12.69 
  -3  -5   0   92.91   12.65 
   3  -5   0   91.77   11.92 
  -3   5   0   98.06   11.82 
  -3  -5   0   97.33   12.28 
   3   5   0   98.67   12.40 
  -3   5   0   94.53   11.93 
  -3  -5   0   98.96   12.59 
   3  -5   0   97.85   11.86 
  -3  -5   0   89.60   12.39 
   3   5   0   94.18   12.20 
   3   5   0   90.12   12.53 
   4   5   0    2.99    2.92 
   4   5   0    4.95    2.46 
   4   5   0    0.01    1.87 
  -4  -5   0   -1.81    2.58 
   4  -5   0    0.71    1.37 
   4  -5   0    1.15    1.25 
  -4  -5   0   -1.17    2.02 
  -4   5   0    0.62    1.28 
   4  -5   0    3.41    1.64 
  -4  -5   0    3.47    2.30 
  -4   5   0    0.52    1.02 
  -4  -5   0    0.87    1.84 
  -5   5   0   45.45    6.19 
   5  -5   0   44.28    6.73 
   5  -5   0   54.16    6.67 
   5   5   0   49.77    7.33 
   5   5   0   46.92    7.37 
  -5  -5   0   46.66    7.51 
  -5  -5   0   52.25    7.82 
   5   5   0   58.70    8.11 
  -5  -5   0   50.97    7.38 
   5  -5   0   45.47    6.20 
  -5   5   0   46.27    6.53 
  -5  -5   0   47.78    6.83 
   6  -5   0  119.04   14.57 
  -6  -5   0  132.24   15.25 
  -6   5   0  111.41   13.94 
   6   5   0  112.81   15.07 
   6  -5   0  107.96   13.94 
  -6   5   0  115.92   14.42 
  -6  -5   0  102.08   15.22 
   6   5   0  117.21   15.08 
  -6  -5   0  102.55   14.45 
   6  -5   0  110.70   14.42 
  -6  -5   0  134.84   15.44 
   6   5   0  105.07   15.25 
  -7  -5   0    5.02    3.33 
   7  -5   0    4.44    2.62 
  -7   5   0    4.88    0.99 
  -7   5   0    3.85    2.20 
   7  -5   0    2.64    0.97 
  -7   5   0    6.45    2.07 
   7   5   0    3.89    3.51 
   7   5   0   -0.40    2.28 
   7  -5   0    1.92    1.97 
   7   5   0    5.03    2.98 
  -7  -5   0    2.96    2.60 
  -7  -5   0    2.63    2.00 
  -7  -5   0    1.86    2.15 
  -8  -5   0   26.30    5.11 
  -8   5   0   25.05    3.72 
   8  -5   0   26.00    4.51 
   8  -5   0   20.58    3.95 
   8   5   0   14.56    3.74 
  -8   5   0   15.38    2.45 
  -8  -5   0   16.63    4.61 
  -8  -5   0   24.30    5.14 
  -8  -5   0   16.46    3.55 
   8   5   0   22.70    5.19 
   8  -5   0   15.18    3.50 
   8   5   0   15.22    4.27 
  -8   5   0   22.76    3.84 
  -9  -5   0   50.27    9.36 
   9  -5   0   56.03    8.76 
  -9   5   0   49.35    8.12 
   9   5   0   56.71    8.90 
  -9   5   0   45.14    7.97 
   9  -5   0   56.12    8.22 
   9  -5   0   59.68    8.14 
  -9  -5   0   57.37    8.99 
  -9  -5   0   66.89    9.42 
   9   5   0   95.52   11.63 
   9   5   0   58.64    9.70 
  10  -5   0   36.74    7.22 
  10  -5   0   52.19    7.59 
 -10  -5   0   65.90    9.59 
  10   5   0   47.33    8.16 
 -10  -5   0   55.68    8.67 
 -10   5   0   51.16    7.56 
 -10  -5   0   43.12    7.08 
 -10  -5   0   55.17    8.75 
  10  -5   0   54.15    8.37 
 -10   5   0   48.50    7.49 
  10   5   0   63.90    9.39 
  11  -5   0    7.43    2.79 
  11  -5   0    8.68    2.85 
 -11  -5   0    6.78    3.79 
  11   5   0    5.07    3.11 
  11   5   0    8.38    4.60 
  11   5   0    4.22    3.25 
 -11   5   0    6.02    2.99 
 -11  -5   0   -0.17    3.30 
 -11  -5   0    6.82    3.54 
 -11  -5   0    4.47    2.14 
  11  -5   0    0.87    3.17 
 -11   5   0    6.84    2.90 
  12  -5   0    2.31    2.42 
 -12   5   0    6.17    3.06 
  12   5   0    5.36    3.00 
 -12  -5   0    5.82    3.35 
  12   5   0    3.88    2.86 
 -12  -5   0    5.16    2.20 
 -12  -5   0    9.19    4.26 
 -12   5   0    4.65    2.78 
  12   5   0    8.28    4.77 
 -12  -5   0    2.56    3.03 
  12  -5   0   10.24    4.11 
 -13   5   0   15.24    4.47 
  13  -5   0   16.23    4.49 
  13  -5   0    9.48    4.90 
 -13  -5   0   23.79    5.90 
  13   5   0   20.82    5.08 
  13   5   0   20.62    5.28 
 -13  -5   0   26.10    4.23 
  13   5   0   26.67    6.67 
 -13   5   0   16.19    4.74 
  13  -5   0   20.95    4.65 
 -13  -5   0   20.19    5.51 
 -13  -5   0   14.49    5.41 
  14   5   0   12.58    4.41 
 -14   5   0    8.89    3.40 
 -14  -5   0   -0.92    3.17 
  14   5   0    7.27    3.31 
 -14  -5   0    1.78    2.02 
  14  -5   0    1.77    2.98 
  14  -5   0    2.32    2.51 
 -14  -5   0   -0.66    3.60 
  14  -5   0   14.77    4.87 
  14   5   0    3.09    4.44 
 -14   5   0    7.34    3.42 
 -14  -5   0    2.23    3.49 
 -15  -5   0    3.99    2.39 
 -15   5   0    0.99    2.77 
  15   5   0    3.24    3.13 
  15  -5   0    4.89    3.45 
 -15   5   0    7.78    3.93 
 -15  -5   0    7.46    4.34 
  15  -5   0    0.43    2.61 
  15   5   0    8.08    3.98 
 -15  -5   0    2.24    4.21 
  15   5   0    5.50    4.91 
  15  -5   0    2.21    4.26 
 -15  -5   0    7.97    4.12 
 -16   5   0   57.04    9.35 
  16  -5   0   37.35    9.33 
 -16  -5   0   24.72    7.65 
 -16  -5   0   43.47    8.97 
  16   5   0   43.63    9.75 
 -16   5   0   34.38    7.87 
 -16  -5   0   45.88    7.11 
  16   5   0   62.57   10.20 
  16  -5   0   44.59    8.76 
  16  -5   0   60.66    9.19 
 -16  -5   0   39.68    9.21 
  16   5   0   57.28   10.26 
 -17   5   0    9.95    4.17 
  17  -5   0   13.37    4.42 
  17  -5   0   12.43    4.61 
 -17  -5   0   14.73    5.61 
  17  -5   0    0.22    5.06 
 -17   5   0   14.93    4.92 
  17   5   0   17.95    8.24 
  17   5   0   11.00    5.85 
  17   5   0   15.01    5.08 
 -17  -5   0    7.15    4.29 
 -17  -5   0   11.48    3.41 
 -18   5   0    1.16    2.87 
  18   5   0    4.84    4.21 
  18   5   0    0.11    5.13 
  18   5   0   -7.06    3.52 
 -18  -5   0   -0.66    3.49 
 -18   5   0   -4.70    3.72 
  18  -5   0   -0.21    5.10 
 -18  -5   0    0.70    2.24 
 -18  -5   0   -1.36    4.22 
  18  -5   0    2.87    3.15 
  18  -5   0   -3.82    2.45 
  19  -5   0    8.59    5.77 
 -19  -5   0    5.79    5.14 
 -19   5   0    6.07    3.87 
  19  -5   0   10.46    4.21 
  19   5   0    8.70    5.70 
 -19   5   0    4.29    4.58 
 -19  -5   0    5.96    4.53 
  19   5   0    7.31    4.77 
  19   5   0    5.65    4.59 
  19  -5   0    6.45    4.51 
 -20  -5   0   -0.66    4.06 
  20  -5   0    3.60    4.06 
  20   5   0    6.59    4.67 
  20  -5   0   -5.37    4.47 
 -20   5   0   -4.84    4.32 
  20  -5   0   -0.97    3.10 
  20   5   0    0.96    3.62 
 -20  -5   0   -1.59    3.32 
 -20  -5   0    2.97    2.36 
  20   5   0   -0.02    4.98 
  21   5   0   17.26    8.11 
 -21   5   0   31.24    7.58 
 -21  -5   0   36.46    5.96 
  21  -5   0   20.75    8.83 
  21  -5   0   58.74    9.59 
  21   5   0   14.46    6.80 
  21   5   0   33.04    8.01 
  21  -5   0   43.88    8.67 
 -21   5   0   26.98    7.61 
 -21  -5   0   38.15    9.21 
  22  -5   0   15.21    4.82 
 -22   5   0   -1.73    4.82 
 -22  -5   0   -0.77    2.32 
  22  -5   0    1.05    6.02 
  22  -5   0    4.83    4.90 
  22   5   0    1.66    4.26 
  22   5   0    2.26    4.01 
 -22   5   0    7.29    4.83 
 -22  -5   0    0.45    4.28 
   0  -6   0   61.09    7.45 
   0   6   0   51.88    7.64 
   0  -6   0   64.60    7.67 
   0  -6   0   44.07    7.57 
   0  -6   0   66.50    7.59 
   0  -6   0   56.89    7.74 
   0   6   0   52.25    7.68 
  -1   6   0  125.46   16.91 
  -1  -6   0  147.38   17.14 
  -1  -6   0  149.16   17.14 
   1   6   0  116.75   17.08 
   1  -6   0  125.04   16.93 
   1  -6   0  146.10   16.79 
   1  -6   0  130.30   17.00 
  -1   6   0  145.63   16.77 
   1   6   0  129.68   17.07 
  -1  -6   0  144.41   17.04 
  -1  -6   0  130.69   17.09 
  -1   6   0  135.17   17.00 
   1   6   0  142.77   17.02 
  -1  -6   0  134.86   17.18 
  -2  -6   0   59.44    7.75 
   2   6   0   48.31    7.63 
   2   6   0   49.27    7.61 
  -2  -6   0   52.63    8.05 
   2  -6   0   60.67    7.19 
  -2   6   0   56.72    7.50 
  -2   6   0   59.75    7.12 
  -2  -6   0   53.49    7.71 
  -2  -6   0   54.93    7.93 
   2   6   0   60.18    8.09 
   2  -6   0   56.31    7.39 
   2   6   0   51.14    7.86 
   2  -6   0   54.59    7.49 
   3   6   0  158.28   21.41 
   3  -6   0  159.51   20.91 
  -3   6   0  180.92   20.74 
  -3   6   0  168.76   20.93 
   3  -6   0  176.96   20.78 
   3   6   0  164.56   21.29 
  -3  -6   0  163.55   21.19 
   3   6   0  169.25   21.20 
   3   6   0  176.56   21.48 
  -3  -6   0  171.35   21.35 
  -3  -6   0  200.99   21.60 
  -3  -6   0  166.03   21.47 
   3  -6   0  154.24   20.87 
  -4  -6   0   63.43    9.64 
  -4   6   0   68.27    8.62 
   4   6   0   65.80    9.39 
  -4   6   0   70.23    8.69 
   4   6   0   66.07    9.54 
  -4  -6   0   56.81    9.13 
   4   6   0   66.54    9.09 
   4   6   0   66.39    9.73 
  -4  -6   0   80.33   10.04 
   4  -6   0   59.98    8.64 
   4  -6   0   73.32    8.71 
  -4  -6   0   77.30    9.56 
  -5  -6   0    4.01    2.65 
   5   6   0    9.61    3.53 
  -5  -6   0    6.27    3.46 
  -5  -6   0    4.06    2.31 
  -5   6   0    6.51    1.65 
  -5  -6   0    6.38    2.62 
   5   6   0    9.10    3.03 
   5   6   0    3.62    2.39 
   5  -6   0    5.81    2.00 
   5  -6   0    8.90    2.01 
  -5   6   0    4.66    1.68 
   5  -6   0    5.31    1.47 
  -6  -6   0    2.97    2.62 
   6  -6   0    1.96    1.14 
  -6  -6   0    1.27    1.92 
   6   6   0    0.60    2.15 
   6   6   0    2.29    2.26 
  -6   6   0    1.29    1.03 
  -6  -6   0   -0.52    2.92 
  -6   6   0    1.70    1.59 
   6   6   0    1.09    3.26 
  -6  -6   0    0.01    2.28 
   6  -6   0    1.81    1.67 
   6  -6   0   -0.94    1.91 
  -7   6   0   53.08    8.21 
  -7  -6   0   49.92    8.41 
   7   6   0   60.69    9.21 
   7   6   0   59.53    9.92 
  -7  -6   0   67.38    9.54 
  -7  -6   0   67.29    9.36 
  -7  -6   0   60.00    9.58 
   7  -6   0   61.64    8.36 
   7  -6   0   60.63    8.60 
   7  -6   0   63.80    7.74 
   7   6   0   49.99    9.02 
  -7   6   0   67.31    7.72 
   8   6   0    7.30    4.07 
   8   6   0    5.32    3.16 
   8  -6   0   13.33    2.03 
  -8  -6   0   15.10    4.14 
  -8   6   0   12.88    1.96 
   8  -6   0   15.31    3.50 
  -8   6   0    7.82    2.74 
  -8  -6   0   15.42    4.50 
   8   6   0    9.11    3.53 
  -8  -6   0   16.80    4.61 
  -8  -6   0   16.07    3.26 
  -9  -6   0   44.87    7.12 
  -9  -6   0   58.47    8.61 
  -9  -6   0   53.04    8.94 
  -9  -6   0   55.73    8.32 
   9  -6   0   46.55    7.19 
   9   6   0   51.76    8.93 
   9   6   0   66.07    9.45 
   9  -6   0   57.57    7.90 
  -9   6   0   46.74    7.22 
   9  -6   0   46.45    7.28 
  -9   6   0   43.41    6.94 
   9   6   0   43.87    7.99 
  10  -6   0   33.66    5.71 
  10   6   0   31.55    6.65 
  10   6   0   39.83    7.28 
  10   6   0   40.55    7.17 
 -10  -6   0   36.92    7.05 
  10  -6   0   34.75    5.82 
 -10  -6   0   20.43    6.26 
 -10   6   0   31.90    5.34 
 -10   6   0   29.18    5.49 
 -10  -6   0   39.00    7.21 
  10  -6   0   23.98    6.03 
 -10  -6   0   41.35    5.86 
 -11  -6   0   28.60    5.54 
  11  -6   0   22.30    4.93 
  11   6   0   21.14    5.32 
  11   6   0   28.13    6.14 
 -11   6   0   25.91    5.43 
 -11   6   0   31.88    4.86 
  11   6   0   22.37    6.24 
 -11  -6   0   18.42    4.24 
 -11  -6   0   24.65    5.89 
  11  -6   0   28.97    5.13 
 -11  -6   0   21.94    5.61 
  12  -6   0   26.38    5.94 
  12  -6   0   27.33    5.24 
  12   6   0   25.13    5.63 
  12  -6   0   32.71    5.37 
  12   6   0   18.25    5.11 
 -12  -6   0   24.25    6.19 
 -12   6   0   27.99    5.01 
 -12  -6   0   19.49    5.21 
 -12   6   0   27.52    5.55 
 -12  -6   0   29.19    4.73 
 -12  -6   0   20.09    5.64 
  12   6   0   23.37    6.31 
 -13   6   0   -1.96    2.49 
  13  -6   0   -0.04    2.37 
  13  -6   0    1.61    2.21 
 -13  -6   0    1.22    3.67 
  13   6   0    4.70    4.22 
 -13  -6   0    3.28    2.04 
 -13  -6   0    1.96    2.74 
  13  -6   0   -0.73    3.21 
  13   6   0   -0.97    2.49 
 -13   6   0   -1.62    1.99 
  13   6   0   -3.35    2.57 
  14   6   0   19.51    5.25 
 -14  -6   0   15.56    5.19 
  14  -6   0   16.69    4.40 
  14  -6   0   20.90    5.75 
  14   6   0   12.15    5.82 
 -14   6   0   17.44    4.64 
 -14   6   0   21.17    5.19 
 -14  -6   0   17.64    5.85 
  14  -6   0   27.20    5.98 
 -14  -6   0   26.90    4.45 
  14   6   0   23.94    5.69 
 -14  -6   0   23.14    6.00 
 -15  -6   0   38.38    7.93 
 -15  -6   0   40.53    8.17 
 -15   6   0   31.04    6.28 
  15   6   0   25.60    6.60 
  15   6   0   29.98    7.02 
 -15  -6   0   40.03    5.82 
 -15  -6   0   19.39    6.91 
  15  -6   0   35.17    6.42 
  15  -6   0   29.79    7.33 
  15   6   0   25.69    7.94 
  15  -6   0   34.60    6.76 
 -15   6   0   24.05    6.12 
  16   6   0   15.14    5.11 
 -16  -6   0    7.83    3.07 
 -16  -6   0    6.85    4.55 
  16  -6   0    5.37    4.94 
  16  -6   0    4.36    3.24 
  16   6   0    3.13    3.75 
 -16  -6   0    8.23    5.26 
  16   6   0    1.50    5.55 
 -16   6   0   12.01    4.26 
 -16  -6   0   12.73    5.52 
 -16   6   0    3.07    3.14 
  17  -6   0    1.85    3.13 
  17   6   0   15.10    4.74 
 -17  -6   0    5.00    4.37 
 -17   6   0    3.76    3.30 
 -17   6   0    4.87    4.03 
  17   6   0   -1.11    4.91 
  17  -6   0    1.64    2.84 
  17   6   0    5.64    6.81 
 -17  -6   0   -1.61    3.15 
 -17  -6   0    2.61    2.72 
  17  -6   0    0.18    4.66 
 -17  -6   0    4.57    4.64 
  18  -6   0    4.49    3.53 
  18   6   0   -1.97    4.79 
 -18  -6   0    7.00    5.04 
  18  -6   0   12.42    6.07 
  18  -6   0   11.07    4.03 
 -18   6   0    9.09    4.69 
 -18  -6   0   10.74    3.26 
 -18  -6   0   11.13    8.27 
  18   6   0    9.79    5.58 
  18   6   0    4.59    3.96 
 -18   6   0    6.57    3.67 
 -19   6   0   22.64    6.02 
 -19   6   0   23.41    6.35 
  19  -6   0   17.44    7.47 
  19   6   0   19.48    7.68 
 -19  -6   0   15.46    6.69 
 -19  -6   0   16.86    4.37 
  19  -6   0   22.79    5.62 
  19   6   0   35.56    7.65 
  19   6   0   29.80    7.08 
 -19  -6   0   20.28    7.04 
  19  -6   0   17.11    5.67 
 -20  -6   0    0.41    4.35 
 -20  -6   0    1.46    2.53 
  20   6   0   -5.37    4.98 
 -20   6   0    3.22    4.45 
  20  -6   0   -0.60    3.21 
  20  -6   0    1.30    3.12 
  20   6   0    3.33    4.26 
  20   6   0    2.19    4.25 
  20  -6   0   15.42    6.45 
  21  -6   0    2.51    3.90 
  21  -6   0   -3.77    5.24 
  21   6   0    5.20    6.06 
  21  -6   0    6.49    3.95 
  21   6   0   14.15    4.69 
  21   6   0    0.70    4.00 
 -21  -6   0   -0.37    3.46 
 -21   6   0   -0.29    2.95 
 -21  -6   0    3.24    2.71 
 -21   6   0    4.03    4.73 
 -21  -6   0    0.96    5.37 
   0  -7   0    3.76    1.67 
   0   7   0    0.14    1.87 
   0  -7   0    1.89    1.84 
   0  -7   0   -1.47    1.95 
   0  -7   0    5.83    1.95 
   0  -7   0    2.91    2.02 
   0   7   0    1.57    1.69 
  -1  -7   0  146.10   15.81 
  -1  -7   0  111.46   15.70 
   1  -7   0  141.44   15.43 
   1  -7   0  113.50   15.55 
   1   7   0  111.39   15.74 
   1  -7   0  114.12   15.63 
  -1   7   0  115.71   15.64 
  -1  -7   0  141.54   15.81 
  -1   7   0  118.68   15.55 
   1   7   0  107.55   15.70 
  -1  -7   0  112.39   15.79 
  -1  -7   0  133.03   15.68 
   1   7   0  141.88   15.60 
  -2  -7   0   37.41    5.35 
  -2   7   0   33.41    4.63 
   2   7   0   30.98    5.47 
  -2   7   0   33.35    5.12 
   2   7   0   31.58    5.20 
   2   7   0   39.36    5.63 
   2  -7   0   31.60    5.00 
   2  -7   0   31.40    4.94 
  -2  -7   0   37.33    5.45 
   2  -7   0   33.38    4.74 
   2   7   0   40.07    5.52 
  -2   7   0   29.62    4.93 
  -2  -7   0   42.94    5.76 
  -2  -7   0   39.97    6.01 
  -3  -7   0   -0.27    1.83 
   3  -7   0   -0.02    1.11 
   3  -7   0   -0.04    1.35 
  -3  -7   0   -1.04    2.54 
  -3  -7   0    0.30    1.84 
  -3  -7   0    2.10    2.25 
   3   7   0    0.38    1.71 
  -3   7   0    0.15    1.16 
   3   7   0   -0.03    1.84 
   3   7   0   -1.28    1.65 
  -3   7   0    0.22    1.36 
   3  -7   0    0.89    1.26 
   3   7   0   -1.12    2.61 
   4   7   0   34.38    5.05 
  -4  -7   0   18.58    4.30 
   4  -7   0   28.18    3.94 
  -4   7   0   26.11    4.02 
  -4  -7   0   20.41    4.91 
   4  -7   0   32.56    4.29 
   4   7   0   27.67    5.03 
   4   7   0   30.13    4.92 
  -4   7   0   25.80    3.76 
  -4  -7   0   19.52    4.17 
  -4  -7   0   25.46    4.80 
   4   7   0   25.27    5.10 
   5  -7   0   58.17    9.53 
  -5  -7   0   99.62   11.20 
   5   7   0   98.89   11.23 
  -5  -7   0   72.52   10.68 
   5   7   0   71.87   10.44 
   5  -7   0   86.16    9.74 
  -5   7   0   74.27    9.63 
  -5  -7   0   71.26   10.15 
   5   7   0   64.35   10.50 
  -5   7   0   78.40    9.62 
  -5  -7   0   75.59   10.54 
  -6   7   0  123.55   15.67 
  -6  -7   0  111.37   16.72 
   6   7   0  130.26   16.65 
  -6  -7   0  128.07   16.10 
   6   7   0  116.93   16.86 
   6  -7   0  115.58   15.75 
   6  -7   0  124.91   15.75 
  -6  -7   0  122.40   16.59 
   6   7   0  127.00   16.55 
   6  -7   0  129.99   15.55 
  -6  -7   0  140.27   16.83 
  -6   7   0  126.54   15.54 
   7  -7   0   16.30    3.28 
   7   7   0   16.12    4.79 
  -7   7   0   17.48    3.09 
  -7  -7   0   15.61    4.18 
   7   7   0    4.44    3.07 
   7   7   0   13.47    3.87 
  -7  -7   0   13.73    4.39 
   7  -7   0   14.37    3.06 
  -7  -7   0   13.47    4.39 
  -7  -7   0    9.80    2.94 
  -7   7   0   13.86    2.36 
   8   7   0   35.83    6.48 
   8  -7   0   26.24    3.95 
  -8   7   0   30.15    4.81 
  -8   7   0   25.31    3.88 
  -8  -7   0   35.12    6.58 
   8   7   0   33.40    6.72 
   8   7   0   18.33    5.15 
   8  -7   0   33.29    5.25 
  -8  -7   0   24.44    4.67 
  -8  -7   0   19.48    5.71 
  -8  -7   0   27.78    5.67 
   8  -7   0   36.65    5.34 
  -9  -7   0   37.20    7.22 
  -9   7   0   32.59    5.52 
  -9  -7   0   33.31    5.68 
  -9  -7   0   29.78    6.47 
   9   7   0   33.08    6.66 
   9  -7   0   36.37    5.73 
   9  -7   0   43.84    6.35 
   9  -7   0   35.04    4.69 
  -9  -7   0   32.00    6.59 
   9   7   0   38.75    6.86 
   9   7   0   41.99    7.45 
  10  -7   0   64.11    9.18 
 -10  -7   0   56.33   10.65 
  10   7   0   66.74   10.29 
 -10  -7   0   71.32    9.34 
 -10   7   0   65.82    9.25 
  10  -7   0   77.90   10.00 
  10   7   0   57.46   10.65 
  10   7   0   60.90   10.15 
  10  -7   0   57.25    9.23 
 -10  -7   0   76.95   10.54 
 -10  -7   0   70.90   10.65 
 -11   7   0  142.37   19.27 
  11   7   0  150.75   20.16 
  11   7   0  151.02   20.22 
  11  -7   0  139.13   19.35 
  11  -7   0  143.93   19.73 
 -11  -7   0  173.14   20.70 
 -11  -7   0  146.43   20.24 
 -11  -7   0  157.60   20.61 
 -11  -7   0  149.01   19.21 
  11   7   0  150.88   20.49 
  11  -7   0  149.34   19.27 
 -12  -7   0    2.97    2.17 
  12  -7   0   -2.79    2.81 
  12   7   0    2.74    3.24 
  12  -7   0    0.18    2.04 
 -12  -7   0    2.77    3.63 
 -12  -7   0    4.15    3.53 
  12   7   0    2.56    3.89 
 -12   7   0    3.41    2.31 
 -12   7   0   -0.15    2.13 
 -12  -7   0    0.22    3.07 
  12   7   0    4.05    3.39 
  12  -7   0    1.46    1.99 
 -13   7   0   22.58    4.80 
  13  -7   0   15.46    5.18 
  13   7   0   18.29    5.91 
  13   7   0   15.23    5.30 
 -13  -7   0   22.09    6.16 
 -13   7   0   14.15    3.94 
 -13  -7   0   38.18    7.03 
  13  -7   0   15.27    4.16 
 -13  -7   0   17.94    4.05 
  13   7   0   17.72    5.05 
 -13  -7   0   14.41    5.08 
  13  -7   0   20.79    4.55 
  14   7   0    7.31    5.13 
  14   7   0   10.78    4.41 
 -14   7   0    3.91    3.00 
 -14   7   0    5.95    2.99 
 -14  -7   0    2.39    2.42 
  14   7   0   12.19    4.94 
 -14  -7   0    9.98    4.42 
 -14  -7   0    9.54    4.93 
  14  -7   0    2.55    2.74 
  14  -7   0    2.84    2.60 
  14  -7   0    3.02    3.89 
 -14  -7   0    7.94    4.39 
  15   7   0   88.06   14.77 
  15  -7   0  105.76   13.84 
 -15  -7   0   95.18   13.36 
 -15  -7   0   80.27   15.13 
  15  -7   0   83.87   13.81 
 -15  -7   0  114.93   15.46 
  15  -7   0   94.67   14.78 
 -15   7   0   95.13   13.87 
 -15  -7   0   95.55   15.02 
  15   7   0   98.52   14.72 
  15   7   0   80.20   15.28 
 -15   7   0  128.01   13.80 
  16  -7   0   35.49    6.86 
 -16   7   0   28.02    6.74 
  16  -7   0   30.29    7.78 
 -16   7   0   35.09    6.70 
 -16  -7   0   23.85    7.65 
  16   7   0   31.45    8.80 
 -16  -7   0   44.19    9.07 
  16   7   0   47.74    9.12 
  16  -7   0   35.26    7.75 
 -16  -7   0   38.63    6.52 
 -16  -7   0   34.67    8.05 
  17   7   0    5.29    4.27 
 -17   7   0    4.67    3.79 
 -17  -7   0    5.35    2.92 
 -17   7   0    3.91    3.36 
  17  -7   0    2.27    3.56 
 -17  -7   0    3.62    4.01 
 -17  -7   0    4.96    3.66 
  17   7   0   -3.79    4.28 
 -17  -7   0   15.20    5.32 
  17  -7   0    4.90    3.14 
  17   7   0   -0.10    6.35 
  17  -7   0   12.07    5.78 
 -18   7   0    9.86    4.20 
  18   7   0    7.47    4.66 
 -18  -7   0   10.41    5.24 
  18  -7   0    6.77    3.71 
  18  -7   0   -1.30    4.85 
  18   7   0    7.88    4.91 
 -18  -7   0    3.81    4.50 
 -18  -7   0    5.79    5.17 
 -18  -7   0    5.95    2.92 
  18   7   0    0.56    5.32 
 -18   7   0    7.17    4.28 
  18  -7   0    6.86    3.53 
  19  -7   0    9.34    3.67 
  19  -7   0   -2.67    2.60 
 -19  -7   0   -2.62    2.29 
 -19   7   0    2.48    3.95 
 -19  -7   0    1.01    4.92 
 -19  -7   0    8.90    5.13 
  19   7   0   -3.44    5.28 
  19  -7   0   -2.58    4.75 
 -19   7   0   -1.03    2.97 
  19   7   0   -1.49    3.17 
  19   7   0    2.31    6.59 
 -20  -7   0    3.66    3.05 
  20   7   0   -1.73    5.11 
  20  -7   0    0.93    3.60 
 -20  -7   0   -2.46    2.91 
  20   7   0    7.82    4.96 
 -20   7   0    9.59    4.41 
  20  -7   0    1.38    5.52 
  20   7   0    4.39    4.62 
  20  -7   0    8.20    3.95 
 -21  -7   0    7.60    3.46 
 -21  -7   0   -3.95    4.98 
  21  -7   0   12.64    5.27 
  21  -7   0   -0.75    3.25 
 -21  -7   0   -2.99    3.61 
  21   7   0    4.54    6.54 
 -21   7   0   15.18    4.75 
  21  -7   0    9.46    6.74 
 -21   7   0    9.34    4.01 
  21   7   0    0.85    4.23 
  21   7   0    8.08    4.89 
   0  -8   0   18.16    3.50 
   0  -8   0   18.71    3.24 
   0  -8   0   17.44    3.16 
   0   8   0   19.31    3.56 
   0  -8   0   16.19    3.40 
   0   8   0   16.49    3.38 
   0  -8   0   18.49    3.38 
   1   8   0  203.21   25.82 
  -1   8   0  190.76   25.58 
  -1  -8   0  210.94   25.74 
  -1  -8   0  203.25   25.85 
   1  -8   0  204.15   25.63 
  -1  -8   0  214.21   25.75 
   1   8   0  211.01   25.81 
   1  -8   0  200.70   25.70 
  -1   8   0  202.51   25.71 
  -1  -8   0  214.19   25.80 
   1  -8   0  217.27   25.46 
  -1  -8   0  213.59   25.68 
  -2  -8   0   53.57    7.30 
  -2   8   0   53.86    6.89 
  -2  -8   0   43.11    7.50 
   2   8   0   49.34    7.02 
  -2  -8   0   48.52    7.38 
  -2   8   0   47.53    6.46 
   2  -8   0   47.32    6.97 
   2   8   0   51.59    7.44 
  -2   8   0   51.51    7.00 
   2  -8   0   50.96    6.56 
  -2  -8   0   43.10    7.35 
   2   8   0   48.61    7.24 
   2  -8   0   51.15    6.82 
  -2  -8   0   49.43    7.16 
   3   8   0   27.89    4.67 
   3   8   0   30.18    4.92 
  -3  -8   0   19.71    4.35 
   3   8   0   30.48    5.09 
  -3  -8   0   22.13    4.56 
   3  -8   0   22.09    4.05 
  -3  -8   0   33.36    5.40 
  -3   8   0   28.48    3.75 
   3  -8   0   23.48    4.13 
  -3   8   0   24.17    4.05 
   3   8   0   26.84    5.03 
  -3  -8   0   25.10    4.83 
   3  -8   0   27.22    3.87 
   4  -8   0    3.80    1.87 
   4   8   0    6.89    2.70 
  -4  -8   0    3.71    2.61 
   4   8   0   -0.58    2.83 
   4   8   0    6.59    2.71 
  -4   8   0    6.18    1.56 
   4  -8   0    6.04    1.78 
  -4   8   0    5.76    1.97 
   4   8   0    3.70    2.04 
  -4  -8   0    3.39    2.29 
   4  -8   0    2.82    1.46 
  -4  -8   0    4.64    2.72 
  -4  -8   0    1.66    2.95 
  -5  -8   0   40.43    7.46 
   5  -8   0   41.81    6.12 
  -5   8   0   41.26    6.00 
   5   8   0   41.74    7.07 
   5  -8   0   43.78    6.17 
  -5   8   0   46.02    6.26 
  -5  -8   0   49.44    7.26 
  -5  -8   0   51.65    7.61 
  -5  -8   0   53.03    6.94 
   5   8   0   44.57    7.61 
   5   8   0   49.08    7.46 
   6   8   0   52.99    7.91 
   6   8   0   50.79    8.33 
  -6   8   0   46.60    6.57 
  -6  -8   0   50.73    7.90 
  -6  -8   0   47.65    7.32 
   6  -8   0   48.42    6.54 
   6  -8   0   47.23    6.67 
  -6  -8   0   61.09    8.82 
   6  -8   0   50.95    6.80 
  -6  -8   0   47.69    8.00 
   6   8   0   44.87    7.57 
  -6   8   0   43.87    6.53 
  -7   8   0    1.14    1.57 
   7  -8   0    2.15    2.16 
   7   8   0    4.37    2.60 
  -7   8   0   -0.83    1.08 
  -7  -8   0    3.36    2.14 
  -7  -8   0    2.44    3.44 
  -7  -8   0   -0.57    2.27 
   7  -8   0    0.49    1.47 
   7   8   0    0.18    3.35 
  -7  -8   0   -0.23    2.53 
   7  -8   0    1.21    1.28 
   7   8   0    1.97    2.48 
   8  -8   0    2.27    1.94 
  -8   8   0    1.31    1.75 
   8  -8   0    2.14    2.32 
   8   8   0    2.26    2.41 
  -8  -8   0    3.07    3.10 
  -8  -8   0   -0.25    2.18 
  -8  -8   0    2.22    2.18 
  -8  -8   0   -1.69    3.18 
  -8   8   0    2.79    1.19 
   8  -8   0    2.13    1.32 
   8   8   0    3.79    3.58 
   8   8   0    0.32    2.41 
  -9  -8   0   13.58    4.72 
   9   8   0   15.19    4.53 
   9  -8   0   15.37    2.65 
   9  -8   0   22.88    4.28 
  -9   8   0   13.80    3.35 
   9   8   0   21.69    5.31 
  -9  -8   0   22.12    5.13 
  -9  -8   0   20.27    5.17 
  -9  -8   0   19.34    4.14 
   9  -8   0   16.68    3.74 
   9   8   0   12.76    4.96 
 -10  -8   0   36.48    9.18 
  10  -8   0   39.27    6.29 
  10  -8   0   24.50    6.07 
  10  -8   0   36.01    4.91 
 -10  -8   0   42.34    7.50 
  10   8   0   30.23    7.64 
  10   8   0   49.58    8.17 
  10   8   0   41.93    7.43 
 -10  -8   0   33.26    7.34 
 -10   8   0   35.40    5.88 
 -10  -8   0   48.26    6.37 
 -11  -8   0    6.42    2.57 
  11  -8   0    3.66    2.55 
  11  -8   0    1.79    2.21 
 -11   8   0    3.65    2.32 
 -11  -8   0   -1.40    2.76 
  11  -8   0    2.23    3.02 
  11   8   0    6.54    3.26 
  11   8   0    5.85    4.39 
 -11  -8   0    4.01    3.74 
  11   8   0    0.57    3.16 
 -11  -8   0    6.20    3.64 
  12  -8   0   14.64    3.67 
  12   8   0    8.53    4.44 
  12   8   0   14.15    4.23 
 -12  -8   0   14.04    5.11 
  12  -8   0   11.76    4.32 
 -12  -8   0   14.19    3.54 
 -12  -8   0    7.84    4.11 
 -12  -8   0    4.87    4.10 
  12   8   0   28.24    6.28 
 -12   8   0   10.05    3.38 
  12  -8   0   12.55    3.40 
  13  -8   0    8.36    3.22 
 -13  -8   0    7.50    2.89 
  13  -8   0    4.30    4.01 
  13   8   0    8.48    3.72 
  13   8   0   12.01    5.20 
 -13  -8   0    2.96    4.08 
  13  -8   0   10.60    3.18 
  13   8   0    6.70    3.95 
 -13  -8   0    3.11    3.49 
 -13  -8   0    9.59    4.52 
 -13   8   0    6.49    3.00 
  14  -8   0   33.28    5.89 
 -14  -8   0   26.45    5.35 
 -14  -8   0   43.21    8.71 
  14   8   0   42.27   10.26 
  14  -8   0   32.14    6.23 
 -14   8   0   22.76    5.66 
  14   8   0   33.22    7.42 
  14   8   0   21.64    7.14 
  14  -8   0   24.76    6.79 
 -14  -8   0   34.08    7.77 
 -14  -8   0   32.79    7.65 
 -15  -8   0   36.87    8.00 
  15  -8   0   35.20    7.10 
  15  -8   0   21.39    7.02 
  15   8   0   49.21    8.56 
 -15  -8   0   30.50    7.95 
  15   8   0   31.21    7.43 
  15   8   0   14.76    7.31 
  15  -8   0   43.90    6.95 
 -15  -8   0   43.31    6.61 
 -15   8   0   32.27    6.76 
 -15  -8   0   31.90    7.82 
 -16  -8   0   -0.86    4.29 
  16  -8   0   -2.28    2.55 
  16   8   0    3.19    3.60 
  16   8   0    1.22    5.21 
 -16  -8   0    1.09    4.06 
 -16   8   0   -3.12    2.17 
 -16  -8   0    2.24    2.79 
  16  -8   0    2.48    4.65 
  16   8   0    6.81    3.94 
  16  -8   0    3.96    2.65 
 -16   8   0    0.98    2.73 
 -16  -8   0   20.13    9.48 
  17  -8   0   17.82    5.49 
  17   8   0    8.13    4.57 
 -17  -8   0    7.20    4.88 
 -17  -8   0   10.30    4.64 
 -17   8   0    9.02    4.20 
  17  -8   0    8.45    4.17 
 -17  -8   0    4.70    5.15 
  17  -8   0    5.25    3.40 
 -17  -8   0    6.63    3.08 
  17   8   0    8.47    4.38 
  17   8   0    2.97    5.40 
 -17   8   0    5.52    3.31 
  18   8   0   -2.19    3.30 
  18   8   0   -2.75    3.11 
  18  -8   0    1.67    2.87 
 -18  -8   0   -4.80    4.03 
  18  -8   0   -2.49    2.60 
 -18  -8   0    4.00    4.66 
 -18  -8   0    4.44    3.10 
 -18  -8   0   -2.83    3.76 
 -18   8   0   -0.77    2.53 
  18   8   0   -4.04    4.87 
  18  -8   0    1.68    4.92 
 -18   8   0   -1.39    3.10 
  19  -8   0   16.13    5.13 
 -19   8   0    6.72    4.40 
  19   8   0   13.71    7.12 
 -19  -8   0   19.88    4.46 
 -19   8   0   12.31    4.34 
  19   8   0   15.42    6.55 
  19  -8   0   13.25    4.65 
  19  -8   0   10.24    6.18 
 -19  -8   0   21.55    7.39 
  19   8   0   16.15    6.34 
 -19  -8   0   16.36    6.05 
  20  -8   0   13.77    7.54 
 -20  -8   0   32.98    6.05 
  20   8   0   27.57    8.44 
 -20  -8   0   26.74   11.31 
  20   8   0   20.28    8.39 
 -20  -8   0   31.66    9.12 
  20  -8   0   18.94    6.35 
  20  -8   0   34.17    6.92 
 -21  -8   0   23.54    7.47 
  21  -8   0   28.08    6.34 
  21   8   0   50.47    9.54 
 -21   8   0   13.45    4.90 
  21   8   0   14.71    8.15 
 -21  -8   0   21.72    5.33 
 -21   8   0   20.72    6.10 
 -21  -8   0   20.35    7.93 
  21   8   0   60.45   13.81 
  21  -8   0   20.22    6.26 
  21  -8   0   10.83    7.40 
   0  -9   0   -0.13    1.51 
   0   9   0   -1.57    1.66 
   0  -9   0   -1.58    1.62 
   0  -9   0    0.30    1.55 
   0  -9   0    0.50    2.03 
   0   9   0   -0.06    1.53 
   0  -9   0    1.13    1.94 
  -1  -9   0   21.84    4.24 
   1  -9   0   16.01    3.40 
  -1  -9   0   23.98    4.18 
  -1  -9   0   20.02    3.96 
   1   9   0   16.38    3.72 
   1  -9   0   17.75    3.56 
  -1  -9   0   25.71    4.04 
  -1  -9   0   21.02    3.70 
  -1   9   0   22.98    4.19 
   1  -9   0   22.94    3.42 
   1   9   0   15.49    3.68 
   1  -9   0   22.50    3.57 
  -1   9   0   19.43    3.64 
  -2  -9   0  134.69   16.45 
   2   9   0  132.67   16.50 
  -2  -9   0  127.78   16.59 
   2  -9   0  128.16   15.90 
  -2  -9   0  126.42   16.45 
  -2  -9   0  125.41   16.58 
  -2   9   0  131.74   16.18 
   2  -9   0  124.79   16.14 
   2   9   0  125.38   16.55 
  -2   9   0  126.36   16.28 
   2   9   0  120.71   16.31 
   2  -9   0  128.79   16.28 
   3  -9   0  111.25   14.46 
   3   9   0  112.37   14.98 
  -3  -9   0  123.45   15.16 
  -3  -9   0  107.89   14.79 
   3   9   0  103.60   14.71 
   3   9   0  108.83   14.68 
   3  -9   0  116.91   14.39 
   3   9   0  109.93   14.94 
  -3   9   0  112.76   14.52 
  -3  -9   0  124.48   14.97 
  -3   9   0  113.29   14.01 
   3  -9   0  114.19   14.11 
  -4   9   0   11.41    2.13 
  -4  -9   0    8.33    3.72 
  -4  -9   0   11.86    3.40 
   4  -9   0   15.67    2.69 
   4  -9   0   15.16    2.38 
   4   9   0    7.22    2.79 
   4  -9   0   13.73    2.70 
   4   9   0   12.52    3.47 
   4   9   0   12.37    3.89 
  -4  -9   0   12.82    3.09 
  -4  -9   0    8.05    2.95 
  -4   9   0   12.40    2.65 
  -5   9   0   19.83    3.37 
  -5  -9   0   22.26    4.94 
  -5   9   0   18.19    2.94 
  -5  -9   0   18.31    4.01 
   5   9   0   14.24    4.51 
   5   9   0   14.37    3.81 
   5   9   0   13.18    3.92 
  -5  -9   0   15.15    3.67 
  -5  -9   0   14.33    4.58 
   5  -9   0   18.04    3.15 
   5  -9   0   18.98    3.26 
   5  -9   0   23.95    3.32 
  -6   9   0   33.08    4.81 
   6   9   0   30.28    5.89 
  -6  -9   0   40.21    6.33 
  -6  -9   0   35.94    6.70 
  -6  -9   0   29.88    6.40 
  -6  -9   0   47.68    7.17 
   6   9   0   35.72    6.22 
   6  -9   0   30.09    4.89 
   6  -9   0   29.30    4.86 
   6   9   0   36.21    6.62 
  -6   9   0   35.18    5.04 
   7   9   0    1.41    2.65 
  -7  -9   0    4.23    3.55 
   7  -9   0   -1.19    1.85 
   7  -9   0    2.50    1.69 
  -7   9   0    1.62    1.43 
   7   9   0    0.94    3.28 
   7  -9   0    0.34    1.29 
  -7  -9   0   -1.55    2.67 
  -7  -9   0    0.96    2.53 
   7   9   0    0.14    2.24 
  -7   9   0   -0.05    1.18 
  -7  -9   0   -2.33    1.80 
  -8  -9   0   66.00    9.78 
   8  -9   0   66.40    9.34 
  -8  -9   0   69.35   10.72 
  -8  -9   0   66.89   10.51 
   8   9   0   72.34   10.63 
   8   9   0   62.65   10.91 
   8  -9   0   70.60    8.99 
  -8  -9   0   72.58   11.04 
   8  -9   0   71.71    9.60 
   8   9   0   62.22   10.27 
  -8   9   0   71.72    8.99 
  -8   9   0   71.37    9.25 
  -9   9   0   10.23    2.77 
   9   9   0    5.35    3.37 
  -9  -9   0   16.17    3.39 
   9  -9   0    8.08    2.00 
   9  -9   0    8.77    3.19 
  -9  -9   0   11.63    3.80 
   9  -9   0    9.59    2.83 
  -9  -9   0    6.64    4.13 
   9   9   0   12.07    4.54 
   9   9   0   15.90    4.51 
  10   9   0   12.88    4.03 
  10  -9   0   14.81    4.03 
 -10  -9   0    9.85    4.12 
 -10  -9   0   17.03    3.90 
  10  -9   0   12.47    2.49 
  10   9   0   15.53    4.90 
  10  -9   0   18.40    3.65 
 -10  -9   0   28.39    6.13 
 -10  -9   0   12.99    4.11 
  10   9   0   16.16    4.65 
 -10   9   0   13.15    3.33 
  11  -9   0   68.12   10.39 
  11  -9   0   68.94    8.80 
 -11  -9   0   76.49   10.05 
  11   9   0   69.50   10.91 
  11  -9   0   70.20    9.87 
 -11  -9   0   58.62   11.27 
 -11  -9   0   73.32   11.16 
 -11  -9   0   73.64   11.42 
 -11   9   0   65.01    9.70 
  11   9   0   70.54   12.01 
  11   9   0   75.11   11.06 
  11  -9   0   68.86    9.73 
 -12  -9   0    0.08    3.32 
  12  -9   0    1.90    3.10 
 -12  -9   0   11.70    3.07 
  12  -9   0    0.76    1.92 
  12   9   0    0.34    2.85 
 -12  -9   0   -2.65    2.70 
  12   9   0   -0.59    3.74 
  12  -9   0    0.76    2.17 
  12   9   0    2.84    3.59 
 -12   9   0    2.67    2.26 
 -12  -9   0    1.64    3.19 
  13  -9   0    9.96    3.01 
 -13  -9   0    6.46    4.65 
  13   9   0   12.68    7.03 
 -13   9   0    9.57    3.23 
  13   9   0   13.72    4.64 
 -13  -9   0    5.23    4.27 
  13  -9   0   15.33    4.72 
 -13  -9   0    7.01    3.99 
 -13  -9   0    4.67    2.78 
  13  -9   0   11.77    3.60 
  13   9   0    1.75    4.30 
  14   9   0    0.36    3.50 
 -14  -9   0    7.72    4.80 
 -14  -9   0    1.75    3.83 
  14   9   0    0.62    2.82 
  14  -9   0    0.39    2.03 
 -14   9   0   -0.72    2.32 
  14  -9   0   -0.29    2.42 
 -14  -9   0    3.54    4.17 
 -14  -9   0   -0.85    2.07 
  14   9   0    0.31    4.26 
  14  -9   0   -0.73    3.53 
  15   9   0   27.09    8.31 
 -15  -9   0   26.83    7.81 
 -15  -9   0   38.04    6.85 
 -15   9   0   41.46    7.06 
  15  -9   0   36.08    7.96 
  15  -9   0   46.70    7.73 
  15   9   0   34.18    8.03 
 -15  -9   0   26.96    7.81 
  15   9   0   43.73    8.47 
  15  -9   0   37.68    6.76 
 -15  -9   0   31.54    8.09 
  16   9   0    1.51    5.15 
  16  -9   0    6.83    3.86 
  16   9   0    1.79    3.43 
 -16  -9   0   -0.68    3.19 
  16  -9   0    1.24    2.51 
 -16  -9   0    4.14    4.80 
 -16  -9   0   -0.79    4.24 
  16  -9   0    2.31    4.42 
 -16  -9   0    2.89    2.68 
  16   9   0    3.68    4.17 
 -16   9   0    0.40    2.73 
 -17   9   0    4.86    3.27 
 -17  -9   0    5.68    4.68 
  17  -9   0    2.22    3.19 
 -17  -9   0   -0.11    4.79 
 -17  -9   0    1.53    3.30 
  17   9   0    5.22    3.90 
  17   9   0    2.19    4.23 
  17  -9   0    9.31    5.42 
  17  -9   0   -0.02    2.52 
  17   9   0    1.94    5.13 
 -18   9   0    7.31    3.95 
  18  -9   0   13.71    4.32 
  18   9   0    7.78    6.28 
  18   9   0    7.47    4.88 
  18  -9   0    9.61    3.85 
  18   9   0    6.78    5.47 
 -18  -9   0    2.95    4.39 
  18  -9   0   16.83    6.51 
 -18  -9   0   17.29    4.13 
 -18  -9   0   11.63    5.94 
  19  -9   0   31.09    6.57 
  19  -9   0   27.30    7.05 
  19  -9   0   20.29    7.88 
 -19  -9   0   32.18    8.49 
 -19   9   0   18.73    5.96 
  19   9   0   24.90    7.38 
  19   9   0   16.54    7.91 
 -19  -9   0   44.10    6.88 
  19   9   0   32.19    7.94 
 -19  -9   0   31.65    8.53 
  20   9   0   -5.17    4.92 
 -20  -9   0   -5.84    4.69 
  20  -9   0    4.34    3.29 
 -20  -9   0    4.73    4.70 
  20   9   0    4.41    4.68 
  20   9   0    2.70    5.18 
  20  -9   0    0.98    5.81 
 -20  -9   0    0.27    3.19 
  20  -9   0   -3.70    3.53 
  21   9   0    2.67    4.45 
 -21  -9   0    6.39    4.42 
 -21   9   0   -0.08    3.17 
  21  -9   0    2.69    3.19 
  21   9   0   -3.85    3.53 
 -21  -9   0   -1.68    2.83 
 -21  -9   0   -0.66    6.07 
  21  -9   0    3.15    4.21 
  21   9   0    3.35    6.15 
  21  -9   0    1.11    5.79 
   0 -10   0   56.27    7.74 
   0  10   0   48.13    7.95 
   0 -10   0   58.09    8.09 
   0 -10   0   65.73    8.24 
   0 -10   0   57.98    7.88 
   0  10   0   61.97    8.19 
   0 -10   0   53.83    7.98 
  -1 -10   0   -0.04    2.27 
  -1  10   0    1.77    1.91 
  -1 -10   0    4.13    2.16 
   1 -10   0    0.01    1.94 
   1 -10   0    3.32    1.72 
  -1  10   0    0.41    1.68 
  -1 -10   0    0.96    2.40 
   1  10   0    3.00    2.07 
   1 -10   0    0.84    1.63 
   1 -10   0    4.20    2.09 
  -1 -10   0    1.52    1.67 
   1  10   0    1.75    2.02 
  -1 -10   0    3.96    2.37 
   1 -10   0    1.67    1.53 
  -2 -10   0   24.76    4.88 
   2  10   0   34.11    5.59 
  -2 -10   0   24.96    4.63 
  -2  10   0   33.80    4.70 
   2 -10   0   26.29    4.34 
   2  10   0   27.66    4.84 
  -2  10   0   31.46    4.94 
   2 -10   0   26.61    4.64 
   2 -10   0   29.09    4.58 
  -2 -10   0   27.62    5.10 
  -2 -10   0   26.22    5.27 
   2  10   0   24.81    4.97 
  -2 -10   0   30.66    5.16 
   3  10   0  120.68   16.27 
  -3 -10   0  113.52   16.03 
   3 -10   0  126.92   15.41 
  -3  10   0  125.73   15.88 
  -3 -10   0  131.08   16.34 
   3 -10   0  120.48   15.68 
  -3 -10   0  124.64   16.39 
   3  10   0  121.88   15.96 
   3  10   0  123.52   16.19 
   3  10   0  127.87   16.10 
  -3  10   0  125.46   15.30 
   3 -10   0  117.60   15.77 
  -3 -10   0  127.55   16.41 
  -3 -10   0  124.79   16.19 
   4  10   0   67.74    9.68 
   4 -10   0   68.03    9.06 
  -4 -10   0   75.69   10.26 
  -4  10   0   72.19    9.27 
   4 -10   0   72.27    9.23 
  -4 -10   0   67.12    9.61 
  -4 -10   0   69.39    9.87 
   4  10   0   64.02   10.11 
  -4 -10   0   68.12   10.26 
   4  10   0   60.86    9.82 
   4 -10   0   66.50    8.78 
  -5 -10   0    2.74    2.45 
   5  10   0    4.96    2.94 
   5  10   0    3.35    3.33 
  -5 -10   0   -0.76    2.82 
   5 -10   0    3.38    1.70 
  -5  10   0    5.14    1.54 
   5  10   0    2.95    2.44 
  -5 -10   0    3.77    3.13 
   5 -10   0    4.55    1.72 
  -5  10   0    3.37    1.93 
  -5 -10   0    5.57    2.56 
   5 -10   0    2.29    1.62 
  -6  10   0   35.63    6.38 
   6  10   0   48.34    7.76 
  -6 -10   0   48.78    8.00 
  -6  10   0   45.83    6.16 
  -6 -10   0   44.25    7.31 
   6 -10   0   53.43    6.33 
  -6 -10   0   46.91    8.11 
   6 -10   0   37.94    6.32 
   6  10   0   55.58    8.22 
  -6 -10   0   49.85    7.98 
   6  10   0   48.49    8.01 
   6 -10   0   47.07    6.42 
   7 -10   0    4.90    1.53 
  -7 -10   0    1.80    2.77 
   7  10   0    1.92    2.48 
  -7 -10   0   -5.33    2.85 
   7 -10   0    3.46    2.11 
   7  10   0    6.14    3.03 
  -7 -10   0    0.91    2.33 
  -7  10   0    2.24    1.55 
   7 -10   0    3.27    1.72 
  -7  10   0    3.05    1.66 
   7  10   0    2.00    3.48 
  -7 -10   0   -0.96    2.34 
  -8 -10   0   12.91    3.82 
  -8 -10   0   19.57    4.42 
  -8  10   0   21.51    3.45 
   8  10   0   21.55    5.43 
   8 -10   0   20.10    3.24 
   8  10   0   16.99    4.79 
   8 -10   0   14.80    3.52 
  -8  10   0   17.39    3.07 
   8 -10   0   15.18    3.63 
  -8 -10   0   10.36    4.20 
  -8 -10   0   16.85    5.12 
   8  10   0   17.68    5.32 
  -9 -10   0    1.97    3.57 
   9  10   0    1.18    2.59 
   9 -10   0    2.44    1.39 
   9  10   0    0.18    2.48 
  -9 -10   0   -1.17    2.00 
   9 -10   0    1.22    2.33 
  -9 -10   0   -1.44    2.64 
   9 -10   0   -1.68    1.48 
  -9  10   0    0.10    1.61 
   9  10   0   -4.24    3.25 
  -9 -10   0    0.42    2.62 
  10 -10   0    5.21    3.15 
 -10 -10   0    5.74    2.78 
 -10  10   0    6.19    2.43 
 -10 -10   0    3.30    3.99 
  10 -10   0    5.31    1.72 
  10 -10   0    4.53    2.34 
  10  10   0    6.50    3.56 
  10  10   0    2.69    4.17 
  10  10   0    9.26    3.94 
 -10 -10   0   11.46    4.43 
 -10 -10   0   10.34    3.96 
  11  10   0   30.02    7.86 
 -11 -10   0   43.62    8.37 
  11 -10   0   42.01    6.61 
  11  10   0   49.93    8.60 
 -11  10   0   39.73    6.29 
 -11 -10   0   36.80    7.91 
 -11 -10   0   30.89    7.19 
  11 -10   0   32.47    5.05 
  11  10   0   45.64    7.79 
  11 -10   0   36.40    6.66 
 -11 -10   0   32.12    6.18 
 -12 -10   0    0.48    2.65 
  12  10   0    1.32    4.19 
 -12  10   0   -0.28    1.96 
  12  10   0    0.31    2.73 
  12 -10   0    0.04    2.03 
  12 -10   0   -2.73    2.74 
  12  10   0    7.01    3.90 
  12 -10   0    0.72    2.02 
 -12 -10   0   -2.22    3.54 
 -12 -10   0    1.18    3.63 
 -13 -10   0   18.59    5.48 
  13 -10   0   16.94    5.24 
 -13 -10   0   20.59    6.12 
 -13 -10   0   14.72    4.15 
  13  10   0   28.71    6.43 
  13 -10   0   15.64    4.38 
 -13  10   0   24.69    4.73 
  13  10   0   23.73    6.15 
  13 -10   0   21.64    4.51 
 -13 -10   0   20.91    5.78 
  13  10   0   12.80    5.86 
  14 -10   0    8.01    3.52 
  14 -10   0   11.33    4.70 
 -14 -10   0   13.28    5.18 
  14 -10   0   11.43    3.45 
 -14 -10   0   10.49    4.87 
 -14 -10   0   14.38    4.08 
  14  10   0    1.55    4.84 
  14  10   0   16.28    5.32 
 -14  10   0    9.85    3.79 
 -14 -10   0   15.63    5.20 
  14  10   0    8.65    4.32 
  15 -10   0   19.26    4.43 
  15  10   0   16.74    6.62 
 -15 -10   0    7.21    5.51 
  15 -10   0   20.04    4.94 
  15 -10   0   11.59    5.38 
  15  10   0   23.68    6.33 
 -15 -10   0   15.87    5.90 
 -15 -10   0   11.28    5.55 
  15  10   0   15.87    5.33 
 -15 -10   0   17.62    4.62 
 -15  10   0   27.19    5.23 
  16  10   0   33.93    8.19 
 -16 -10   0   41.83    9.54 
 -16 -10   0   44.39    9.25 
 -16 -10   0   39.49    7.03 
  16 -10   0   29.07    7.94 
  16 -10   0   32.28    7.25 
  16  10   0   46.57    9.54 
 -16  10   0   29.72    6.79 
  16  10   0   36.32    9.02 
  16 -10   0   42.78    7.24 
  17 -10   0   13.56    3.71 
  17  10   0    4.22    4.44 
  17 -10   0    4.14    4.89 
 -17 -10   0    5.44    4.61 
 -17 -10   0    3.49    4.60 
  17  10   0    2.37    4.14 
 -17 -10   0    2.31    4.04 
  17 -10   0    4.02    3.21 
 -17  10   0    1.35    3.17 
  17  10   0    1.09    5.32 
 -17 -10   0    5.09    3.21 
 -18  10   0   23.43    5.15 
  18  10   0   14.52    6.38 
 -18 -10   0   21.94    7.85 
  18 -10   0   24.42    6.26 
  18 -10   0   16.17    6.91 
  18  10   0    5.65    6.31 
  18 -10   0   25.44    5.39 
  18  10   0   17.43    6.57 
 -18 -10   0   24.86    5.37 
 -18 -10   0    8.23    5.03 
 -19  10   0    5.25    3.57 
  19 -10   0    1.77    3.77 
  19 -10   0   11.10    4.25 
  19  10   0    7.08    5.14 
 -19 -10   0   15.53    6.49 
 -19 -10   0    4.79    5.27 
  19  10   0   14.79    6.45 
  19  10   0   14.29    6.18 
  19 -10   0    2.29    5.47 
 -19 -10   0    2.78    5.18 
 -19 -10   0   10.62    3.97 
  20  10   0   29.25    8.66 
  20 -10   0   33.53    7.64 
 -20 -10   0   23.67    8.58 
  20  10   0   28.18    8.24 
  20 -10   0   23.95    8.68 
 -20 -10   0   33.80    9.28 
 -20 -10   0   40.77    9.53 
 -20 -10   0   41.85    7.04 
  20  10   0   19.84    8.80 
  20 -10   0   41.26    7.64 
   0 -11   0    0.43    1.87 
   0  11   0   -1.87    1.73 
   0 -11   0    1.68    2.27 
   0 -11   0    0.42    1.75 
   0  11   0    0.94    1.75 
   0 -11   0    0.30    1.58 
   0 -11   0   -0.32    2.10 
  -1 -11   0    0.38    2.09 
   1  11   0   -1.28    1.97 
  -1 -11   0    2.98    1.98 
  -1 -11   0    0.83    2.25 
  -1  11   0    0.26    1.94 
   1 -11   0   -2.81    1.55 
   1 -11   0    2.04    1.67 
   1  11   0   -1.81    1.61 
   1 -11   0    1.27    1.75 
  -1 -11   0    1.64    2.25 
   1 -11   0    2.46    2.12 
  -1 -11   0    0.79    2.05 
   1 -11   0   -1.84    1.41 
   2  11   0   24.47    4.68 
  -2 -11   0   18.68    4.10 
   2 -11   0   23.56    3.63 
   2 -11   0   24.90    4.18 
  -2 -11   0   16.99    3.95 
   2  11   0   19.28    3.89 
  -2  11   0   20.23    3.93 
   2 -11   0   23.84    3.59 
   2  11   0   18.38    4.10 
  -2 -11   0   24.45    4.59 
  -2 -11   0   20.37    4.53 
  -2  11   0   17.83    3.68 
  -2 -11   0   22.63    4.63 
   2 -11   0   20.40    3.83 
  -3 -11   0   54.47    9.12 
  -3 -11   0   54.28    8.62 
  -3 -11   0   68.86    9.19 
   3 -11   0   56.72    8.39 
   3  11   0   58.22    8.67 
   3  11   0   61.15    8.87 
  -3 -11   0   58.53    8.73 
   3 -11   0   58.53    7.89 
   3  11   0   60.07    8.95 
  -3 -11   0   58.49    8.95 
   3 -11   0   65.07    8.29 
  -3  11   0   62.62    8.53 
   4  11   0   30.53    5.54 
   4  11   0   31.33    6.16 
  -4  11   0   42.85    5.71 
  -4 -11   0   26.41    6.21 
  -4 -11   0   28.10    6.24 
  -4 -11   0   33.55    5.92 
  -4 -11   0   40.22    6.49 
  -4 -11   0   27.87    6.05 
   4  11   0   39.98    6.39 
   4 -11   0   36.19    4.91 
   4 -11   0   34.65    5.44 
   4 -11   0   38.19    5.28 
  -5 -11   0    8.48    3.30 
   5  11   0   15.06    3.61 
  -5 -11   0    6.57    3.02 
   5  11   0    7.59    3.69 
   5 -11   0    3.46    2.02 
   5  11   0    9.36    3.37 
   5 -11   0    6.95    1.92 
  -5  11   0   12.09    2.61 
  -5 -11   0   11.15    3.40 
  -5 -11   0    5.91    3.60 
   5 -11   0   11.71    2.42 
  -6 -11   0   45.01    7.54 
   6 -11   0   41.37    6.00 
  -6 -11   0   43.65    6.99 
  -6 -11   0   39.22    7.63 
   6  11   0   37.73    6.97 
  -6  11   0   39.40    6.15 
   6 -11   0   44.66    5.85 
  -6 -11   0   43.40    7.63 
   6  11   0   39.83    7.28 
   6  11   0   46.30    7.73 
  -6  11   0   39.94    5.61 
   6 -11   0   41.48    6.05 
  -7  11   0   23.02    3.94 
  -7  11   0   25.08    4.30 
   7 -11   0   30.02    4.28 
  -7 -11   0   22.33    5.88 
  -7 -11   0   33.08    6.30 
   7 -11   0   23.38    4.19 
   7  11   0   30.36    6.14 
   7 -11   0   27.89    4.29 
   7  11   0   28.09    5.75 
  -7 -11   0   22.72    5.43 
  -7 -11   0   18.73    4.61 
   7  11   0   31.55    5.69 
   8 -11   0   22.21    4.56 
   8  11   0   26.44    6.16 
  -8  11   0   26.52    4.29 
  -8 -11   0   25.77    6.10 
   8  11   0   34.34    6.77 
  -8 -11   0   31.02    6.46 
   8  11   0   27.69    6.01 
   8 -11   0   29.65    4.56 
  -8 -11   0   15.44    5.89 
   8 -11   0   30.54    4.67 
  -8 -11   0   37.63    5.80 
   9  11   0    1.71    2.91 
   9 -11   0    0.64    1.72 
   9 -11   0    3.64    2.48 
  -9 -11   0   -0.59    1.99 
   9  11   0    0.22    2.60 
  -9 -11   0   -0.24    3.62 
   9 -11   0    0.05    1.24 
  -9  11   0    0.59    1.59 
  -9 -11   0    2.43    2.51 
  -9 -11   0   -0.77    2.66 
   9  11   0   14.81    4.35 
  10 -11   0    5.41    2.52 
 -10 -11   0    5.62    3.70 
 -10 -11   0    7.95    4.51 
  10 -11   0    9.76    2.05 
  10 -11   0   11.30    3.34 
  10  11   0    8.41    4.56 
 -10 -11   0    7.26    3.00 
  10  11   0    3.25    3.00 
  10  11   0    4.51    3.45 
 -10  11   0    6.36    2.41 
 -10 -11   0    6.66    3.98 
  11  11   0    0.50    2.92 
  11 -11   0   -0.30    2.66 
 -11 -11   0    7.47    3.10 
  11  11   0   -1.12    2.42 
  11  11   0    4.32    4.25 
 -11 -11   0   -1.98    3.19 
 -11 -11   0    0.82    3.21 
  11 -11   0   -0.31    1.75 
 -11  11   0    0.71    1.92 
 -11 -11   0    0.08    3.72 
  11 -11   0    1.36    1.39 
  12 -11   0    3.52    1.43 
 -12  11   0    1.47    2.18 
 -12 -11   0    5.20    3.72 
  12  11   0    7.03    3.92 
  12  11   0    2.40    3.17 
 -12 -11   0   -1.40    2.52 
  12 -11   0    2.49    2.24 
 -12 -11   0    5.67    3.96 
  12 -11   0    2.72    3.18 
  12 -11   0    1.67    2.25 
  12  11   0    0.82    4.40 
 -12 -11   0    0.48    3.96 
  13 -11   0    1.16    3.30 
  13  11   0    2.59    3.71 
 -13 -11   0   -2.50    3.39 
  13 -11   0    3.13    2.55 
  13 -11   0    2.66    2.37 
 -13  11   0    0.97    2.22 
  13  11   0    0.02    2.67 
  13  11   0   -1.28    4.36 
 -13 -11   0   -0.44    3.85 
 -13 -11   0    3.24    3.83 
 -13 -11   0    4.68    2.79 
  14 -11   0   24.04    6.30 
  14 -11   0   21.89    4.59 
 -14 -11   0   22.89    6.67 
  14  11   0   14.54    5.12 
 -14 -11   0   20.65    5.16 
  14  11   0   20.28    5.81 
 -14  11   0   19.28    4.50 
 -14 -11   0   22.85    6.59 
  14  11   0   22.01    7.32 
 -14 -11   0   18.52    6.33 
  14 -11   0   17.44    4.69 
  15 -11   0    7.31    3.50 
  15 -11   0    7.46    3.09 
 -15 -11   0   -1.63    2.41 
  15  11   0   -0.05    5.19 
  15  11   0    5.26    3.77 
 -15 -11   0    7.06    4.66 
 -15 -11   0    2.52    4.19 
  15  11   0    3.45    4.33 
 -15  11   0    2.13    2.73 
 -15 -11   0    4.52    4.17 
  15 -11   0    3.78    4.20 
  16 -11   0   15.52    4.30 
 -16 -11   0   22.14    4.89 
  16  11   0   19.95    6.34 
  16  11   0    2.54    5.71 
  16 -11   0   12.02    5.57 
 -16 -11   0    9.91    5.18 
 -16 -11   0   19.62    6.34 
  16  11   0   23.59    6.56 
 -16  11   0   14.63    4.34 
  16 -11   0   19.76    5.09 
  17 -11   0    4.96    3.79 
 -17 -11   0    6.72    5.09 
 -17 -11   0   10.86    4.09 
  17  11   0   16.59    8.99 
  17 -11   0    2.86    5.31 
 -17  11   0   16.90    4.53 
  17  11   0   10.41    5.14 
  17  11   0    1.47    5.68 
 -17 -11   0   14.85    5.76 
  17 -11   0   13.16    3.89 
  18  11   0   -3.04    5.61 
  18  11   0    9.13    4.76 
 -18 -11   0    1.74    3.03 
 -18 -11   0    3.62    4.86 
  18 -11   0    3.00    3.26 
  18 -11   0    0.34    4.86 
 -18 -11   0    5.20    4.90 
  18  11   0    1.83    7.25 
  18 -11   0    2.08    3.32 
 -18  11   0    5.77    3.47 
 -19 -11   0    4.12    5.08 
 -19 -11   0    3.73    4.77 
  19 -11   0    9.35    3.49 
  19 -11   0   11.91    6.18 
  19  11   0    1.43    4.09 
 -19 -11   0    1.67    4.25 
  19  11   0    4.70    4.74 
 -19  11   0    5.47    3.44 
  19 -11   0    8.90    4.12 
 -19 -11   0    6.98    3.56 
  19  11   0   -3.86    5.35 
  20  11   0   -6.83    5.26 
 -20 -11   0    0.83    2.82 
  20 -11   0   -2.46    2.91 
  20 -11   0    1.31    5.62 
 -20 -11   0    1.77    3.65 
  20  11   0   -1.36    4.02 
  20 -11   0   -5.14    2.79 
 -20 -11   0    1.38    5.16 
  20  11   0    2.14    4.02 
 -20 -11   0   18.19    6.48 
   0 -12   0    3.21    2.23 
   0  12   0    4.32    2.26 
   0 -12   0    3.79    2.62 
   0 -12   0    0.54    1.78 
   0 -12   0    6.48    2.41 
   0  12   0    4.17    2.12 
   0 -12   0    5.25    2.59 
   1 -12   0   -1.40    1.95 
  -1  12   0    0.65    1.78 
   1 -12   0    0.82    1.71 
  -1 -12   0    1.61    2.26 
  -1  12   0    0.54    2.16 
   1  12   0   -0.13    2.14 
  -1 -12   0    2.21    2.54 
   1  12   0    3.48    2.43 
   1 -12   0    0.49    2.12 
  -1 -12   0    3.29    2.29 
   1 -12   0   -1.02    1.87 
   1 -12   0    3.48    1.82 
  -1 -12   0    3.38    2.08 
  -1 -12   0   -1.22    2.01 
   2 -12   0    2.17    1.54 
  -2 -12   0    0.80    1.85 
  -2 -12   0    3.56    2.97 
   2  12   0    0.97    2.15 
  -2 -12   0    3.02    2.22 
   2 -12   0    4.99    2.37 
   2  12   0    4.53    2.34 
  -2 -12   0    3.37    2.68 
  -2 -12   0    4.28    2.71 
  -2  12   0   -1.53    1.81 
   2 -12   0    5.66    1.97 
   2 -12   0    2.57    1.73 
  -2  12   0    2.77    1.76 
   3  12   0   23.08    4.52 
   3 -12   0   23.32    3.63 
  -3 -12   0   25.15    5.09 
  -3 -12   0   17.82    4.22 
  -3 -12   0   17.87    4.77 
   3 -12   0   20.00    3.80 
  -3 -12   0   22.94    4.76 
   3  12   0   21.37    4.79 
  -3 -12   0   22.70    4.78 
   3 -12   0   17.80    3.89 
  -4  12   0   37.38    6.50 
  -4 -12   0   46.32    7.18 
  -4 -12   0   46.94    7.53 
  -4 -12   0   51.12    7.57 
   4 -12   0   43.16    6.72 
   4 -12   0   36.34    6.24 
   4  12   0   44.90    7.29 
   4  12   0   46.40    7.48 
  -4 -12   0   49.68    7.86 
   4  12   0   43.19    6.83 
   4 -12   0   42.79    5.92 
  -4 -12   0   51.16    7.93 
  -5 -12   0   51.36    8.27 
   5 -12   0   50.45    6.83 
  -5 -12   0   43.92    7.31 
   5  12   0   49.84    7.81 
  -5 -12   0   41.42    7.64 
  -5 -12   0   48.55    7.91 
   5  12   0   45.97    7.36 
  -5 -12   0   51.27    7.94 
  -5  12   0   44.52    6.85 
   5  12   0   54.46    8.14 
   5 -12   0   34.36    6.14 
   5 -12   0   52.73    6.67 
   6 -12   0   -0.76    1.23 
  -6 -12   0   -1.56    3.19 
  -6 -12   0   -0.51    2.03 
   6  12   0   -2.64    2.87 
   6 -12   0   -1.87    1.24 
   6 -12   0    1.68    1.60 
  -6 -12   0    2.79    2.75 
   6  12   0    0.57    2.17 
  -6  12   0    0.47    1.55 
   6  12   0    0.63    2.39 
  -6 -12   0   -0.78    2.21 
  -7 -12   0    2.93    3.28 
   7  12   0    7.51    4.15 
   7 -12   0    2.54    1.63 
  -7 -12   0    0.52    2.27 
  -7  12   0   -0.35    1.58 
  -7 -12   0    2.43    2.85 
  -7 -12   0    4.69    3.86 
   7  12   0    2.16    2.52 
   7 -12   0    1.84    1.62 
   7  12   0    5.13    3.25 
   7 -12   0    1.55    1.52 
  -7  12   0    3.75    1.48 
   8 -12   0   -3.60    1.80 
  -8 -12   0   -1.79    2.50 
   8  12   0    1.84    2.71 
   8 -12   0    0.84    1.52 
   8  12   0    0.50    2.68 
   8 -12   0    2.62    1.65 
  -8  12   0   -0.86    1.35 
   8  12   0    8.20    4.12 
   8 -12   0   -1.73    1.38 
  -8 -12   0    0.25    2.39 
  -8 -12   0   -1.18    2.17 
  -8 -12   0   -0.73    3.47 
   9  12   0    0.99    3.00 
   9 -12   0    1.04    2.33 
  -9 -12   0   -0.22    2.87 
  -9 -12   0    0.64    2.37 
   9 -12   0    9.39    2.08 
  -9 -12   0   -4.53    3.12 
  -9 -12   0   -0.81    2.23 
   9 -12   0   -2.00    1.43 
  -9  12   0    0.86    1.66 
   9  12   0    1.14    3.05 
   9  12   0    0.92    3.78 
  10 -12   0   -0.54    1.82 
  10  12   0    2.17    2.59 
  10 -12   0    0.40    2.43 
 -10  12   0   -0.19    1.64 
 -10 -12   0   -0.32    2.50 
  10 -12   0   -0.25    1.33 
  10  12   0    3.61    4.26 
 -10 -12   0    1.06    3.80 
 -10 -12   0    2.57    3.78 
  10  12   0    2.42    3.37 
 -10 -12   0   -3.93    2.34 
  11  12   0    2.96    3.44 
 -11 -12   0   -0.84    3.80 
 -11 -12   0    1.01    2.27 
 -11 -12   0   -0.10    3.20 
 -11  12   0    0.62    1.99 
  11  12   0   -1.05    2.58 
  11  12   0   -0.87    3.97 
  11 -12   0    1.56    2.93 
 -11 -12   0   -1.99    2.42 
  11 -12   0    2.35    2.02 
  11 -12   0   -0.26    1.46 
  12 -12   0   22.71    4.63 
  12  12   0   19.37    5.52 
 -12  12   0   25.09    4.48 
 -12 -12   0   22.41    6.34 
  12 -12   0   19.64    5.16 
 -12 -12   0    8.95    5.54 
  12 -12   0   19.24    3.44 
 -12 -12   0   25.80    6.36 
 -12 -12   0   26.03    5.36 
  12  12   0   26.94    7.22 
  12  12   0   21.60    5.72 
  13  12   0    5.86    4.03 
  13  12   0    6.90    4.42 
 -13 -12   0    6.66    4.40 
 -13  12   0    5.53    2.87 
  13  12   0   10.26    5.56 
  13 -12   0    7.21    2.87 
 -13 -12   0    4.43    5.04 
  13 -12   0    9.37    4.26 
  13 -12   0    9.36    3.32 
  13 -12   0    7.58    1.80 
 -13 -12   0   10.13    3.75 
 -13 -12   0    4.30    4.33 
  14  12   0   39.06    7.90 
 -14 -12   0   37.25    8.74 
  14 -12   0   25.37    6.90 
 -14 -12   0   38.09    6.81 
  14  12   0   25.33    6.98 
 -14  12   0   28.91    5.83 
  14  12   0   28.42    8.14 
 -14 -12   0   35.21    7.95 
 -14 -12   0   22.90    6.77 
  14 -12   0   38.67    6.66 
  14 -12   0   38.24    6.22 
 -15 -12   0    4.96    4.04 
 -15 -12   0   10.64    5.28 
  15 -12   0    7.46    3.16 
  15 -12   0    5.16    4.40 
  15  12   0   -2.22    3.01 
  15  12   0    7.07    4.81 
 -15  12   0    3.98    3.01 
  15 -12   0    7.78    3.16 
  15  12   0    8.31    5.92 
 -15 -12   0   11.29    3.78 
 -16 -12   0   18.28    6.78 
  16 -12   0    8.54    4.09 
 -16 -12   0   21.39    6.41 
 -16  12   0   14.10    4.33 
  16 -12   0   15.52    4.06 
  16 -12   0   10.49    5.42 
  16  12   0    9.62    6.61 
  16  12   0   11.75    5.86 
 -16 -12   0   17.41    4.83 
 -17 -12   0   -0.92    4.50 
 -17 -12   0    1.50    2.88 
  17  12   0    5.35    6.01 
 -17 -12   0    3.61    4.78 
  17 -12   0   -2.15    4.40 
  17 -12   0   -0.70    2.29 
 -17  12   0    5.15    3.18 
  17  12   0    1.73    4.53 
  17 -12   0    1.22    2.91 
  18 -12   0   14.14    6.48 
  18  12   0   19.16    6.66 
  18 -12   0   24.56    5.25 
 -18  12   0    7.26    4.13 
 -18 -12   0    9.54    5.39 
  18  12   0   24.37    8.09 
  18 -12   0   26.58    5.84 
  18  12   0   24.97    7.21 
 -18 -12   0   19.53    5.10 
 -18 -12   0   24.03    7.80 
 -19 -12   0   -0.87    3.96 
  19 -12   0  -10.40    3.97 
  19  12   0   -5.33    5.00 
  19 -12   0   -0.26    2.59 
 -19  12   0    3.36    2.80 
 -19 -12   0    0.57    3.07 
 -19 -12   0    1.55    4.38 
  19  12   0   19.81    6.41 
 -19 -12   0    2.28    4.79 
  19 -12   0   -0.41    3.27 
  19  12   0    2.56    4.25 
  20 -12   0   10.88    7.18 
  20  12   0   16.17    7.25 
 -20 -12   0   16.68   10.29 
  20  12   0   20.71    7.42 
  20  12   0   14.63    8.05 
  20 -12   0   18.10    4.85 
 -20 -12   0   -0.52    5.38 
 -20 -12   0   11.19    4.61 
 -20 -12   0    7.91    6.00 
 -20 -12   0   17.46    6.95 
   0 -13   0   -1.05    1.76 
   0 -13   0    0.89    1.96 
   0 -13   0   -1.57    2.23 
   0 -13   0    1.55    2.46 
   0  13   0    3.06    2.07 
   0  13   0    1.25    2.34 
   0 -13   0    2.93    1.81 
  -1 -13   0   57.29    8.68 
  -1  13   0   67.10    8.91 
   1  13   0   56.29    8.77 
  -1 -13   0   56.44    8.59 
   1  13   0   64.95    8.98 
  -1  13   0   54.64    8.50 
  -1 -13   0   56.68    8.85 
   1 -13   0   59.13    8.39 
   1 -13   0   63.66    8.30 
   1 -13   0   68.55    9.04 
   1 -13   0   64.36    8.67 
  -1 -13   0   62.74    9.04 
  -1 -13   0   60.76    9.03 
  -2 -13   0   16.47    4.20 
  -2  13   0   18.43    3.69 
  -2  13   0   20.04    3.62 
   2 -13   0   16.72    3.70 
   2 -13   0   14.21    3.63 
   2 -13   0   17.92    3.11 
  -2 -13   0   12.94    3.56 
   2 -13   0   17.15    3.30 
  -2 -13   0   15.01    3.73 
  -2 -13   0   10.28    3.57 
  -2 -13   0   15.25    4.17 
   2  13   0   13.75    3.67 
   3  13   0    2.95    2.55 
  -3  13   0    1.91    2.08 
   3  13   0    4.05    2.43 
  -3 -13   0    1.00    2.88 
  -3 -13   0    2.57    2.28 
  -3 -13   0    2.11    2.28 
   3 -13   0    1.09    1.53 
   3 -13   0    5.01    1.65 
   3 -13   0    3.20    1.85 
   3 -13   0    3.79    2.17 
  -3 -13   0    5.18    2.71 
  -3 -13   0    3.16    2.40 
   4 -13   0   17.26    2.75 
  -4 -13   0    9.26    4.07 
  -4 -13   0   13.75    3.87 
  -4 -13   0   10.92    3.61 
   4 -13   0   12.03    2.81 
   4 -13   0    8.35    2.78 
  -4  13   0    9.42    3.00 
   4  13   0   17.03    4.28 
  -4 -13   0   12.49    3.83 
  -4 -13   0   11.27    3.64 
   4  13   0   10.76    3.88 
  -5 -13   0   75.71   11.38 
  -5 -13   0   88.33   12.00 
  -5  13   0   85.29   11.00 
  -5 -13   0   84.80   11.70 
   5  13   0   89.09   11.85 
   5 -13   0   75.90   10.86 
   5  13   0   71.84   11.22 
  -5 -13   0   75.58   11.75 
  -5 -13   0   82.96   12.17 
   5 -13   0   79.15   10.71 
   5  13   0   73.64   11.74 
   5 -13   0   83.40   10.34 
   6 -13   0    2.03    1.83 
   6  13   0    0.18    2.31 
  -6 -13   0    0.04    2.68 
   6 -13   0    1.66    1.46 
  -6 -13   0    3.55    2.70 
  -6 -13   0    0.09    3.38 
  -6 -13   0   -0.42    2.64 
   6  13   0    3.14    3.68 
   6  13   0    1.34    2.57 
  -6  13   0    1.68    1.89 
  -7 -13   0   38.69    7.45 
   7  13   0   43.56    8.07 
   7  13   0   42.49    8.20 
  -7 -13   0   40.53    7.19 
  -7 -13   0   47.48    8.48 
   7 -13   0   45.84    5.95 
   7 -13   0   36.27    6.21 
  -7 -13   0   45.46    7.99 
   7  13   0   42.72    7.52 
  -7 -13   0   48.20    8.62 
   7 -13   0   38.91    6.08 
   8 -13   0    0.68    1.47 
   8  13   0    2.68    3.86 
  -8 -13   0   -0.57    2.61 
   8  13   0   -0.86    2.59 
  -8 -13   0    0.45    3.80 
   8  13   0    4.00    3.50 
   8 -13   0    3.95    2.35 
   8 -13   0    1.22    1.51 
  -8 -13   0   -2.51    2.14 
  -8 -13   0   -0.73    2.90 
   9 -13   0   58.75    8.08 
   9  13   0   55.10    9.68 
   9  13   0   53.37   10.17 
   9  13   0   60.85    9.60 
   9 -13   0   60.53    8.07 
  -9 -13   0   57.15   10.66 
   9 -13   0   62.98    8.14 
  -9 -13   0   71.62   10.97 
   9 -13   0   67.97    8.62 
  -9  13   0   50.97    7.78 
  -9 -13   0   49.33    8.91 
 -10 -13   0   11.77    3.64 
  10 -13   0   15.42    3.83 
 -10 -13   0    3.36    4.65 
  10 -13   0   14.20    3.22 
  10 -13   0   12.75    2.88 
  10  13   0   16.44    5.26 
 -10  13   0   14.87    3.01 
 -10 -13   0    8.64    4.40 
 -10 -13   0   15.77    5.13 
  10  13   0   15.30    4.80 
  10  13   0    9.53    5.02 
  11 -13   0   92.94   10.85 
 -11  13   0   79.06   10.89 
  11 -13   0   74.33   11.56 
 -11 -13   0   83.64   12.95 
 -11 -13   0   71.96   13.46 
  11  13   0   74.63   12.53 
  11  13   0   77.66   12.68 
  11  13   0   71.76   13.34 
 -11 -13   0   88.96   13.32 
 -11 -13   0   84.78   12.03 
  11 -13   0   85.44   11.14 
  12 -13   0    8.71    3.01 
 -12 -13   0   12.00    5.49 
  12  13   0    8.31    3.99 
 -12 -13   0    8.49    3.58 
 -12  13   0    9.95    2.92 
  12  13   0   10.72    5.70 
  12 -13   0    6.59    2.24 
 -12 -13   0    7.85    4.46 
 -12 -13   0    9.21    4.46 
  12  13   0    9.58    4.54 
 -13  13   0   10.03    3.00 
  13 -13   0    7.10    2.66 
  13  13   0    2.26    3.80 
  13 -13   0    3.23    1.72 
 -13 -13   0    3.87    3.25 
 -13 -13   0    4.78    4.38 
  13 -13   0    2.91    2.62 
 -13 -13   0    7.11    4.30 
 -13 -13   0    7.40    5.45 
  13 -13   0    1.10    3.59 
  13  13   0    4.10    3.84 
  13  13   0   12.20    5.81 
 -14  13   0   15.86    3.90 
  14  13   0   22.00    6.07 
 -14 -13   0   10.93    5.99 
 -14 -13   0    9.08    4.75 
  14 -13   0   13.72    4.80 
  14 -13   0   11.79    3.63 
 -14 -13   0   13.38    4.45 
  14 -13   0   19.75    4.57 
  14  13   0   14.03    6.45 
 -14 -13   0   16.79    5.78 
 -15 -13   0   25.57    6.27 
  15  13   0   35.89    8.79 
  15  13   0   33.97    7.79 
 -15 -13   0   36.73    8.85 
  15 -13   0   34.55    6.16 
  15 -13   0   37.27    6.78 
 -15  13   0   32.39    6.36 
 -15 -13   0   34.30    8.23 
  15 -13   0   33.29    7.42 
  16  13   0   -6.92    4.42 
  16 -13   0    1.58    4.34 
 -16 -13   0   -3.00    3.62 
  16 -13   0    2.21    2.44 
  16 -13   0   -2.73    2.40 
 -16 -13   0    0.35    3.96 
 -16 -13   0    0.15    3.13 
  16  13   0   -0.20    4.00 
 -16  13   0    0.96    2.63 
 -17 -13   0   16.79    6.42 
  17 -13   0    8.88    4.07 
  17 -13   0   11.51    3.76 
 -17 -13   0    5.87    8.14 
  17  13   0    3.23    5.83 
 -17  13   0    8.72    3.69 
 -17 -13   0    6.42    3.75 
  17  13   0   13.29    5.22 
  17 -13   0    4.76    5.19 
 -18  13   0    2.77    2.93 
 -18 -13   0    0.16    3.76 
  18 -13   0   -1.77    2.91 
  18  13   0   -5.92    5.42 
  18  13   0    0.44    4.43 
  18  13   0   -1.24    4.82 
  18 -13   0    2.95    2.99 
 -18 -13   0    0.29    4.77 
  18 -13   0    2.76    5.04 
 -18 -13   0    2.22    3.30 
 -19  13   0    0.28    2.61 
  19  13   0    4.07    4.23 
  19  13   0   47.27   10.07 
 -19 -13   0   -6.94    3.29 
 -19 -13   0   -1.62    4.04 
  19  13   0   -6.50    4.97 
 -19 -13   0    8.89    5.57 
 -19 -13   0   42.27    8.69 
  19 -13   0   -2.47    3.53 
  19 -13   0   -2.73    2.63 
  19 -13   0   -2.55    4.77 
 -19 -13   0   -0.43    2.92 
   0 -14   0   45.22    6.89 
   0 -14   0   41.71    7.04 
   0  14   0   52.96    7.52 
   0 -14   0   46.29    7.73 
   0  14   0   43.55    7.06 
   0 -14   0   46.90    7.40 
   0 -14   0   46.59    7.24 
   1 -14   0   27.09    4.82 
   1 -14   0   27.99    4.64 
  -1 -14   0   21.35    4.92 
  -1  14   0   22.65    4.60 
   1  14   0   31.22    5.53 
  -1 -14   0   25.38    4.73 
  -1 -14   0   19.78    4.42 
   1 -14   0   21.84    4.65 
  -1 -14   0   22.30    4.76 
   1 -14   0   24.38    4.23 
  -1  14   0   22.12    4.81 
   1 -14   0   18.92    4.49 
  -1 -14   0   27.69    4.96 
   2  14   0   11.54    3.55 
   2 -14   0   12.47    3.05 
  -2 -14   0    8.25    3.52 
   2 -14   0    7.03    2.50 
   2 -14   0    9.47    3.10 
  -2  14   0    9.31    2.67 
   2 -14   0    5.32    2.48 
  -2 -14   0   11.00    3.61 
   2 -14   0    9.68    2.47 
  -2 -14   0   12.00    3.35 
  -2  14   0   10.40    2.97 
  -2 -14   0    4.55    3.39 
   3  14   0   26.22    5.31 
  -3 -14   0   33.24    6.06 
  -3 -14   0   35.49    6.06 
  -3 -14   0   24.54    5.15 
  -3 -14   0   21.92    5.25 
   3 -14   0   28.53    4.51 
  -3  14   0   30.13    5.27 
   3  14   0   28.83    4.89 
  -3 -14   0   25.86    5.12 
   3 -14   0   25.90    4.27 
   3 -14   0   26.27    4.74 
   4  14   0    1.64    2.88 
  -4 -14   0    2.42    2.91 
  -4 -14   0    8.78    3.82 
   4 -14   0    3.67    1.71 
   4  14   0    1.55    2.84 
  -4 -14   0    4.00    2.78 
  -4 -14   0    1.88    2.72 
   4 -14   0    3.25    2.30 
   4 -14   0    2.78    1.82 
  -4 -14   0    2.75    2.19 
  -4  14   0    2.46    2.18 
  -5 -14   0   21.82    5.44 
  -5 -14   0   25.00    5.26 
  -5 -14   0   25.54    6.24 
   5  14   0   29.45    5.92 
   5 -14   0   26.33    4.69 
   5 -14   0   26.65    4.17 
   5 -14   0   28.59    4.83 
   5  14   0   26.73    5.81 
  -5 -14   0   33.66    6.42 
  -5 -14   0   28.37    5.78 
  -6 -14   0   10.22    3.78 
   6  14   0    5.84    3.24 
   6  14   0    0.94    3.50 
  -6 -14   0    3.33    2.97 
   6 -14   0    5.77    2.12 
   6  14   0    3.14    2.57 
  -6 -14   0   11.23    4.37 
  -6 -14   0    3.29    3.52 
   6 -14   0    3.61    1.68 
  -6 -14   0    0.95    2.57 
   7  14   0    1.87    2.86 
   7 -14   0   -0.69    1.33 
   7  14   0   -0.43    3.52 
   7 -14   0   -0.89    1.50 
  -7 -14   0    2.37    2.59 
   7 -14   0    0.97    1.75 
  -7 -14   0   -3.34    2.45 
  -7 -14   0   -2.27    2.63 
  -7 -14   0    0.16    3.64 
   7  14   0    0.58    2.53 
  -7 -14   0   -5.00    1.94 
   8 -14   0   72.18    9.25 
  -8 -14   0   53.87   10.79 
   8  14   0   61.95   11.35 
  -8 -14   0   78.72   11.31 
   8  14   0   77.48   10.81 
   8 -14   0   65.60    9.56 
  -8 -14   0   73.44   11.45 
   8 -14   0   73.05    9.48 
  -8 -14   0   78.71   10.65 
  -8 -14   0   55.01   11.30 
   8  14   0   74.21   11.15 
   9  14   0    3.88    3.23 
  -9 -14   0    3.14    3.64 
  -9 -14   0   -0.58    2.67 
  -9 -14   0    3.61    2.54 
   9  14   0    1.95    2.87 
   9 -14   0    3.32    1.86 
   9 -14   0    0.07    1.75 
   9 -14   0    1.80    1.71 
   9 -14   0   -1.54    2.30 
  -9 -14   0    0.92    3.27 
   9  14   0    1.12    4.14 
  -9 -14   0   -5.41    3.29 
  10 -14   0   21.92    3.69 
  10  14   0   23.63    5.72 
 -10  14   0   15.57    3.30 
  10  14   0    2.63    4.97 
  10  14   0   27.39    5.72 
  10 -14   0   19.22    3.67 
  10 -14   0   21.86    3.77 
 -10 -14   0   15.40    4.97 
 -10 -14   0   18.93    4.80 
 -10 -14   0    6.30    5.39 
  10 -14   0   11.44    3.98 
 -10 -14   0   19.28    5.56 
  11 -14   0   -1.04    1.67 
  11 -14   0    0.74    1.66 
  11 -14   0   -0.72    2.64 
 -11 -14   0   -4.51    3.51 
 -11 -14   0    8.43    3.73 
 -11  14   0   -0.84    1.67 
  11  14   0   -1.56    2.78 
  11 -14   0    2.15    1.80 
  11  14   0    0.76    3.10 
 -11 -14   0   12.74    3.69 
  11  14   0   -1.17    4.19 
 -11 -14   0    0.14    3.13 
  12  14   0   65.88   11.93 
  12 -14   0   60.66   10.23 
 -12 -14   0   53.78   11.87 
 -12 -14   0   68.11   10.42 
 -12 -14   0   78.20   12.04 
  12 -14   0   69.22    9.42 
  12 -14   0   69.51    8.94 
 -12  14   0   57.64    9.01 
  12  14   0   69.20   11.97 
 -13 -14   0   82.64   13.15 
  13 -14   0   79.77   10.56 
 -13 -14   0   58.05   12.90 
  13 -14   0   71.40   11.52 
  13 -14   0   82.30   10.77 
  13 -14   0   70.51    9.88 
 -13 -14   0   62.52   12.89 
 -13 -14   0   96.18   11.93 
 -13  14   0   71.72   10.31 
  13  14   0   63.60   13.12 
  13  14   0   75.09   12.23 
  13  14   0   80.16   12.51 
  14 -14   0   16.15    2.97 
 -14 -14   0    7.72    4.53 
 -14  14   0   13.43    3.82 
 -14 -14   0   15.16    6.73 
  14  14   0   18.86    5.85 
  14  14   0   10.49    6.45 
 -14 -14   0   17.25    4.74 
  14 -14   0   19.17    5.47 
  14 -14   0   21.05    4.28 
  14 -14   0   18.21    4.40 
 -14 -14   0   28.48    7.35 
 -15 -14   0    9.50    4.02 
  15  14   0   10.51    5.07 
 -15 -14   0    7.15    6.01 
  15 -14   0    3.62    4.39 
 -15 -14   0    4.83    4.30 
 -15  14   0    6.32    3.21 
  15 -14   0    6.12    3.31 
  15 -14   0   12.63    3.32 
  15  14   0    3.88    5.83 
 -15 -14   0    5.79    4.73 
 -16 -14   0    9.57    6.03 
 -16 -14   0   -0.87    2.95 
  16 -14   0    5.34    4.38 
  16  14   0    9.18    6.18 
  16  14   0   -1.71    3.64 
 -16  14   0    1.12    2.59 
 -16 -14   0    2.41    4.89 
  16 -14   0   -3.89    1.65 
  16 -14   0   14.22    3.60 
 -16 -14   0   -0.73    3.99 
 -17 -14   0    0.98    3.30 
 -17 -14   0   14.49    5.58 
 -17  14   0   -0.67    2.59 
  17 -14   0    0.47    2.43 
 -17 -14   0   10.33    4.18 
  17 -14   0   -0.53    4.43 
 -17 -14   0   -0.19    4.34 
  17  14   0   -0.19    5.46 
  17 -14   0    6.84    3.64 
  17  14   0   -0.77    3.94 
  18 -14   0    5.99    5.23 
  18 -14   0    2.27    2.79 
  18  14   0   -2.13    5.87 
 -18 -14   0   12.16    7.50 
 -18 -14   0    2.79    5.08 
 -18 -14   0    0.40    3.30 
  18 -14   0    6.34    3.60 
  18  14   0    3.79    4.50 
 -18  14   0   -1.47    2.67 
 -18 -14   0   -3.29    3.18 
  18  14   0    0.17    4.09 
  19 -14   0    0.44    3.38 
  19 -14   0   -6.69    5.05 
  19 -14   0    6.10    3.18 
 -19 -14   0    0.96    4.82 
 -19 -14   0    1.01    4.84 
  19  14   0   -1.90    5.93 
 -19 -14   0   14.55    4.63 
  19  14   0   11.48    5.68 
 -19  14   0    3.45    3.46 
 -19 -14   0   11.52    5.62 
 -19 -14   0   -2.81    3.47 
  19  14   0   -6.15    3.41 
   0 -15   0   -0.46    2.11 
   0  15   0    0.53    1.96 
   0 -15   0    0.91    2.21 
   0 -15   0    2.63    1.95 
   0 -15   0   -1.76    1.45 
   0 -15   0   -2.86    2.42 
  -1 -15   0   33.03    5.28 
  -1  15   0   23.38    5.00 
   1 -15   0   18.73    4.80 
   1 -15   0   28.22    5.21 
   1 -15   0   24.01    5.16 
   1 -15   0   25.78    4.73 
  -1 -15   0   33.36    5.82 
  -1 -15   0   32.26    5.78 
   1 -15   0   31.83    5.26 
   1  15   0   30.58    5.62 
  -1 -15   0   23.51    5.30 
  -1 -15   0   27.01    5.36 
   2 -15   0   71.82    9.97 
   2  15   0   69.81   10.44 
   2 -15   0   78.61    9.80 
  -2 -15   0   72.76   10.25 
   2 -15   0   64.06    9.90 
  -2 -15   0   81.43   10.74 
   2 -15   0   75.43    9.61 
   2 -15   0   64.26   10.23 
  -2  15   0   70.86    9.97 
  -2 -15   0   63.12   10.61 
  -2 -15   0   64.11   10.51 
  -2 -15   0   76.55   10.46 
  -3 -15   0   29.52    5.57 
  -3 -15   0   27.99    5.62 
   3 -15   0   27.57    4.59 
   3 -15   0   32.77    5.12 
   3  15   0   34.35    6.32 
   3 -15   0   29.87    4.87 
  -3 -15   0   21.91    5.44 
  -3 -15   0   27.24    5.75 
   3 -15   0   42.74    6.28 
  -3 -15   0   22.82    5.94 
   4 -15   0   47.05    6.38 
  -4 -15   0   45.61    8.08 
   4  15   0   51.99    7.69 
  -4 -15   0   51.81    8.55 
   4 -15   0   47.49    6.89 
   4 -15   0   42.19    6.38 
  -4 -15   0   39.52    7.62 
  -4 -15   0   49.62    8.13 
   4  15   0   45.59    7.86 
  -4 -15   0   45.29    8.18 
   5  15   0    6.24    3.63 
  -5 -15   0    6.30    3.06 
  -5 -15   0    4.99    3.11 
  -5 -15   0    7.50    4.37 
   5 -15   0    8.59    2.53 
  -5 -15   0    4.13    3.39 
  -5 -15   0    7.80    3.65 
   5  15   0    6.96    3.21 
   5 -15   0    8.84    2.12 
   5 -15   0    7.06    2.69 
  -6 -15   0   73.62   11.87 
   6  15   0   70.00   11.72 
   6 -15   0   81.63   10.14 
  -6 -15   0   87.09   11.71 
   6  15   0   73.51   12.12 
   6 -15   0   80.36   10.61 
  -6 -15   0   87.67   12.26 
   6 -15   0   73.79   10.80 
  -6 -15   0   71.22   12.46 
  -6 -15   0   83.78   11.89 
   7  15   0    4.96    4.29 
   7  15   0    6.15    3.33 
  -7 -15   0    1.93    4.06 
  -7 -15   0    9.60    3.77 
  -7 -15   0    5.00    3.58 
   7  15   0    8.51    3.72 
   7 -15   0   10.64    2.54 
  -7 -15   0    8.30    4.01 
   7 -15   0    5.12    1.88 
  -7 -15   0    2.79    3.35 
   7 -15   0    8.18    2.68 
   8 -15   0    0.38    1.39 
  -8 -15   0   -2.11    3.72 
   8 -15   0    1.82    1.86 
   8  15   0    1.25    3.79 
   8  15   0    6.60    3.49 
  -8 -15   0    0.01    3.14 
  -8 -15   0   -3.35    2.05 
  -8 -15   0    0.83    3.14 
  -8 -15   0   -1.93    2.81 
   8 -15   0    1.98    1.82 
   8  15   0    4.06    3.12 
   9 -15   0    1.03    1.66 
   9 -15   0   -0.67    2.27 
  -9 -15   0    4.16    3.73 
   9 -15   0    0.56    1.59 
   9  15   0    2.68    2.64 
   9  15   0    5.11    4.22 
  -9 -15   0   -2.25    2.40 
  -9 -15   0   -2.46    3.86 
   9  15   0    1.10    3.19 
  -9 -15   0    2.41    3.57 
  -9 -15   0    1.12    3.26 
   9 -15   0    1.77    1.88 
 -10 -15   0  101.75   16.18 
  10 -15   0  102.77   13.46 
  10  15   0   89.45   15.61 
 -10 -15   0  106.25   15.58 
  10 -15   0   95.04   13.86 
  10  15   0  110.89   15.26 
  10 -15   0  105.31   13.57 
 -10 -15   0   90.00   15.12 
 -10 -15   0  105.82   15.65 
  10 -15   0  107.61   13.43 
  10  15   0  113.47   15.55 
 -10 -15   0  106.50   14.82 
 -11 -15   0   29.52    5.93 
  11  15   0   29.56    6.75 
 -11 -15   0   25.39    5.74 
  11 -15   0   15.59    4.80 
 -11 -15   0   30.41    7.40 
  11 -15   0   28.29    4.43 
 -11 -15   0   17.71    6.36 
  11 -15   0   18.72    3.92 
  11  15   0   17.86    5.40 
 -11 -15   0   17.10    6.61 
  11  15   0   14.30    6.49 
  11 -15   0   21.39    4.07 
  12  15   0   58.61   11.24 
 -12 -15   0   45.12   11.05 
  12  15   0   61.40   11.23 
  12 -15   0   65.82    8.76 
 -12 -15   0   50.22   10.43 
 -12 -15   0   63.85   11.76 
  12 -15   0   60.39    9.81 
 -12 -15   0   60.76   10.22 
  12 -15   0   71.30    8.84 
 -12  15   0   68.38    8.63 
  12 -15   0   55.18    8.90 
 -12 -15   0   66.66   12.91 
 -13 -15   0   -0.47    4.32 
 -13 -15   0    0.26    3.76 
 -13 -15   0   -5.83    3.36 
  13  15   0    1.22    3.07 
  13  15   0   -4.44    2.90 
  13 -15   0    0.87    1.93 
  13 -15   0    3.12    3.71 
 -13  15   0   -2.59    1.96 
 -13 -15   0    4.57    3.63 
  13 -15   0   -0.77    2.02 
 -13 -15   0    7.55    3.92 
  13  15   0    2.44    5.23 
  14  15   0   98.83   14.00 
 -14 -15   0   69.00   14.08 
 -14 -15   0  100.08   13.04 
  14  15   0   76.99   14.67 
  14 -15   0   89.21   11.93 
  14 -15   0   73.02   12.87 
 -14  15   0   80.73   11.46 
 -14 -15   0   71.96   14.95 
  14 -15   0   80.42   10.92 
  14 -15   0   84.77   11.67 
 -14 -15   0   80.06   15.08 
 -14 -15   0  106.07   14.81 
  15 -15   0    5.07    2.70 
  15 -15   0    5.12    3.10 
 -15 -15   0    1.70    3.70 
 -15 -15   0    6.16    5.73 
 -15  15   0    5.82    2.95 
 -15 -15   0    9.37    5.39 
  15  15   0   -0.93    5.76 
 -15 -15   0    4.15    5.92 
 -15 -15   0    3.67    3.50 
  15  15   0    8.39    5.21 
  16  15   0   18.58    6.08 
  16 -15   0   29.21    5.13 
  16  15   0   21.33    7.91 
 -16  15   0   33.51    5.33 
 -16 -15   0   26.76    7.69 
 -16 -15   0   16.58    5.46 
 -16 -15   0    5.30    6.03 
 -16 -15   0   11.95    5.87 
  16 -15   0   21.13    5.14 
  16 -15   0   10.31    5.84 
 -17 -15   0    2.99    5.29 
 -17  15   0    2.14    2.88 
  17  15   0   -3.84    5.73 
  17 -15   0    0.20    2.27 
  17 -15   0   -1.90    4.36 
 -17 -15   0   22.61    6.86 
 -17 -15   0    0.44    3.60 
  17 -15   0   -1.30    2.98 
  17  15   0   -3.82    3.29 
 -17 -15   0    1.64    3.48 
  18 -15   0    6.75    2.96 
  18  15   0    0.90    4.28 
 -18 -15   0    1.60    3.57 
 -18 -15   0    5.77    3.98 
  18  15   0    7.85    6.81 
 -18  15   0   17.56    4.52 
  18 -15   0   -8.64    4.41 
 -18 -15   0    3.21    5.64 
  18 -15   0    1.10    3.17 
 -18 -15   0    4.56    4.96 
  18  15   0    6.07    4.37 
 -18 -15   0    2.22    5.60 
   0 -16   0    7.91    3.22 
   0 -16   0   -1.28    2.01 
   0 -16   0    5.59    2.68 
   0 -16   0    0.93    2.55 
   0 -16   0   -0.52    1.73 
   0  16   0   -1.10    1.86 
   1 -16   0   15.61    3.54 
  -1 -16   0    7.85    3.31 
  -1 -16   0   15.00    3.90 
  -1 -16   0   10.55    3.91 
  -1  16   0   13.17    3.52 
   1 -16   0    9.78    3.62 
   1 -16   0    3.81    3.20 
   1  16   0   10.66    3.54 
  -1 -16   0   12.29    3.20 
   1 -16   0    8.48    2.74 
   1 -16   0   12.00    3.37 
  -1 -16   0   13.46    3.69 
  -2  16   0   26.22    5.12 
  -2 -16   0   35.32    6.31 
  -2 -16   0   21.28    5.43 
  -2 -16   0   24.82    5.02 
   2 -16   0   32.97    5.02 
  -2 -16   0   23.04    5.19 
  -2 -16   0   30.12    5.92 
   2  16   0   26.53    5.48 
   2 -16   0   28.32    5.15 
   2 -16   0   21.92    4.92 
   2 -16   0   21.21    4.38 
   2 -16   0   33.08    6.06 
   3  16   0   40.60    7.52 
   3 -16   0   42.64    6.52 
  -3 -16   0   49.70    7.93 
  -3 -16   0   46.84    7.90 
  -3 -16   0   38.22    7.76 
   3 -16   0   46.32    7.44 
   3 -16   0   48.44    6.43 
  -3 -16   0   50.80    7.62 
   3 -16   0   41.48    6.82 
  -3 -16   0   44.41    8.35 
  -4 -16   0   10.57    4.31 
   4 -16   0    8.84    2.19 
   4 -16   0    6.71    2.20 
   4  16   0    6.59    3.14 
  -4 -16   0   10.86    4.14 
  -4 -16   0    7.01    3.21 
   4 -16   0    5.39    2.33 
  -4 -16   0    7.38    3.61 
   4  16   0    7.19    3.24 
  -4 -16   0    7.10    3.27 
   4 -16   0    9.27    3.04 
   5 -16   0   20.42    4.55 
  -5 -16   0   30.32    6.27 
   5  16   0   25.61    5.58 
  -5 -16   0   23.12    5.25 
  -5 -16   0   21.89    5.62 
   5 -16   0   27.81    4.60 
   5  16   0   17.18    5.05 
  -5 -16   0   13.59    4.57 
   5 -16   0   21.86    3.60 
  -5 -16   0   16.71    5.75 
   5 -16   0   26.21    3.85 
  -6 -16   0   14.30    4.49 
   6 -16   0   20.81    3.85 
   6 -16   0   15.66    3.82 
  -6 -16   0   27.44    5.59 
   6  16   0   20.13    5.29 
  -6 -16   0   18.81    5.18 
  -6 -16   0   13.80    5.36 
   6  16   0   17.55    5.18 
  -6 -16   0   20.35    5.60 
   7 -16   0   23.75    4.55 
  -7 -16   0   20.05    6.39 
   7  16   0   28.89    6.64 
   7  16   0   30.87    6.56 
  -7 -16   0   22.11    5.73 
   7 -16   0   21.31    4.70 
  -7 -16   0   28.94    6.81 
  -7 -16   0   35.57    7.10 
  -7 -16   0   24.72    6.09 
   8 -16   0   12.50    3.06 
  -8 -16   0   11.05    5.28 
   8  16   0   13.52    5.12 
  -8 -16   0    2.82    3.45 
   8 -16   0   14.15    2.40 
  -8 -16   0   14.51    4.90 
   8 -16   0    7.58    2.48 
  -8 -16   0    4.23    3.32 
   8  16   0    2.91    3.75 
  -8 -16   0    4.77    4.16 
   8  16   0   14.02    4.19 
   9 -16   0   44.68    6.08 
   9  16   0   42.24    8.74 
   9  16   0   22.55    7.30 
  -9 -16   0   44.70    8.63 
   9  16   0   50.54    8.85 
   9 -16   0   43.18    6.71 
  -9 -16   0   27.57    8.38 
   9 -16   0   37.89    6.71 
  -9 -16   0   45.48    8.99 
  -9 -16   0   47.37    8.31 
   9 -16   0   48.48    6.44 
  -9 -16   0   45.22    8.71 
  10  16   0    2.59    3.34 
  10  16   0    1.25    3.32 
 -10 -16   0    4.15    3.07 
  10 -16   0    0.15    1.80 
  10 -16   0    5.49    2.97 
 -10 -16   0   -1.94    2.73 
  10 -16   0    2.06    1.65 
  10  16   0   -1.24    4.44 
 -10 -16   0    3.70    4.01 
 -10 -16   0   -1.28    2.93 
 -10 -16   0   -6.02    4.02 
  11 -16   0    6.54    2.34 
  11 -16   0    6.83    2.61 
 -11 -16   0    7.24    3.42 
  11 -16   0    9.86    3.59 
 -11 -16   0    5.55    3.73 
  11  16   0    3.78    3.90 
  11  16   0   11.10    4.04 
 -11 -16   0    7.67    4.72 
  11 -16   0    9.58    2.66 
 -11 -16   0    4.96    4.49 
  11  16   0   -1.93    4.62 
 -11 -16   0    0.35    4.77 
  12  16   0   22.78    7.50 
  12  16   0   12.04    4.81 
  12 -16   0   26.77    4.40 
 -12 -16   0   22.39    5.72 
  12 -16   0   23.06    4.39 
  12 -16   0   23.89    4.46 
  12  16   0   25.42    6.35 
 -12 -16   0   18.02    7.07 
 -12 -16   0   20.56    6.77 
 -12 -16   0   19.82    6.87 
  12 -16   0   16.67    5.09 
 -12 -16   0   25.68    6.68 
  13  16   0   69.96   11.54 
 -13 -16   0   85.49   12.72 
  13 -16   0   67.87    9.02 
  13  16   0   41.97   11.41 
 -13 -16   0   54.91   11.52 
 -13 -16   0   36.25   11.37 
  13 -16   0   73.46    9.40 
  13 -16   0   66.49   10.39 
 -13 -16   0   68.64   10.84 
 -13  16   0   65.90    8.84 
  13  16   0   57.93   11.41 
 -14 -16   0    0.95    3.40 
  14 -16   0   -2.43    3.68 
 -14  16   0    0.11    2.23 
  14  16   0    3.01    4.20 
  14  16   0   -6.42    4.53 
 -14 -16   0    5.38    4.86 
 -14 -16   0   -0.99    4.94 
 -14 -16   0   -1.72    3.21 
 -14 -16   0   -2.81    4.03 
  14 -16   0    4.14    2.67 
  14 -16   0    0.43    1.75 
  14 -16   0    1.70    2.18 
  14  16   0    0.12    3.52 
 -15 -16   0    4.44    4.25 
 -15 -16   0    4.68    4.88 
 -15 -16   0    5.36    3.85 
 -15 -16   0   -1.05    5.07 
 -15  16   0    3.88    2.57 
  15 -16   0    8.66    3.00 
  15 -16   0    0.32    3.98 
  15 -16   0   13.07    3.54 
 -15 -16   0    0.11    4.79 
  15  16   0    6.42    5.79 
  15  16   0    7.16    5.25 
  15 -16   0    6.60    2.10 
 -16  16   0    0.10    2.56 
 -16 -16   0    1.74    4.05 
 -16 -16   0    4.15    3.90 
  16  16   0   -0.44    3.84 
  16  16   0    3.05    5.90 
  16 -16   0    7.18    2.66 
  16 -16   0   -0.73    4.48 
 -16 -16   0   -0.49    4.55 
  16 -16   0    9.91    3.95 
 -16  16   0    0.04    2.72 
 -16 -16   0   -2.71    2.91 
 -16 -16   0   -6.81    4.87 
  17 -16   0   -0.08    2.18 
  17 -16   0    3.73    2.93 
  17  16   0   -0.08    2.99 
  17  16   0    4.52    5.79 
 -17 -16   0   -1.80    4.30 
 -17 -16   0   -0.51    3.43 
  17 -16   0   -4.61    4.36 
 -17  16   0   -1.25    2.71 
  17  16   0    1.16    4.50 
 -17 -16   0   -3.82    4.93 
 -17 -16   0    0.87    3.58 
 -17  16   0   -2.13    3.12 
 -17 -16   0    0.32    5.18 
  18 -16   0    5.89    2.77 
  18  16   0   -2.01    5.98 
  18  16   0    4.38    4.26 
 -18 -16   0   12.67    6.09 
 -18  16   0    2.17    3.68 
 -18 -16   0    8.44    4.29 
  18  16   0    2.42    4.40 
 -18 -16   0   -0.72    3.21 
  18 -16   0   -4.87    4.72 
 -18 -16   0   -1.07    5.02 
 -18  16   0   -1.81    2.77 
 -18 -16   0    4.15    6.00 
   0 -17   0   -0.05    2.22 
   0 -17   0    2.98    2.94 
   0 -17   0   -1.34    1.83 
   0 -17   0   -2.24    2.14 
   0  17   0    0.08    1.80 
   0 -17   0   -0.22    1.67 
  -1 -17   0    2.10    2.30 
   1 -17   0    4.99    3.28 
  -1 -17   0    7.55    3.49 
  -1  17   0   11.27    3.10 
   1 -17   0    4.07    3.24 
  -1 -17   0    3.06    3.41 
   1 -17   0   11.17    3.11 
   1  17   0   10.74    3.37 
  -1 -17   0    9.64    3.47 
  -1 -17   0    7.63    3.23 
   1 -17   0    3.97    2.66 
   1 -17   0    5.40    2.35 
  -2 -17   0    0.02    1.97 
   2 -17   0    1.47    1.73 
  -2 -17   0    2.36    2.69 
   2 -17   0    6.00    2.96 
  -2 -17   0    1.78    2.82 
   2 -17   0    0.45    2.74 
  -2 -17   0   -0.37    2.40 
   2  17   0    0.11    2.52 
   2 -17   0    1.87    2.39 
  -2 -17   0    4.06    3.66 
  -2  17   0    1.37    2.06 
   2 -17   0    4.92    2.36 
  -3 -17   0   52.10    9.89 
   3 -17   0   61.75    8.83 
  -3 -17   0   69.69    9.94 
  -3 -17   0   50.27    9.54 
   3  17   0   74.86    9.84 
   3 -17   0   63.02    8.44 
  -3 -17   0   63.31    9.36 
   3 -17   0   44.18    8.69 
   3 -17   0   60.52    8.30 
  -3 -17   0   72.60    9.82 
   3 -17   0   60.67    9.28 
   4 -17   0   32.12    4.99 
  -4 -17   0   28.43    6.93 
   4 -17   0   41.21    5.76 
  -4 -17   0   33.64    6.65 
   4 -17   0   29.33    5.06 
  -4 -17   0   26.32    5.97 
  -4 -17   0   28.77    6.62 
   4 -17   0   45.63    6.69 
   4  17   0   47.73    7.04 
  -4 -17   0   31.03    6.62 
  -5 -17   0   27.49    6.18 
   5 -17   0   33.78    5.39 
   5  17   0   33.96    7.00 
  -5 -17   0   33.06    7.28 
  -5 -17   0   32.04    6.85 
  -5 -17   0   37.28    6.57 
   5  17   0   29.83    6.06 
   5 -17   0   28.05    4.69 
  -5 -17   0   29.73    6.71 
   5 -17   0   37.04    6.20 
   5 -17   0   31.38    4.68 
  -6 -17   0    2.18    4.10 
  -6 -17   0    3.96    2.83 
  -6 -17   0    1.30    3.06 
  -6 -17   0    5.01    3.78 
  -6 -17   0    5.73    3.86 
   6 -17   0   -0.75    1.98 
   6 -17   0    5.77    2.25 
   6  17   0    1.00    3.54 
   6  17   0    2.70    3.12 
   7 -17   0  116.47   14.45 
  -7 -17   0  102.86   15.78 
   7 -17   0  107.54   14.76 
  -7 -17   0  113.02   16.15 
   7  17   0  114.76   15.89 
  -7 -17   0  116.35   16.58 
  -7 -17   0  101.02   15.54 
   7  17   0  109.86   15.79 
  -7 -17   0  103.99   15.94 
   8  17   0   -0.22    4.17 
   8 -17   0    2.57    1.85 
  -8 -17   0    2.11    3.18 
  -8 -17   0    2.96    3.62 
   8 -17   0    2.63    2.33 
  -8 -17   0    6.60    3.43 
   8  17   0    3.03    3.41 
  -8 -17   0   10.54    4.51 
  -8 -17   0    4.36    4.65 
   9 -17   0   55.43    8.67 
   9  17   0   65.57   10.29 
  -9 -17   0   64.43   11.38 
   9 -17   0   53.42    8.55 
  -9 -17   0   82.71   12.30 
  -9 -17   0   70.46   10.88 
   9 -17   0   49.53    8.05 
   9  17   0   62.79   10.46 
  -9 -17   0   51.28   10.17 
   9  17   0   65.50   10.98 
  -9 -17   0   53.54    9.55 
 -10 -17   0    4.31    5.06 
  10  17   0    6.37    4.14 
  10 -17   0   -0.24    1.51 
 -10 -17   0   -2.41    2.65 
  10 -17   0    0.33    2.62 
 -10 -17   0    2.10    3.30 
 -10 -17   0    0.27    3.80 
  10 -17   0   -1.85    1.83 
  10  17   0    4.09    3.53 
  10 -17   0   -0.48    1.55 
 -10 -17   0    2.27    3.61 
  10  17   0    2.14    4.93 
  11  17   0   11.27    4.91 
  11 -17   0   12.41    3.43 
  11 -17   0   16.91    4.50 
 -11 -17   0   11.95    5.31 
  11 -17   0   19.96    3.49 
  11  17   0   16.58    6.56 
 -11 -17   0   26.47    6.95 
  11 -17   0   12.57    3.15 
 -11 -17   0    8.98    6.04 
  11  17   0    9.62    4.91 
 -11 -17   0   21.84    6.11 
 -11 -17   0   10.28    4.20 
 -12 -17   0   12.53    6.37 
  12  17   0   10.92    6.22 
 -12 -17   0   11.44    4.23 
  12 -17   0   15.26    4.11 
  12  17   0   12.04    5.14 
 -12 -17   0   16.70    5.93 
  12 -17   0   11.75    3.10 
  12 -17   0   12.35    3.13 
  12 -17   0   12.69    3.33 
 -12 -17   0    4.77    3.83 
  12  17   0   17.25    5.76 
 -12 -17   0   10.49    5.50 
 -13 -17   0    7.25    4.11 
 -13 -17   0    8.21    4.57 
 -13 -17   0    8.15    6.24 
  13  17   0    4.69    6.36 
  13  17   0    1.03    4.07 
  13  17   0   14.30    5.68 
  13 -17   0    3.52    3.85 
 -13 -17   0   12.49    5.65 
  13 -17   0    4.30    2.62 
  13 -17   0    5.52    2.61 
  13 -17   0    7.63    2.60 
 -13 -17   0   12.41    4.51 
  14 -17   0    4.79    2.22 
 -14 -17   0    2.36    3.43 
 -14 -17   0   -2.21    3.58 
  14  17   0   -0.13    3.75 
 -14 -17   0    4.28    4.90 
  14 -17   0   -0.48    1.96 
 -14 -17   0    0.91    3.35 
  14 -17   0    1.61    2.21 
  14 -17   0   -4.12    3.20 
 -14 -17   0    3.76    5.53 
  14 -17   0    0.78    1.93 
  14  17   0   -0.52    5.70 
 -15 -17   0    4.60    6.02 
  15 -17   0    9.65    3.38 
  15 -17   0    6.17    2.52 
  15  17   0   10.71    5.82 
 -15  17   0    4.84    2.72 
 -15  17   0    5.36    2.63 
 -15 -17   0    5.03    5.25 
  15  17   0    7.08    4.74 
  15  17   0   22.87    7.57 
 -15 -17   0   12.38    4.71 
 -15 -17   0   11.06    5.43 
  15 -17   0    7.71    3.13 
 -15 -17   0    4.15    3.91 
  15 -17   0    7.07    4.38 
 -16  17   0   26.78    5.29 
  16  17   0   28.56    7.82 
  16 -17   0   28.37    7.57 
  16 -17   0   30.05    6.09 
  16  17   0   15.28    8.15 
  16  17   0   33.36    8.47 
  16 -17   0   30.13    5.38 
 -16 -17   0   36.84    9.12 
 -16 -17   0   24.42    6.98 
 -16 -17   0   18.74    6.82 
 -16 -17   0   25.51    8.41 
 -16  17   0   35.86    5.86 
  16 -17   0   39.31    6.04 
 -16 -17   0   17.62    8.49 
  17  17   0   11.45    4.98 
  17  17   0    2.52    4.36 
 -17 -17   0    8.97    6.46 
 -17  17   0    5.47    3.27 
  17  17   0   -3.18    5.88 
 -17 -17   0    3.71    4.07 
  17 -17   0    3.53    2.43 
  17 -17   0    1.10    4.83 
 -17  17   0   -0.15    2.58 
  17 -17   0    0.10    2.19 
 -17 -17   0    5.39    5.57 
 -17 -17   0    1.97    4.84 
  17 -17   0    2.51    2.96 
 -17 -17   0    0.22    3.68 
   0 -18   0   49.51    9.56 
   0 -18   0   65.82    9.80 
   0 -18   0   72.29    9.36 
   0  18   0   54.78    9.09 
   0 -18   0   61.51    9.39 
   0 -18   0   62.06    8.92 
  -1 -18   0   -4.27    2.99 
  -1 -18   0    2.20    2.64 
  -1 -18   0    2.07    2.08 
  -1 -18   0   -1.96    2.42 
  -1  18   0   -0.66    1.90 
   1 -18   0   -1.42    2.14 
   1 -18   0    1.46    2.76 
   1 -18   0    0.96    2.09 
   1 -18   0   -0.07    2.99 
   1 -18   0   -0.17    1.62 
   1  18   0    1.24    2.43 
  -1 -18   0   -1.07    2.17 
  -2  18   0   -0.57    2.03 
  -2 -18   0    0.51    2.46 
   2 -18   0    1.53    2.72 
   2  18   0    0.41    2.47 
  -2 -18   0    2.82    3.43 
   2 -18   0   -0.15    1.92 
  -2 -18   0   -0.60    2.59 
  -2 -18   0    1.91    2.35 
   2 -18   0   -1.57    1.98 
  -2 -18   0   -0.21    2.71 
   2 -18   0    4.16    1.86 
   2 -18   0   -1.79    2.64 
  -3 -18   0   -0.75    2.54 
  -3 -18   0    0.55    2.79 
  -3 -18   0    8.34    4.03 
   3 -18   0    1.32    1.90 
  -3 -18   0   -1.36    1.88 
   3  18   0   -0.79    2.37 
  -3 -18   0    3.77    3.14 
   3 -18   0   -0.76    1.33 
   3 -18   0    5.05    2.15 
   3 -18   0    4.45    2.92 
   3 -18   0   -2.88    2.18 
   4  18   0    0.21    2.49 
  -4 -18   0    5.16    3.34 
   4 -18   0    2.69    1.90 
  -4 -18   0   -2.16    3.61 
   4 -18   0    1.65    2.56 
  -4 -18   0    6.12    3.35 
  -4 -18   0    3.01    2.67 
   4 -18   0    3.16    2.10 
  -4 -18   0    7.04    3.75 
   4 -18   0    2.24    1.66 
  -5 -18   0   12.62    4.54 
  -5 -18   0   20.74    6.15 
   5 -18   0   23.70    4.96 
  -5 -18   0   23.69    5.28 
   5  18   0   16.92    4.74 
   5 -18   0   31.42    4.84 
   5  18   0   25.36    5.67 
  -5 -18   0   16.08    5.37 
  -5 -18   0   37.06    6.84 
  -6 -18   0    6.98    3.83 
   6 -18   0    9.97    2.81 
  -6 -18   0    5.18    3.50 
  -6 -18   0   13.50    5.56 
   6  18   0    7.18    4.14 
  -6 -18   0    8.34    4.05 
   6 -18   0   13.35    3.73 
  -6 -18   0    4.95    3.86 
   6  18   0    3.50    3.83 
   7 -18   0    5.27    2.82 
   7 -18   0    9.41    2.70 
   7  18   0    3.80    3.46 
  -7 -18   0    6.84    3.96 
  -7 -18   0    9.82    4.09 
  -7 -18   0    4.78    3.34 
  -7 -18   0    5.47    4.83 
   7  18   0    9.06    4.57 
  -7 -18   0    5.15    4.09 
   8 -18   0    7.01    2.49 
   8  18   0    3.66    3.55 
  -8 -18   0    4.46    3.77 
  -8 -18   0    4.19    3.88 
  -8 -18   0   13.17    5.73 
  -8 -18   0   10.03    4.68 
   8 -18   0    4.94    2.79 
   8  18   0    1.70    4.57 
  -8 -18   0    3.24    3.00 
  -9 -18   0   -1.14    4.33 
   9 -18   0   -2.06    2.00 
  -9 -18   0   -0.63    2.83 
  -9 -18   0    1.03    3.16 
   9  18   0    1.86    4.63 
  -9 -18   0    3.58    3.82 
   9  18   0    3.64    3.13 
   9 -18   0    2.76    1.99 
  -9 -18   0   -1.59    3.70 
 -10 -18   0    6.51    4.46 
 -10 -18   0    9.89    4.01 
  10 -18   0    4.62    2.11 
  10 -18   0    0.64    2.95 
 -10 -18   0    1.72    3.05 
 -10 -18   0    2.80    4.07 
  10  18   0    3.27    3.52 
 -10 -18   0   -1.91    4.85 
  10  18   0    7.06    5.42 
  10 -18   0    7.51    2.67 
  11 -18   0    3.46    2.33 
  11  18   0   -2.95    4.78 
 -11 -18   0   -3.51    3.21 
 -11 -18   0    0.16    2.79 
  11  18   0    3.73    3.55 
 -11 -18   0    1.53    4.08 
 -11 -18   0    1.51    3.83 
  11  18   0    4.47    4.02 
 -11 -18   0    1.68    5.33 
  11 -18   0    3.44    1.85 
  11 -18   0   -1.32    2.95 
  12 -18   0    3.43    2.50 
 -12 -18   0   -3.58    3.87 
 -12 -18   0   -0.25    5.30 
  12  18   0    8.05    4.59 
 -12 -18   0    8.26    4.36 
 -12 -18   0    5.22    4.51 
  12 -18   0    7.12    2.40 
  12  18   0   -1.01    5.24 
 -12 -18   0    2.68    3.05 
  12 -18   0    3.52    3.57 
  12  18   0    6.99    4.41 
  12 -18   0    9.46    2.57 
  13  18   0   -0.85    5.06 
 -13 -18   0   -1.32    2.84 
 -13 -18   0    0.15    3.36 
 -13 -18   0    0.63    4.48 
  13  18   0    9.61    4.70 
  13 -18   0   -0.20    1.75 
 -13 -18   0   -1.20    3.60 
 -13 -18   0    1.15    5.49 
  13 -18   0    0.59    1.95 
  13 -18   0    2.58    2.19 
  13 -18   0    5.99    3.55 
  14  18   0    5.65    4.40 
  14  18   0    5.00    4.40 
  14 -18   0    1.93    2.46 
  14  18   0    6.70    5.34 
 -14 -18   0    4.21    6.03 
  14 -18   0    0.35    3.76 
  14 -18   0    5.60    2.49 
  14 -18   0    4.29    2.38 
  14 -18   0    2.45    1.84 
 -14 -18   0    7.13    5.83 
 -14 -18   0    4.25    5.07 
 -14 -18   0    2.58    3.78 
 -14 -18   0    1.89    3.39 
  15 -18   0   -1.29    2.07 
  15  18   0    3.88    4.46 
  15 -18   0    0.41    4.19 
 -15 -18   0    3.53    5.03 
 -15 -18   0   -6.12    3.28 
 -15 -18   0    1.22    5.25 
  15  18   0    2.35    4.61 
 -15 -18   0   -1.58    3.43 
  15 -18   0   -1.86    2.18 
  15  18   0    1.77    5.67 
 -15 -18   0   -3.71    3.04 
  15 -18   0    3.16    1.87 
  15 -18   0    5.67    2.20 
  16 -18   0   15.64    3.12 
 -16 -18   0    9.99    5.21 
  16 -18   0   26.41    4.65 
 -16 -18   0    5.48    6.63 
  16  18   0   13.75    6.40 
  16 -18   0   20.15    4.01 
 -16 -18   0   16.07    6.85 
 -16 -18   0    6.54    4.66 
  16 -18   0   16.27    4.37 
  16 -18   0   19.48    6.15 
  16  18   0   22.15    8.65 
 -16 -18   0   20.25    7.17 
  16  18   0   24.13    6.94 
   0 -19   0    0.14    2.40 
   0 -19   0   -3.50    2.95 
   0 -19   0    4.81    2.76 
   0 -19   0    1.55    2.88 
   0  19   0   -1.94    1.91 
   0 -19   0    0.52    1.80 
   1 -19   0   14.86    3.90 
   1 -19   0   18.60    5.21 
  -1 -19   0   24.45    5.83 
  -1  19   0   20.77    4.61 
   1 -19   0   18.00    4.41 
   1  19   0   23.92    5.23 
  -1 -19   0   17.61    4.81 
   1 -19   0   23.77    5.04 
  -1 -19   0   20.32    4.55 
   1 -19   0   16.63    4.81 
  -1 -19   0   28.42    5.40 
  -1 -19   0   25.54    5.22 
  -2 -19   0   34.24    6.45 
  -2 -19   0   23.28    5.24 
  -2 -19   0   26.62    5.84 
   2 -19   0   17.66    5.39 
  -2 -19   0   28.38    6.07 
   2 -19   0   31.81    5.66 
   2 -19   0   23.08    5.63 
   2 -19   0   24.71    4.70 
  -2 -19   0   29.51    6.54 
   2 -19   0   26.32    5.09 
  -2  19   0   31.34    5.59 
   2  19   0   29.60    5.88 
   3 -19   0    3.69    3.20 
  -3 -19   0    6.39    3.36 
  -3 -19   0    4.31    3.59 
   3 -19   0    4.30    2.32 
  -3 -19   0    4.76    3.21 
   3  19   0    9.11    3.49 
   3 -19   0    4.28    3.12 
  -3 -19   0    2.01    4.08 
  -3 -19   0    4.64    2.90 
   3 -19   0    6.70    2.08 
   3 -19   0    5.28    2.66 
   4 -19   0   -0.72    1.70 
   4 -19   0   -0.66    2.64 
   4 -19   0    1.36    1.42 
  -4 -19   0    4.00    4.31 
  -4 -19   0   -2.04    3.10 
   4  19   0   -0.92    2.79 
  -4 -19   0    4.15    3.49 
   4 -19   0    2.95    1.90 
  -4 -19   0   -0.75    2.15 
  -4 -19   0   -0.32    2.65 
   4 -19   0    1.48    2.58 
   5 -19   0    0.47    1.21 
   5 -19   0    1.82    1.97 
   5 -19   0    6.76    3.10 
  -5 -19   0   -1.17    4.18 
  -5 -19   0   -1.06    2.83 
  -5 -19   0   -1.04    2.14 
   5  19   0    4.65    3.31 
  -5 -19   0    2.23    3.30 
  -5 -19   0   -1.03    2.97 
  -6 -19   0   10.15    4.36 
  -6 -19   0    8.67    3.98 
  -6 -19   0    3.03    3.69 
   6 -19   0    5.05    2.40 
   6 -19   0    6.48    3.14 
   6  19   0    3.20    3.50 
  -6 -19   0    2.62    4.75 
   6  19   0    2.48    3.04 
  -6 -19   0    4.17    3.20 
  -7 -19   0   -1.86    4.52 
   7  19   0    6.83    4.14 
   7  19   0   21.50    5.41 
   7 -19   0   11.30    3.00 
  -7 -19   0    9.22    3.87 
  -7 -19   0   11.11    4.83 
  -7 -19   0    6.49    3.47 
  -7 -19   0   11.98    4.73 
   7 -19   0    7.24    3.12 
   8 -19   0    8.95    3.29 
   8  19   0   17.23    5.29 
  -8 -19   0   11.12    4.92 
  -8 -19   0    3.09    3.41 
   8  19   0    5.85    3.87 
   8 -19   0    7.89    2.59 
  -8 -19   0    8.02    5.47 
  -8 -19   0    9.98    4.83 
  -8 -19   0    4.08    3.93 
  -9 -19   0    2.08    4.26 
   9  19   0    2.46    4.73 
   9  19   0    5.12    3.94 
  -9 -19   0    3.73    3.35 
   9 -19   0    3.36    2.79 
   9 -19   0    6.05    2.26 
  -9 -19   0    2.47    5.05 
  -9 -19   0    0.43    2.74 
  -9 -19   0    7.03    4.79 
  10  19   0   17.38    6.42 
 -10 -19   0   14.75    6.29 
 -10 -19   0   15.65    5.48 
  10  19   0   12.13    4.73 
  10 -19   0    7.85    3.10 
  10 -19   0   14.43    3.07 
 -10 -19   0    1.34    3.07 
  10 -19   0    3.81    3.23 
 -10 -19   0    5.11    4.53 
 -10 -19   0   13.25    5.04 
 -11 -19   0    1.20    3.25 
 -11 -19   0    2.30    3.53 
  11  19   0   -2.13    5.04 
  11 -19   0   -0.60    3.05 
  11 -19   0    0.76    2.09 
 -11 -19   0   -4.00    3.09 
  11 -19   0   -1.70    1.49 
  11  19   0   -1.43    2.82 
 -11 -19   0    0.20    3.98 
 -11 -19   0   -1.75    5.04 
 -12 -19   0   21.96    8.58 
  12 -19   0   28.66    5.09 
  12 -19   0   28.22    5.99 
  12  19   0   30.00    8.30 
  12 -19   0   29.74    4.84 
 -12 -19   0   25.09    7.25 
 -12 -19   0   17.10    7.13 
 -12 -19   0   12.36    5.31 
 -12 -19   0   32.96    6.75 
  13  19   0   23.54    7.68 
  13 -19   0   11.33    4.71 
 -13 -19   0   11.41    5.37 
  13 -19   0   16.97    4.12 
 -13 -19   0   21.36    5.99 
 -13 -19   0   16.70    6.63 
 -13 -19   0   12.68    6.49 
  13 -19   0   27.68    4.39 
  13  19   0   14.17    5.65 
 -13 -19   0   17.15    7.52 
 -14 -19   0    4.24    5.11 
  14  19   0   -2.05    3.69 
  14 -19   0   -0.59    2.05 
 -14 -19   0   -1.14    2.34 
  14 -19   0    1.60    1.92 
 -14 -19   0    4.23    6.03 
  14  19   0   -5.54    5.03 
 -14 -19   0   -0.84    4.36 
  14 -19   0    1.96    1.83 
  14 -19   0    2.83    2.21 
  14  19   0   -2.29    3.83 
 -14 -19   0    5.02    3.77 
  14 -19   0   -2.76    3.40 
 -15 -19   0   18.05    6.92 
 -15 -19   0   -1.68    3.82 
 -15 -19   0   -1.36    3.38 
  15 -19   0    2.08    2.15 
 -15 -19   0   -3.64    3.08 
  15 -19   0    1.82    2.11 
  15 -19   0    1.17    1.83 
  15  19   0   -1.39    3.89 
  15  19   0    0.95    3.60 
  15 -19   0    1.90    2.29 
  15  19   0    0.88    5.62 
 -15 -19   0    8.81    5.48 
  15 -19   0    2.17    4.15 
   0 -20   0   -0.71    3.44 
   0 -20   0    3.23    2.30 
   0 -20   0    3.62    2.94 
   0 -20   0   -1.17    2.88 
   0 -20   0    3.87    2.97 
   0  20   0    4.94    3.02 
   1 -20   0    3.48    3.05 
   1 -20   0   -1.65    3.16 
   1 -20   0    7.64    2.44 
  -1 -20   0    1.80    3.81 
   1 -20   0    3.11    2.87 
   1 -20   0    2.95    2.65 
   1  20   0    5.45    3.27 
  -1  20   0    5.69    2.99 
  -1 -20   0    5.37    3.35 
  -1 -20   0    3.65    2.46 
  -1 -20   0    4.73    3.45 
  -2 -20   0   -0.42    2.83 
  -2  20   0    2.51    2.46 
  -2 -20   0    3.94    4.25 
   2 -20   0    2.61    2.49 
   2 -20   0    2.11    1.86 
  -2 -20   0    1.29    2.88 
   2 -20   0   -0.05    3.38 
  -2 -20   0   -0.35    2.18 
   2 -20   0    0.82    2.09 
   2  20   0    1.73    2.63 
   2 -20   0    4.46    2.97 
  -2 -20   0    3.16    3.25 
   3 -20   0    1.98    3.24 
  -3 -20   0    5.79    3.83 
   3 -20   0    8.78    3.03 
  -3 -20   0    8.90    3.69 
  -3 -20   0    3.32    4.36 
   3 -20   0    5.57    2.62 
  -3 -20   0    4.77    2.88 
   3 -20   0    3.94    3.31 
  -3 -20   0    6.57    3.80 
   3 -20   0    6.98    2.17 
   3  20   0    8.51    3.80 
  -4 -20   0   10.93    4.79 
  -4 -20   0   16.92    5.22 
   4 -20   0   13.47    4.13 
  -4 -20   0    5.23    5.10 
  -4 -20   0   10.32    4.52 
   4 -20   0   14.04    2.90 
   4 -20   0   17.21    3.96 
   4 -20   0   15.89    3.24 
   4  20   0   19.66    5.05 
  -4 -20   0   10.79    3.71 
   4 -20   0   15.73    4.70 
   5 -20   0   20.60    4.81 
   5  20   0   16.84    5.14 
  -5 -20   0   21.73    6.33 
  -5 -20   0   21.10    5.93 
  -5 -20   0   11.73    4.24 
   5 -20   0   20.79    4.34 
  -5 -20   0   12.95    4.86 
  -6 -20   0   15.89    6.10 
   6  20   0   21.90    5.87 
  -6 -20   0   13.49    5.08 
  -6 -20   0   14.13    4.68 
  -6 -20   0   13.16    4.42 
  -6 -20   0   15.21    5.37 
   6 -20   0   17.81    3.96 
   6 -20   0   19.29    4.76 
   7 -20   0   11.32    3.06 
   7  20   0    5.21    4.23 
   7 -20   0    9.93    3.73 
  -7 -20   0    7.91    5.54 
  -7 -20   0    4.10    3.47 
  -7 -20   0   17.31    5.43 
  -7 -20   0   20.63    5.83 
  -7 -20   0    4.37    4.07 
  -8 -20   0   23.08    5.51 
   8  20   0   18.84    5.89 
   8 -20   0   17.64    3.71 
  -8 -20   0   10.84    4.44 
  -8 -20   0   18.35    6.15 
  -8 -20   0   10.98    6.44 
  -8 -20   0   13.12    5.13 
   8 -20   0   12.35    4.08 
   8  20   0   18.77    5.80 
  -9 -20   0   -2.53    3.44 
  -9 -20   0   -0.61    3.59 
   9 -20   0    1.47    1.86 
   9  20   0   -3.71    4.15 
  -9 -20   0   -0.35    2.57 
  -9 -20   0   -3.12    2.66 
   9 -20   0   -2.10    2.14 
   9  20   0    3.31    3.46 
  -9 -20   0    1.48    5.02 
  10 -20   0    4.85    3.33 
  10  20   0    5.65    5.43 
 -10 -20   0    0.28    4.44 
  10 -20   0    3.64    2.22 
  10 -20   0   10.15    3.39 
  10  20   0    2.80    4.09 
 -10 -20   0    3.47    3.23 
 -10 -20   0    1.44    5.78 
 -10 -20   0    2.59    3.63 
 -11 -20   0    6.82    3.93 
  11  20   0   28.51    7.37 
 -11 -20   0    9.08    4.21 
  11 -20   0   14.15    3.64 
 -11 -20   0   14.22    5.90 
  11  20   0    2.11    4.41 
 -11 -20   0   10.83    6.83 
 -11 -20   0    8.60    5.66 
  11 -20   0   14.15    3.20 
  12  20   0   -3.30    4.78 
 -12 -20   0   -0.37    3.38 
 -12 -20   0   -0.60    3.00 
 -12 -20   0   -3.47    3.16 
  12 -20   0    4.60    2.49 
 -12 -20   0    3.75    5.03 
  12 -20   0   -1.37    3.16 
 -12 -20   0    6.66    6.22 
  12 -20   0   -0.72    1.74 
  13  20   0    4.05    4.02 
  13 -20   0   -3.58    3.18 
 -13 -20   0    2.62    6.29 
 -13 -20   0    0.58    4.04 
 -13 -20   0    6.54    5.10 
  13 -20   0    4.15    2.03 
  13 -20   0    3.30    2.77 
 -13 -20   0   -2.59    3.24 
 -13 -20   0    4.99    3.97 
  13  20   0    4.87    5.90 
 -14 -20   0    2.10    6.01 
 -14 -20   0   -2.24    3.49 
  14  20   0   -4.12    2.99 
  14 -20   0    0.92    1.75 
 -14 -20   0    0.07    4.50 
  14  20   0    2.08    6.15 
  14 -20   0   -0.27    3.63 
  14 -20   0    2.32    1.98 
 -14 -20   0    2.23    2.97 
 -14 -20   0    0.11    4.70 
  14 -20   0    0.01    2.33 
  15  20   0   17.81    7.94 
   0  21   0   -0.99    2.32 
   0 -21   0   -0.45    1.61 
   0 -21   0   -3.14    2.81 
   0 -21   0   -1.39    2.59 
   0 -21   0    0.59    2.73 
   0 -21   0   -1.74    3.65 
  -1 -21   0    1.48    2.77 
   1 -21   0   -1.70    2.44 
   1 -21   0    3.21    3.63 
  -1 -21   0   10.25    4.19 
  -1 -21   0   -1.87    2.95 
  -1 -21   0   -0.22    2.02 
  -1 -21   0    4.82    3.66 
   1 -21   0    2.91    2.70 
   1  21   0    1.80    2.64 
  -1  21   0    4.22    2.53 
   1 -21   0   -0.56    1.71 
   1 -21   0   -2.27    2.68 
  -2  21   0    8.62    3.41 
  -2 -21   0   11.43    4.41 
   2 -21   0   10.05    3.67 
   2 -21   0   11.43    4.10 
  -2 -21   0    7.24    4.94 
   2 -21   0   12.12    3.80 
  -2 -21   0    8.95    3.57 
  -2 -21   0   15.75    4.90 
  -2 -21   0   10.98    4.36 
   2 -21   0   22.94    4.93 
   2 -21   0    9.06    2.86 
   3 -21   0   22.59    4.41 
  -3 -21   0   28.31    6.27 
  -3 -21   0   21.58    6.52 
   3  21   0   25.17    5.83 
   3 -21   0   19.02    5.22 
  -3 -21   0    9.97    4.21 
  -3 -21   0   24.84    5.69 
   3 -21   0   22.69    4.01 
   3 -21   0   25.19    4.89 
  -3 -21   0   20.98    5.73 
   3 -21   0   20.34    5.19 
   4 -21   0   13.77    4.73 
  -4 -21   0   14.62    4.46 
  -4 -21   0   26.51    5.91 
  -4 -21   0   23.17    5.69 
   4  21   0   13.74    4.70 
  -4 -21   0   16.17    4.91 
  -4 -21   0   28.52    6.89 
   4 -21   0   19.39    4.30 
   4 -21   0   15.33    3.06 
   4 -21   0   14.93    3.42 
   4 -21   0   10.36    4.25 
   5 -21   0    0.13    2.94 
   5 -21   0    0.84    2.89 
  -5 -21   0    1.14    2.81 
   5 -21   0    3.60    2.37 
   5  21   0    0.64    3.07 
  -5 -21   0   -7.29    3.96 
  -5 -21   0    0.97    3.10 
  -5 -21   0    1.96    3.36 
  -5 -21   0    5.41    4.07 
   6 -21   0    9.64    2.80 
  -6 -21   0    6.20    4.25 
  -6 -21   0    3.83    5.45 
  -6 -21   0    3.86    3.22 
  -6 -21   0    5.41    3.94 
  -6 -21   0    3.48    3.97 
   6 -21   0   -1.69    2.89 
   6  21   0    5.99    3.83 
   7  21   0    0.45    3.03 
  -7 -21   0    2.72    2.79 
  -7 -21   0    0.87    3.36 
   7  21   0    4.44    3.63 
  -7 -21   0    1.37    3.67 
  -7 -21   0   -2.06    4.64 
   7 -21   0    0.57    1.97 
  -7 -21   0    3.35    3.70 
   7 -21   0    0.36    2.87 
   8 -21   0   11.78    2.93 
   8 -21   0    7.00    3.52 
  -8 -21   0    5.61    3.54 
   8  21   0    5.14    4.56 
  -8 -21   0    7.28    4.31 
  -8 -21   0    6.30    5.99 
  -8 -21   0   13.90    4.65 
  -8 -21   0   -0.14    3.58 
   8  21   0    6.90    4.01 
  -9 -21   0   -3.37    3.08 
  -9 -21   0    0.26    3.76 
  -9 -21   0   -8.48    2.46 
  -9 -21   0    0.30    2.73 
   9 -21   0    1.51    2.57 
   9  21   0    2.06    3.84 
   9 -21   0    1.78    1.99 
  -9 -21   0    0.20    5.24 
  10 -21   0    0.09    3.27 
 -10 -21   0    3.17    6.44 
 -10 -21   0    2.39    2.96 
  10 -21   0    7.00    3.28 
 -10 -21   0   -2.45    3.09 
 -10 -21   0    5.29    4.91 
  10  21   0    0.38    3.08 
 -10 -21   0    6.59    4.40 
  10 -21   0    5.93    2.18 
  10  21   0    2.23    4.98 
 -11 -21   0   25.73    8.28 
 -11 -21   0    7.89    5.17 
  11 -21   0   14.64    3.39 
  11 -21   0   15.88    4.10 
 -11 -21   0   12.28    4.42 
 -11 -21   0   13.02    5.38 
  11  21   0   15.92    6.63 
 -11 -21   0   12.02    6.12 
  12  21   0   28.50    7.77 
  12  21   0   17.24    6.17 
 -12 -21   0   19.10    6.87 
 -12 -21   0   14.24    5.77 
  12 -21   0   26.57    4.16 
  12 -21   0   17.70    4.35 
 -12 -21   0    9.65    4.95 
  12 -21   0   14.57    5.13 
 -12 -21   0   16.33    7.76 
  13 -21   0    2.10    1.97 
  13  21   0    3.40    4.14 
  13 -21   0    0.24    2.52 
  13 -21   0    2.29    3.46 
  13  21   0   25.95    6.86 
 -13 -21   0    6.40    4.28 
 -13 -21   0    3.56    4.33 
 -13 -21   0   -2.45    5.70 
 -13 -21   0   -0.53    3.73 
 -13 -21   0    2.09    2.90 
  14  21   0    6.51    6.72 
   0 -22   0   28.03    5.68 
   0 -22   0   12.92    5.63 
   0 -22   0   11.94    3.79 
   0 -22   0   36.08    6.41 
   0 -22   0   16.63    4.88 
   0  22   0   32.58    5.87 
  -1 -22   0   17.59    4.54 
  -1 -22   0   22.09    5.47 
   1  22   0   33.08    6.00 
  -1 -22   0   17.10    5.66 
  -1 -22   0   23.26    5.80 
   1 -22   0   16.28    4.14 
   1 -22   0   19.55    5.73 
  -1  22   0   20.23    5.02 
  -1 -22   0   15.36    5.82 
   1 -22   0   24.41    5.30 
   1 -22   0   22.95    5.37 
   1 -22   0   23.53    5.88 
  -2 -22   0    4.62    3.57 
   2 -22   0    4.65    2.29 
  -2 -22   0    3.10    2.78 
   2 -22   0    0.04    2.68 
   2 -22   0    9.00    4.23 
  -2  22   0    6.85    3.21 
   2 -22   0    4.89    3.82 
  -2 -22   0    7.18    5.11 
   2  22   0    6.94    3.74 
   2 -22   0    4.84    3.06 
  -2 -22   0   11.49    4.63 
  -2 -22   0    6.33    3.96 
   3 -22   0   35.35    5.51 
  -3 -22   0   33.92    6.87 
  -3 -22   0   19.84    5.61 
   3 -22   0   13.16    5.77 
   3 -22   0   37.22    5.18 
   3 -22   0   37.93    7.31 
  -3 -22   0   29.66    7.19 
  -3 -22   0   21.40    7.50 
   3 -22   0   35.68    6.54 
  -3 -22   0   33.74    7.40 
   3  22   0   31.46    6.50 
   4  22   0   11.66    4.63 
   4 -22   0    5.80    2.40 
   4 -22   0   13.01    4.27 
  -4 -22   0    0.75    3.69 
   4 -22   0    8.66    3.97 
  -4 -22   0    6.80    4.03 
  -4 -22   0    3.78    2.74 
  -4 -22   0    3.03    3.97 
  -4 -22   0    4.38    5.24 
   4 -22   0    5.21    2.83 
   4 -22   0    3.54    1.80 
  -5 -22   0   -0.62    2.38 
   5  22   0   -2.84    2.79 
   5 -22   0   -0.76    3.09 
   5 -22   0   -0.50    1.88 
  -5 -22   0    2.63    5.26 
  -5 -22   0   -0.95    3.32 
   5 -22   0   -3.13    2.53 
  -5 -22   0    1.11    3.97 
  -5 -22   0    1.85    3.38 
   6 -22   0   16.41    3.87 
  -6 -22   0   12.44    5.06 
  -6 -22   0   13.85    5.13 
   6 -22   0   11.54    4.26 
   6 -22   0    5.52    3.97 
  -6 -22   0    7.47    3.92 
  -6 -22   0   11.79    4.83 
  -7 -22   0    0.66    3.24 
  -7 -22   0   -4.28    4.92 
  -7 -22   0    0.41    3.78 
   7 -22   0    1.71    3.28 
   7 -22   0    4.10    2.28 
  -7 -22   0   -1.18    3.77 
  -7 -22   0    0.68    2.69 
   7  22   0    1.97    3.61 
   8  22   0    5.15    3.90 
   8 -22   0    1.56    2.09 
  -8 -22   0    2.23    2.59 
   8 -22   0   -0.89    2.70 
  -8 -22   0    2.65    3.67 
  -8 -22   0    3.35    4.14 
  -8 -22   0    1.85    3.37 
  -8 -22   0    2.80    5.74 
   8  22   0   -2.08    3.87 
   9  22   0   31.84    7.39 
  -9 -22   0   41.21    8.62 
  -9 -22   0   23.26    9.02 
  -9 -22   0   11.32    6.13 
   9 -22   0   43.68    5.59 
  -9 -22   0   27.04    7.39 
  -9 -22   0   15.61    5.83 
   9 -22   0   30.57    5.93 
  10 -22   0    4.77    3.12 
 -10 -22   0    0.23    4.01 
  10 -22   0    3.08    3.59 
 -10 -22   0    2.39    3.76 
  10  22   0   -1.49    4.83 
 -10 -22   0   -2.40    3.50 
 -11 -22   0    2.99    3.91 
 -11 -22   0   -0.91    2.49 
  11 -22   0    2.90    2.89 
  11  22   0    0.38    4.98 
  11  22   0    0.76    3.88 
 -11 -22   0    2.19    6.15 
 -11 -22   0    2.34    4.63 
  11 -22   0   -0.65    1.69 
 -11 -22   0   -1.13    3.31 
  11 -22   0    7.35    3.76 
 -12 -22   0    2.40    4.52 
  12 -22   0   -1.34    3.66 
 -12 -22   0    2.09    2.86 
  12  22   0   -0.86    3.94 
  12  22   0    2.13    5.35 
 -12 -22   0   -5.04    3.70 
  12 -22   0    0.13    1.69 
 -12 -22   0    3.54    5.06 
  12 -22   0   -0.51    2.28 
 -12 -22   0   23.11    8.08 
   0 -23   0   -3.40    2.75 
   0 -23   0   -0.04    3.99 
   0  23   0   -1.08    2.42 
   0 -23   0    0.68    3.24 
   0 -23   0   -0.31    1.88 
   0 -23   0   -2.86    2.29 
  -1  23   0    0.52    2.70 
   1 -23   0    0.40    1.82 
   1 -23   0   -1.00    3.78 
   1  23   0    0.44    3.01 
   1 -23   0    5.96    3.26 
   1 -23   0   -2.53    2.16 
  -1 -23   0    2.04    3.37 
  -1 -23   0    9.20    3.14 
  -1 -23   0   -7.15    2.59 
   1 -23   0   -3.04    2.96 
  -1 -23   0   -0.61    4.39 
  -1 -23   0    1.65    3.11 
  -2 -23   0    9.97    4.00 
  -2 -23   0   21.74    5.91 
   2 -23   0   22.64    5.06 
  -2 -23   0    7.32    5.70 
   2 -23   0   27.33    6.03 
   2 -23   0   15.27    3.67 
   2  23   0   34.52    6.14 
  -2 -23   0   17.62    5.20 
  -2 -23   0   16.57    5.59 
   2 -23   0    9.74    5.08 
  -3 -23   0    3.45    2.71 
   3 -23   0    4.50    3.81 
   3 -23   0    2.61    3.97 
   3  23   0    4.26    3.45 
  -3 -23   0    2.04    3.51 
  -3 -23   0    4.93    5.11 
   3 -23   0    3.14    1.96 
  -3 -23   0    5.14    4.02 
   3 -23   0    3.93    2.46 
  -3 -23   0   -1.94    3.30 
  -4 -23   0    3.88    5.72 
   4 -23   0    8.28    4.11 
  -4 -23   0    4.23    4.00 
   4 -23   0    6.18    2.09 
   4  23   0    6.55    3.96 
   4 -23   0    7.73    3.16 
  -4 -23   0    1.10    3.86 
  -4 -23   0    9.90    4.72 
  -4 -23   0    3.38    2.78 
   4 -23   0    7.56    4.33 
  -5 -23   0   40.65    8.27 
   5 -23   0   52.20    8.34 
  -5 -23   0   48.98    9.84 
  -5 -23   0   38.23    8.31 
  -5 -23   0   49.29    8.99 
   5  23   0   40.36    8.14 
   5 -23   0   27.35    7.03 
   5 -23   0   34.53    6.63 
  -6 -23   0   -5.62    5.07 
  -6 -23   0   -1.41    3.35 
  -6 -23   0    0.19    2.13 
   6  23   0    1.23    3.61 
   6 -23   0   -0.05    3.15 
  -6 -23   0    0.86    4.02 
   6 -23   0   -1.20    1.74 
   6 -23   0   -1.05    2.93 
  -6 -23   0    0.31    3.75 
   7 -23   0   14.80    4.76 
  -7 -23   0   13.66    5.69 
  -7 -23   0    7.13    3.75 
   7  23   0   20.56    5.64 
  -7 -23   0   24.79    6.62 
   7 -23   0   16.73    3.97 
  -7 -23   0   12.57    6.82 
  -7 -23   0    9.31    4.84 
  -8 -23   0    4.78    4.59 
   8 -23   0    9.65    3.05 
  -8 -23   0    2.37    6.11 
   8  23   0    3.04    3.82 
  -8 -23   0    8.01    4.60 
  -8 -23   0    5.66    3.05 
  -8 -23   0    8.34    4.67 
   8 -23   0    5.95    3.52 
   9 -23   0   27.50    5.62 
  -9 -23   0   31.03    7.09 
  -9 -23   0   23.24    7.10 
  -9 -23   0   14.41    5.46 
   9 -23   0   23.84    4.78 
  -9 -23   0   26.71    7.01 
   9  23   0   17.92    6.32 
  -9 -23   0   15.44    7.91 
 -10 -23   0   -5.22    6.19 
  10  23   0    2.30    4.79 
 -10 -23   0   -4.07    3.45 
  10 -23   0   -0.86    2.65 
  10 -23   0   -2.63    3.14 
 -10 -23   0    4.81    4.48 
  10  23   0    3.54    3.61 
 -10 -23   0   -1.05    3.75 
 -10 -23   0    0.64    2.96 
  10 -23   0    1.60    2.06 
 -11 -23   0   22.70    9.06 
 -11 -23   0   32.45    8.23 
  11 -23   0   32.39    6.93 
 -11 -23   0   48.14    9.90 
 -11 -23   0   33.53   10.07 
  11  23   0   35.85    8.90 
  11 -23   0   47.83    7.49 
  11  23   0   47.38    9.47 
  11 -23   0   41.58    6.08 
 -11 -23   0   20.84    7.35 
   0 -24   0    5.63    4.83 
   0 -24   0    6.03    3.88 
   0 -24   0    3.62    3.54 
   0 -24   0   12.30    4.42 
   0  24   0    9.43    3.76 
   0 -24   0    2.88    2.36 
  -1 -24   0   15.29    5.25 
   1  24   0   13.01    4.31 
  -1 -24   0   10.51    4.69 
  -1 -24   0   10.30    3.53 
  -1 -24   0   11.51    5.78 
   1 -24   0   13.40    5.66 
   1 -24   0   13.74    4.66 
   1 -24   0   18.21    4.89 
   1 -24   0   11.44    5.02 
  -1 -24   0   18.74    5.17 
  -1  24   0   19.40    4.90 
   1 -24   0   12.20    3.43 
  -2 -24   0    1.14    2.48 
  -2 -24   0   -1.24    3.24 
   2 -24   0    2.36    2.04 
  -2 -24   0    7.07    4.42 
   2 -24   0    4.19    4.21 
   2 -24   0    0.69    2.65 
  -2 -24   0    4.31    3.88 
   2 -24   0   10.02    4.75 
   2 -24   0    6.14    3.35 
   2  24   0    3.66    3.28 
  -2 -24   0    3.81    5.38 
   3 -24   0    3.38    2.02 
  -3 -24   0    3.18    3.66 
   3  24   0    7.79    4.23 
   3 -24   0    7.23    2.77 
  -3 -24   0   -1.59    5.22 
   3 -24   0    3.52    2.95 
  -3 -24   0    5.75    4.31 
  -3 -24   0    3.29    2.89 
  -3 -24   0    0.89    3.63 
   3 -24   0    5.70    3.90 
   3 -24   0   -2.13    3.75 
   4 -24   0   16.95    4.87 
   4 -24   0    8.26    4.85 
  -4 -24   0   14.95    5.49 
  -4 -24   0    9.14    3.62 
   4  24   0    8.36    4.47 
  -4 -24   0    3.70    6.16 
  -4 -24   0   24.10    6.06 
   4 -24   0   15.52    4.28 
  -4 -24   0   19.79    5.92 
  -5 -24   0    4.64    4.10 
   5  24   0   -2.05    2.81 
  -5 -24   0   -0.27    3.69 
   5 -24   0    2.46    2.28 
  -5 -24   0    0.31    5.17 
   5 -24   0   -1.14    3.67 
  -5 -24   0    0.85    3.88 
   5 -24   0    9.55    3.73 
  -5 -24   0    0.86    2.59 
   6  24   0    9.51    4.10 
   6 -24   0    4.48    3.65 
  -6 -24   0   -0.03    3.62 
   6 -24   0    0.62    2.07 
  -6 -24   0   -3.77    5.40 
  -6 -24   0   -0.54    3.41 
  -6 -24   0   -0.16    2.51 
  -6 -24   0    1.31    3.75 
   6 -24   0    0.92    3.80 
  -7 -24   0   13.62    5.49 
  -7 -24   0    1.83    3.15 
   7 -24   0   18.99    3.77 
   7 -24   0    9.23    4.51 
  -7 -24   0   13.06    4.94 
  -7 -24   0   -3.09    5.69 
   7 -24   0    9.94    4.36 
   7  24   0   10.42    4.58 
  -7 -24   0   17.21    6.07 
   8 -24   0   31.59    5.22 
   8 -24   0   29.53    6.18 
  -8 -24   0   20.94    6.55 
  -8 -24   0   19.49    7.28 
  -8 -24   0   34.66    8.38 
  -8 -24   0   31.22    9.07 
  -8 -24   0   12.29    4.84 
  -9 -24   0   -0.49    1.83 
   9  24   0    1.10    3.19 
  -9 -24   0   -3.14    3.49 
   9 -24   0    1.41    3.07 
  -9 -24   0    1.77    4.27 
  -9 -24   0   -4.27    5.89 
  -9 -24   0   -3.44    3.64 
   9 -24   0   -0.42    1.88 
   0  25   0    1.38    3.04 
   0 -25   0   -1.25    2.65 
   0 -25   0    4.44    5.30 
   0 -25   0    0.95    3.47 
   0 -25   0   -1.39    1.94 
   0 -25   0    3.05    3.49 
   1 -25   0    3.64    2.63 
   1 -25   0   17.97    4.53 
  -1 -25   0   12.91    4.78 
   1  25   0    6.63    3.84 
  -1 -25   0    8.06    3.12 
  -1  25   0    5.93    3.87 
  -1 -25   0   12.14    4.91 
   1 -25   0    9.52    4.63 
  -1 -25   0   16.94    5.00 
   1 -25   0    7.54    4.13 
  -1 -25   0   10.72    6.25 
   1 -25   0    8.25    5.16 
  -2 -25   0    2.40    3.60 
   2 -25   0    3.63    3.86 
  -2 -25   0    1.23    2.49 
  -2 -25   0   -0.31    3.42 
   2 -25   0   -3.62    4.00 
   2 -25   0    7.96    3.42 
   2 -25   0    0.33    2.78 
   2  25   0   -0.42    2.80 
   2 -25   0   -0.60    1.72 
  -2 -25   0    0.64    5.28 
  -2 -25   0    2.90    4.01 
   3 -25   0   -0.73    2.13 
  -3 -25   0    0.45    3.73 
   3 -25   0   -1.46    2.39 
   3  25   0    0.45    3.04 
  -3 -25   0   -2.32    3.29 
  -3 -25   0    2.08    5.79 
   3 -25   0   -0.22    1.33 
  -3 -25   0    2.16    2.53 
   3 -25   0   -0.16    4.05 
  -3 -25   0    0.42    2.99 
   3 -25   0   -0.45    3.18 
   4 -25   0    3.77    3.81 
  -4 -25   0   -2.52    4.05 
   4  25   0   -2.33    2.45 
  -4 -25   0   -1.23    3.49 
  -4 -25   0   -8.83    5.27 
   4 -25   0    3.19    2.45 
  -4 -25   0    0.88    2.08 
  -4 -25   0   -0.34    3.43 
   4 -25   0   -4.84    3.63 
   5 -25   0   -1.46    2.18 
   5 -25   0   -4.67    3.71 
  -5 -25   0    3.00    3.83 
  -5 -25   0   10.96    5.17 
  -5 -25   0   -1.64    2.07 
  -5 -25   0    0.19    3.80 
   5 -25   0    6.22    3.68 
  -5 -25   0   -2.97    5.61 
   5  25   0   15.53    4.64 
  -6 -25   0   39.18    8.14 
   6 -25   0   34.84    7.74 
   6 -25   0   40.92    6.46 
   6  25   0   40.07    8.22 
   6 -25   0   34.03    7.07 
  -6 -25   0   38.70    8.63 
  -6 -25   0   14.97    9.02 
  -6 -25   0   21.43    7.63 
  -7 -25   0   -2.76    3.68 
   7 -25   0   -6.29    2.39 
   7 -25   0    2.36    2.43 
  -7 -25   0   -5.52    4.34 
   7 -25   0    0.80    3.82 
  -7 -25   0    0.26    2.39 
  -7 -25   0   -1.96    6.44 
   8 -25   0   -1.29    1.81 
  -8 -25   0    2.62    3.79 
   8  25   0   -4.33    3.15 
   0 -26   0    4.20    5.60 
   0 -26   0   -6.01    3.15 
   0 -26   0    4.19    3.86 
   0 -26   0    0.39    3.29 
   0 -26   0    3.22    2.35 
   0  26   0    1.71    3.29 
  -1 -26   0   -2.46    5.16 
  -1 -26   0   -2.32    3.31 
  -1 -26   0    2.59    3.79 
   1 -26   0   -0.95    4.49 
   1  26   0    1.90    3.13 
  -1  26   0    2.64    3.22 
   1 -26   0   -0.79    3.25 
  -1 -26   0    4.37    2.74 
   1 -26   0    0.80    1.93 
  -1 -26   0    0.80    1.75 
   1 -26   0    1.90    3.07 
   1 -26   0   -0.56    3.09 
   2 -26   0   -3.37    3.18 
  -2 -26   0    3.05    4.27 
  -2 -26   0    6.86    5.96 
   2 -26   0   10.01    5.24 
  -2 -26   0   12.32    4.32 
   2 -26   0    6.66    3.58 
   2 -26   0    5.44    2.26 
   2 -26   0    5.08    3.23 
  -2 -26   0    3.03    2.46 
  -2 -26   0    7.20    4.26 
   2  26   0    8.80    4.06 
  -3 -26   0   14.61    7.38 
   3 -26   0   13.53    4.01 
   3 -26   0   -1.04    1.45 
   3 -26   0    2.39    2.27 
   3 -26   0   -6.63    3.81 
   3  26   0   -3.27    2.57 
  -3 -26   0    3.57    4.87 
  -3 -26   0    2.33    3.52 
  -3 -26   0   -0.33    1.97 
   3 -26   0    2.52    4.00 
  -3 -26   0    1.17    3.49 
   4 -26   0    0.02    2.47 
   4  26   0    2.12    3.73 
  -4 -26   0    3.31    4.49 
   4 -26   0    0.79    3.62 
  -4 -26   0    3.53    4.03 
  -4 -26   0    1.10    2.42 
  -4 -26   0    7.35    6.33 
  -4 -26   0   -1.21    3.77 
   5  26   0    3.92    3.78 
   5 -26   0    4.58    4.27 
   5 -26   0    2.75    2.65 
  -5 -26   0    2.83    2.70 
  -5 -26   0    2.24    6.59 
  -5 -26   0    1.12    4.54 
   5 -26   0   -1.23    4.01 
  -5 -26   0    3.69    4.41 
  -5 -26   0    5.00    4.00 
   2   0  -1    7.38    1.60 
   2   0   1    4.92    1.35 
  -2   0  -1    9.55    1.57 
   2   0   1    7.95    1.94 
  -2   0   1    9.16    1.73 
  -2   0  -1    7.82    1.66 
  -2   0   1   10.36    1.78 
   2   0  -1    8.35    1.87 
  -2   0   1    7.65    1.48 
  -3   0   1    4.65    1.57 
  -3   0  -1    9.63    1.26 
   3   0  -1    6.49    1.67 
   3   0   1    8.21    2.05 
   3   0   1    6.55    1.18 
  -3   0   1    6.66    1.75 
  -3   0   1    5.28    2.06 
  -3   0  -1   11.43    2.21 
   3   0   1    7.51    2.16 
   3   0   1    9.97    2.12 
   3   0  -1    4.78    1.57 
   3   0  -1    6.67    2.10 
  -3   0  -1    7.42    1.80 
   4   0  -1   88.90   12.24 
   4   0   1   88.88   11.67 
  -4   0   1   89.15   12.17 
   4   0   1  106.33   12.51 
  -4   0  -1  102.67   12.37 
  -4   0  -1  103.14   12.22 
  -4   0  -1   96.17   11.69 
  -4   0   1   91.49   12.22 
   4   0   1  100.20   12.23 
  -4   0   1  106.22   12.42 
   4   0  -1  104.15   12.47 
   4   0   1   89.58   12.23 
   4   0  -1   87.72   12.12 
  -5   0  -1  494.26   61.76 
  -5   0  -1  541.84   62.34 
   5   0   1  511.70   62.36 
   5   0  -1  513.86   62.32 
  -5   0   1  496.33   62.24 
   5   0   1  480.07   62.26 
   5   0   1  507.40   62.29 
   5   0  -1  561.34   62.45 
  -5   0  -1  505.26   62.27 
  -5   0   1  507.89   62.32 
  -5   0   1  546.89   62.37 
   5   0  -1  475.58   62.19 
  -6   0   1    9.10    4.35 
   6   0   1    6.85    2.41 
   6   0  -1    7.25    3.39 
   6   0   1    7.87    3.19 
   6   0  -1    6.34    2.42 
   6   0  -1    6.17    2.32 
  -6   0  -1    6.23    2.89 
  -6   0   1    6.54    2.60 
   6   0   1    9.97    2.84 
  -6   0  -1    8.61    2.99 
  -6   0   1    4.10    2.91 
  -6   0  -1    5.95    1.32 
  -7   0   1   28.77    4.82 
   7   0   1   20.38    4.26 
  -7   0   1   23.29    4.17 
  -7   0  -1   20.18    4.42 
   7   0   1   23.08    4.73 
   7   0  -1   25.06    4.51 
   7   0  -1   28.78    5.04 
   7   0   1   14.70    3.97 
  -7   0   1   16.17    3.95 
  -7   0  -1   19.46    3.91 
   7   0  -1   18.34    3.96 
  -7   0  -1   17.78    2.97 
   8   0   1    7.32    2.84 
   8   0  -1    6.61    3.73 
   8   0   1   15.90    4.00 
   8   0  -1    8.73    2.95 
  -8   0  -1   10.22    3.49 
  -8   0   1    7.70    3.47 
  -8   0  -1    8.64    3.09 
   8   0  -1    5.82    2.56 
  -8   0   1    8.76    3.04 
   8   0   1    4.79    2.68 
  -8   0   1    9.31    3.01 
  -8   0  -1    9.63    1.72 
  -9   0   1  207.22   27.57 
   9   0  -1  218.80   27.68 
  -9   0   1  243.41   27.82 
  -9   0  -1  199.56   26.59 
  -9   0   1  230.89   27.83 
  -9   0  -1  252.25   27.87 
   9   0   1  217.25   27.62 
   9   0  -1  228.20   28.01 
   9   0   1  199.04   27.53 
   9   0  -1  201.79   27.47 
   9   0   1  228.49   27.93 
  -9   0  -1  217.08   27.67 
  10   0  -1  127.08   15.68 
  10   0  -1  107.84   16.19 
 -10   0  -1  113.76   15.67 
 -10   0  -1  110.68   15.78 
  10   0   1   95.81   15.46 
 -10   0   1  114.98   15.65 
  10   0  -1  120.57   15.79 
  10   0   1  122.31   16.22 
  10   0   1  112.21   15.62 
 -10   0   1  109.61   15.90 
 -10   0   1  131.38   15.91 
 -10   0  -1  116.85   14.48 
 -10   0   1  125.14   14.57 
  11   0   1   17.86    4.94 
  11   0  -1   17.28    4.51 
  11   0   1   17.40    4.45 
  11   0   1   27.57    6.05 
 -11   0  -1   23.02    5.32 
  11   0  -1   17.69    4.51 
 -11   0  -1   21.45    3.32 
 -11   0   1   19.30    5.11 
  11   0  -1   22.59    5.52 
 -11   0   1   28.11    5.81 
 -11   0   1   17.99    4.73 
 -11   0   1   22.51    3.35 
 -11   0  -1   24.89    5.38 
 -12   0   1   81.51   10.99 
 -12   0  -1   82.84   10.96 
  12   0  -1   64.38   11.50 
  12   0   1   68.27   10.62 
  12   0  -1   61.60   10.64 
 -12   0  -1   69.98   11.12 
 -12   0   1   80.15   11.37 
 -12   0  -1   70.33    9.24 
  12   0   1   73.19   11.36 
 -12   0   1   75.00    9.35 
  12   0   1   76.08   10.84 
  12   0  -1   68.40   10.57 
  13   0  -1    1.05    2.82 
 -13   0  -1    1.80    2.83 
  13   0   1    3.74    2.73 
  13   0   1    0.69    3.60 
 -13   0   1    3.21    1.51 
 -13   0  -1    4.15    3.52 
  13   0  -1    8.94    3.34 
 -13   0  -1    4.01    1.41 
 -13   0   1    7.96    3.93 
  13   0   1    2.90    2.71 
 -13   0   1    2.55    2.88 
  13   0  -1    3.86    3.79 
 -14   0  -1    9.64    4.44 
 -14   0   1    7.69    4.31 
  14   0   1   13.05    4.45 
 -14   0  -1    6.86    3.66 
  14   0   1   12.61    5.19 
  14   0  -1   11.21    4.26 
  14   0  -1    9.62    3.83 
  14   0   1    9.65    3.66 
 -14   0  -1   10.67    2.16 
 -14   0   1   13.82    4.42 
 -14   0   1    8.52    2.15 
  14   0  -1    6.49    4.83 
  15   0   1    5.12    3.66 
 -15   0  -1    3.99    1.46 
  15   0   1    3.79    3.12 
 -15   0  -1   -0.13    3.65 
 -15   0   1    4.44    3.25 
 -15   0   1    3.09    4.08 
  15   0   1   -2.74    3.57 
  15   0  -1    4.23    2.67 
 -15   0   1    1.19    1.41 
 -15   0  -1    4.86    2.95 
  15   0  -1    5.62    4.46 
  15   0  -1    5.85    3.32 
  16   0   1   23.39    6.01 
 -16   0   1   16.43    3.06 
  16   0  -1   11.04    4.41 
  16   0   1   21.34    5.57 
  16   0  -1   15.24    6.11 
 -16   0   1   20.43    6.07 
 -16   0  -1   15.33    2.83 
  16   0   1   11.77    5.72 
 -16   0   1   14.01    4.97 
  16   0  -1   14.11    5.23 
 -16   0  -1   23.68    6.13 
  17   0   1   19.95    5.79 
  17   0  -1   27.90    5.62 
  17   0   1    8.91    4.88 
  17   0  -1   22.23    5.98 
 -17   0   1   10.50    5.96 
 -17   0  -1   19.15    6.34 
 -17   0   1   20.97    5.97 
 -17   0  -1   17.58    3.07 
 -17   0  -1   16.66    4.99 
  17   0   1   14.59    6.73 
 -17   0   1   22.03    3.48 
  17   0  -1   14.07    6.80 
  18   0   1    3.85    3.93 
 -18   0   1    4.88    1.79 
 -18   0   1   10.63    5.07 
  18   0  -1   -4.61    4.45 
 -18   0  -1    1.79    4.81 
 -18   0   1    3.30    4.01 
  18   0  -1    3.58    3.55 
 -18   0  -1    3.89    1.51 
 -18   0  -1   -1.00    2.19 
  18   0   1    4.33    3.56 
  18   0  -1    3.32    3.36 
  18   0   1   -5.14    4.64 
  19   0  -1    9.80    5.87 
 -19   0   1    3.70    5.10 
  19   0  -1    1.48    3.76 
 -19   0  -1    6.45    5.38 
 -19   0  -1    4.45    1.40 
  19   0   1    1.96    5.21 
 -19   0   1    7.32    1.86 
  19   0   1   -3.16    3.30 
  19   0   1    3.37    3.58 
  19   0  -1    7.07    4.31 
  20   0  -1   -1.24    2.88 
 -20   0   1    2.32    1.36 
 -20   0  -1   -9.68    3.80 
  20   0   1   -5.58    5.28 
  20   0  -1    3.06    3.44 
  20   0  -1    1.46    5.37 
  20   0   1   -0.53    3.48 
  20   0   1    0.33    3.97 
 -20   0   1    2.02    5.27 
 -20   0   1    1.99    1.52 
  21   0   1   78.82   11.03 
  21   0  -1   50.75   12.01 
  21   0   1   27.82   11.04 
  21   0  -1   62.38   11.96 
 -21   0   1   48.04    6.77 
 -21   0   1   55.04    6.77 
 -21   0   1   54.85   11.01 
 -21   0  -1   43.80   10.70 
  21   0  -1   45.03    9.95 
  21   0   1   61.81   11.75 
  22   0   1    7.36    5.31 
 -22   0  -1    6.13    4.89 
 -22   0  -1    0.17    5.86 
  22   0  -1    6.62    6.43 
  22   0  -1    4.86    4.77 
  22   0   1    2.95    4.83 
 -22   0   1   12.16    6.55 
  22   0  -1    4.33    4.34 
 -22   0   1    2.83    3.97 
  22   0   1    1.69    5.77 
  -2   1   1  131.10   15.91 
  -2  -1  -1  123.74   15.95 
   2   1  -1  140.24   16.07 
   2  -1   1  128.51   15.86 
  -2   1   1  129.48   15.75 
  -2   1   1  144.56   15.95 
  -2  -1  -1  118.05   15.78 
   2   1  -1  123.23   15.95 
  -2  -1  -1  142.88   16.06 
   2  -1   1  135.03   15.87 
  -2   1   1  121.76   15.78 
  -2  -1  -1  121.68   16.00 
   2  -1  -1  114.60   15.12 
   2   1   1  118.71   15.36 
   2   1   1  114.88   15.16 
   2   1   1  128.68   15.38 
  -2   1  -1  118.19   15.21 
  -2  -1   1  121.53   15.36 
  -2  -1   1  139.34   15.44 
  -2  -1   1  125.11   15.36 
   2  -1  -1  136.34   15.34 
   2  -1  -1  115.18   15.16 
   2  -1  -1  125.20   15.32 
  -2   1  -1  133.37   15.21 
   2   1   1  134.95   15.47 
   3   1  -1   41.49    5.29 
  -3  -1  -1   33.52    5.40 
  -3  -1  -1   36.52    5.15 
  -3   1   1   37.56    4.92 
   3   1  -1   32.18    5.10 
   3   1  -1   40.73    5.52 
  -3   1   1   39.25    5.10 
   3  -1   1   37.01    5.18 
  -3   1   1   39.35    5.26 
   3  -1   1   32.29    4.98 
  -3  -1  -1   34.83    4.74 
  -3  -1  -1   36.88    5.36 
  -3   1  -1   38.80    5.32 
   3   1   1   40.34    5.08 
   3   1   1   38.00    5.55 
   3  -1  -1   37.68    5.58 
  -3  -1   1   40.44    5.79 
   3   1   1   37.37    5.53 
   3   1   1   41.49    5.86 
  -3  -1   1   39.07    5.58 
   3  -1  -1   37.44    5.22 
  -3  -1   1   59.97    6.57 
   3  -1  -1   37.16    5.41 
  -3   1  -1   39.61    5.41 
  -4  -1  -1  213.84   27.92 
   4   1  -1  234.64   28.00 
  -4   1   1  209.64   27.84 
  -4  -1  -1  243.29   28.07 
  -4   1   1  219.72   27.76 
  -4  -1  -1  223.41   28.02 
  -4  -1  -1  215.46   27.53 
   4  -1   1  244.29   27.92 
   4  -1   1  234.80   27.86 
  -4   1   1  236.81   27.93 
   4   1  -1  235.94   28.09 
   4   1  -1  212.79   27.90 
  -4  -1   1  218.33   26.57 
  -4  -1   1  207.42   26.52 
   4  -1  -1  214.36   26.47 
  -4   1  -1  213.61   26.41 
   4   1   1  234.21   26.72 
   4  -1  -1  205.97   26.32 
  -4   1  -1  225.97   26.44 
   4   1   1  199.54   26.10 
   4   1   1  198.21   26.51 
   4  -1  -1  229.99   26.60 
  -4  -1   1  223.32   26.65 
   5   1  -1   30.20    6.07 
   5  -1   1   42.80    6.13 
   5   1  -1   38.42    5.81 
   5  -1   1   36.02    5.69 
  -5  -1  -1   40.69    6.16 
  -5  -1  -1   36.72    5.05 
   5  -1   1   38.25    5.78 
  -5   1   1   34.23    5.77 
  -5  -1  -1   37.01    5.95 
  -5  -1  -1   52.95    7.38 
  -5   1   1   38.98    5.69 
  -5   1   1   37.44    5.67 
   5   1  -1   34.72    5.87 
   5  -1  -1   36.54    5.41 
   5   1   1   37.67    5.78 
  -5  -1   1   36.23    6.03 
   5   1   1   34.60    5.78 
  -5   1  -1   32.70    5.46 
  -5  -1   1   40.41    6.02 
   5  -1  -1   36.07    5.81 
   5   1   1   44.67    6.43 
   5  -1  -1   33.56    5.60 
  -5   1  -1   38.59    5.66 
   5   1   1   33.35    4.83 
  -5  -1   1   38.15    5.87 
   6  -1   1   39.16    5.96 
   6   1  -1   35.39    5.96 
  -6  -1  -1   35.45    6.26 
   6   1  -1   39.84    6.06 
  -6  -1  -1   35.87    5.10 
   6   1  -1   39.23    6.48 
   6  -1   1   32.60    6.05 
  -6  -1  -1   43.64    6.55 
  -6  -1  -1   39.93    6.10 
   6  -1   1   41.75    6.00 
  -6   1   1   40.42    6.00 
  -6   1   1   31.18    5.80 
  -6   1   1   42.77    6.22 
  -6   1  -1   38.21    4.81 
  -6  -1   1   30.78    5.89 
   6   1   1   37.74    6.19 
   6  -1  -1   36.72    5.76 
  -6  -1   1   39.90    6.31 
   6  -1  -1   38.01    6.08 
  -6  -1   1   38.57    6.47 
  -6   1  -1   37.34    5.88 
   6  -1  -1   39.94    6.41 
   6   1   1   58.82    8.34 
  -6   1  -1   41.67    6.26 
   6   1   1   37.25    6.65 
  -7   1   1   42.53    6.54 
   7  -1   1   37.40    6.20 
   7   1  -1   49.48    6.90 
   7   1  -1   38.47    6.22 
  -7  -1  -1   32.31    5.97 
  -7  -1  -1   39.21    5.27 
  -7   1   1   32.46    6.06 
  -7   1   1   34.54    6.04 
  -7  -1  -1   37.60    6.52 
  -7  -1  -1   43.66    6.74 
   7  -1   1   49.99    7.16 
   7   1  -1   41.97    6.89 
  -7   1  -1   36.59    6.26 
   7  -1  -1   49.67    7.10 
  -7  -1   1   41.56    6.59 
  -7  -1   1   42.20    6.69 
  -7   1  -1   39.38    6.44 
  -7   1  -1   40.35    5.05 
   7  -1  -1   42.14    6.23 
  -7  -1   1   44.18    6.92 
   7   1   1   31.26    6.09 
   7   1   1   34.94    6.72 
   7   1   1   40.38    6.47 
   7  -1  -1   40.73    6.69 
  -8   1   1   45.33    6.58 
   8  -1   1   44.77    6.79 
  -8  -1  -1   30.91    5.94 
   8  -1   1   25.02    5.53 
   8   1  -1   53.78    7.22 
  -8  -1  -1   36.86    6.56 
   8   1  -1   33.04    6.00 
  -8  -1  -1   44.68    7.03 
  -8   1   1   36.58    6.46 
   8   1  -1   46.38    7.45 
  -8  -1  -1   34.76    5.09 
  -8   1   1   40.39    6.25 
   8  -1   1   39.17    6.24 
  -8   1  -1   30.29    4.51 
   8   1   1   35.59    6.53 
   8  -1  -1   44.65    7.00 
   8  -1  -1   39.45    6.04 
   8  -1  -1   33.69    5.82 
  -8   1  -1   37.02    6.33 
   8   1   1   25.54    5.61 
  -8  -1   1   35.15    6.33 
  -8  -1   1   40.61    6.31 
   8   1   1   48.50    6.97 
  -8   1  -1   42.13    6.34 
  -8  -1   1   39.87    6.82 
  -9  -1  -1    0.18    2.04 
  -9   1   1    1.44    2.36 
  -9  -1  -1    1.34    3.02 
   9   1  -1    2.16    2.51 
   9   1  -1   -0.50    3.32 
   9   1  -1    0.99    2.20 
   9  -1   1   -1.53    2.24 
   9  -1   1    1.28    2.21 
  -9   1   1   -4.18    2.39 
  -9   1   1    2.97    2.52 
   9  -1   1   -1.03    2.97 
  -9  -1  -1    1.37    1.31 
   9   1   1    0.78    3.26 
  -9   1  -1    3.82    3.04 
  -9  -1   1    2.43    2.40 
  -9   1  -1    2.43    2.25 
  -9   1  -1    2.10    0.99 
  -9  -1   1   -2.35    2.91 
   9  -1  -1    0.91    2.22 
   9  -1  -1   -0.56    2.13 
   9   1   1    1.63    2.44 
   9   1   1    3.45    2.13 
   9  -1  -1    2.36    3.34 
  -9  -1   1    2.29    1.34 
  -9  -1   1    0.95    2.03 
 -10   1   1   12.00    4.10 
  10  -1   1   12.21    3.67 
  10  -1   1   10.27    4.24 
 -10   1   1   10.25    3.40 
  10   1  -1    6.43    3.17 
  10   1  -1   12.47    3.50 
  10   1  -1   11.65    4.57 
 -10  -1  -1   14.10    2.42 
 -10  -1  -1   20.38    4.72 
  10  -1   1   19.98    4.32 
 -10  -1  -1   18.90    4.74 
  10  -1  -1   17.98    4.41 
 -10  -1   1   10.95    3.72 
 -10  -1   1   20.61    3.08 
 -10   1  -1   13.86    3.71 
  10   1   1   11.21    4.50 
 -10  -1   1   10.03    4.27 
  10  -1  -1   20.61    4.90 
  10   1   1   13.64    3.87 
 -10   1  -1   15.15    4.33 
  10   1   1    9.83    3.26 
  10  -1  -1   14.07    3.63 
 -10   1  -1   16.73    2.44 
 -10  -1   1   18.82    4.22 
  11   1  -1   21.38    5.48 
  11  -1   1   30.78    6.08 
  11   1  -1   20.79    5.98 
  11  -1   1   20.91    5.60 
  11  -1   1   25.70    4.96 
 -11  -1  -1   21.03    4.89 
  11   1  -1   31.66    5.45 
 -11  -1  -1   17.67    5.41 
 -11   1   1   22.14    3.52 
 -11  -1  -1   27.24    3.78 
 -11   1   1   20.38    4.66 
 -11   1   1   20.87    5.38 
  11  -1  -1   21.25    5.50 
 -11  -1   1   32.51    5.75 
  11  -1  -1   21.64    4.57 
 -11   1  -1   21.30    5.14 
 -11  -1   1   30.01    5.70 
 -11  -1   1   27.69    3.91 
  11   1   1   15.81    4.10 
  11   1   1   27.63    5.99 
  11  -1  -1   13.62    4.01 
 -11   1  -1   24.18    3.27 
  11   1   1   24.19    5.02 
 -11  -1   1   22.65    5.52 
 -11   1  -1   20.09    4.79 
 -12   1   1   32.42    6.39 
 -12   1   1   25.88    5.89 
  12   1  -1   27.03    6.41 
  12  -1   1   36.35    6.99 
 -12  -1  -1   26.05    4.21 
  12   1  -1   27.67    6.09 
  12  -1   1   28.44    5.80 
 -12   1   1   24.92    3.94 
  12   1  -1   31.37    6.09 
 -12  -1  -1   29.83    7.63 
 -12  -1  -1   24.23    6.04 
  12  -1   1   26.17    5.72 
  12  -1  -1   30.45    5.92 
 -12  -1   1   32.20    6.48 
  12   1   1   24.90    5.81 
  12  -1  -1   24.62    5.30 
 -12  -1   1   24.18    5.57 
 -12   1  -1   29.49    3.88 
  12   1   1   20.66    6.27 
 -12  -1   1   31.10    6.51 
  12   1   1   30.44    6.08 
  12  -1  -1   28.54    6.43 
 -12   1  -1   23.35    5.86 
 -12   1  -1   37.65    6.70 
 -12  -1   1   26.73    4.41 
 -13  -1  -1   37.57    8.23 
  13   1  -1   49.09    9.78 
  13   1  -1   57.84    9.06 
 -13   1   1   57.07    7.10 
  13  -1   1   57.07    8.83 
 -13   1   1   62.56    9.84 
  13  -1   1   73.37   10.18 
  13  -1   1   59.73    8.83 
 -13  -1  -1   52.58    9.51 
 -13  -1  -1   52.37    7.28 
  13   1  -1   48.44    8.60 
 -13   1   1   52.68    9.19 
  13   1   1   72.59   11.14 
 -13  -1   1   70.50    9.62 
 -13   1  -1   45.31    9.36 
  13  -1  -1   42.80    9.73 
 -13  -1   1   53.27    7.67 
 -13  -1   1   60.21    9.41 
 -13  -1   1   59.39    9.96 
  13   1   1   58.67    9.30 
 -13   1  -1   49.28    9.22 
  13   1   1   56.44    9.21 
  13  -1  -1   63.17    9.40 
  13  -1  -1   52.90    8.89 
 -13   1  -1   61.37    7.34 
 -14   1   1   60.60    7.92 
  14   1  -1   60.68    9.73 
  14  -1   1   44.61    9.17 
  14  -1   1   63.23   10.95 
 -14  -1  -1   75.09   11.27 
  14   1  -1   66.75   10.10 
  14   1  -1   65.85   11.21 
 -14  -1  -1   60.79    8.19 
 -14   1   1   64.55   10.56 
 -14  -1  -1   85.77   13.77 
  14  -1   1   57.55    9.66 
 -14   1   1   63.53    9.71 
  14   1   1   74.64   10.94 
  14   1   1   55.92   10.40 
 -14   1  -1   52.27    7.33 
  14  -1  -1   64.85   10.93 
  14  -1  -1   63.60    9.28 
  14  -1  -1   69.06   10.50 
  14   1   1   57.57    9.44 
 -14  -1   1   59.93    9.53 
 -14  -1   1   48.69    9.83 
 -14  -1   1   59.80    7.82 
 -14   1  -1   56.80    9.89 
 -14   1  -1   50.27    9.64 
 -15   1   1    5.87    3.26 
 -15  -1  -1   10.57    2.26 
 -15  -1  -1    5.17    2.96 
 -15   1   1    7.88    1.85 
  15  -1   1    6.16    4.69 
  15   1  -1    0.47    4.20 
 -15   1   1    4.42    4.00 
  15   1  -1    5.37    3.40 
 -15  -1  -1    5.66    4.37 
  15   1  -1   11.49    4.00 
  15  -1   1    5.30    3.19 
  15  -1   1    7.17    3.75 
 -15  -1   1    9.65    4.67 
 -15  -1   1    9.11    2.26 
  15   1   1   11.75    3.94 
  15  -1  -1    4.67    3.17 
  15  -1  -1    9.19    5.02 
  15  -1  -1    7.65    3.61 
 -15  -1   1   10.85    4.07 
  15   1   1    6.81    4.81 
  15   1   1    3.32    3.00 
 -15   1  -1    3.99    3.99 
 -15   1  -1    9.71    1.70 
 -15   1  -1    3.28    3.43 
  16   1  -1   27.97    6.76 
  16   1  -1   17.04    7.21 
 -16  -1  -1   29.11    7.27 
  16  -1   1   18.58    5.80 
  16  -1   1   22.63    7.26 
 -16  -1  -1   39.93    7.49 
 -16   1   1   27.38    6.69 
 -16   1   1   31.02    7.19 
  16  -1   1   35.90    6.96 
 -16  -1  -1   35.84    4.82 
  16   1  -1   29.54    6.98 
 -16   1   1   33.53    4.48 
 -16   1  -1   27.75    6.91 
 -16  -1   1   36.82    4.99 
  16   1   1   33.03    7.18 
 -16  -1   1   33.04    7.55 
 -16   1  -1   23.22    5.83 
  16  -1  -1   34.70    6.78 
 -16   1  -1   27.02    3.86 
  16   1   1   29.61    8.02 
  16  -1  -1   19.41    5.51 
  16  -1  -1   23.77    7.32 
 -16  -1   1   21.15    6.80 
  16   1   1   33.38    6.82 
  17  -1   1    7.43    4.07 
  17   1  -1    6.75    3.99 
  17  -1   1    6.50    3.90 
  17   1  -1    4.37    3.82 
 -17  -1  -1    9.22    2.22 
 -17   1   1    0.68    4.68 
 -17  -1  -1    0.24    4.31 
  17  -1   1    2.46    4.97 
  17   1  -1   11.41    5.60 
 -17   1   1    2.25    3.10 
 -17   1   1    5.90    1.74 
 -17  -1  -1   17.50    4.49 
  17   1   1    3.18    3.56 
  17   1   1    7.21    5.51 
  17   1   1    6.57    4.46 
  17  -1  -1    6.03    3.98 
  17  -1  -1   13.68    4.46 
 -17  -1   1   11.39    5.01 
 -17   1  -1    5.25    3.93 
 -17  -1   1    6.51    4.37 
 -17   1  -1    5.96    4.91 
  17  -1  -1    3.02    5.03 
 -17  -1   1    7.94    2.35 
 -18  -1  -1   -0.13    1.52 
  18  -1   1   -1.63    2.74 
 -18   1   1   -0.11    1.08 
 -18  -1  -1   -2.44    4.07 
 -18   1   1    0.28    1.19 
 -18   1   1    1.60    2.96 
 -18  -1  -1   -0.75    3.72 
  18  -1   1   -3.51    4.63 
  18  -1   1    1.63    3.43 
 -18   1   1    3.28    4.61 
  18   1  -1    1.47    3.07 
  18   1  -1    4.43    4.88 
  18   1  -1    0.78    3.07 
  18  -1  -1    2.29    3.57 
  18   1   1    6.31    5.29 
 -18  -1   1   -1.65    1.52 
  18   1   1    1.32    3.33 
 -18   1  -1   -1.92    4.33 
  18  -1  -1    0.81    4.65 
 -18  -1   1   -1.70    2.73 
 -18  -1   1   -2.27    4.23 
  18   1   1   -0.49    3.02 
  18  -1  -1   -2.07    2.80 
 -18   1  -1   -3.06    2.13 
  19  -1   1    6.66    3.97 
 -19   1   1    9.75    1.80 
 -19   1   1   11.55    1.88 
 -19  -1  -1    7.11    2.21 
 -19  -1  -1    8.49    5.49 
  19   1  -1   12.84    4.89 
  19   1  -1    6.08    5.78 
  19  -1   1   -1.53    5.54 
  19   1  -1    0.37    3.96 
  19  -1   1    9.21    4.64 
 -19   1   1    4.41    5.05 
 -19   1  -1   -0.77    2.64 
  19   1   1    7.20    4.61 
  19  -1  -1    2.58    3.73 
 -19  -1   1    2.45    4.76 
  19   1   1    8.45    5.62 
  19  -1  -1    3.86    5.52 
  19   1   1    3.68    4.55 
  19  -1  -1    7.29    3.97 
 -19   1  -1    5.37    5.13 
  20   1  -1    9.65    5.18 
  20  -1   1   -0.62    5.55 
  20   1  -1    4.61    6.15 
 -20  -1  -1    1.70    5.27 
 -20   1   1    5.63    5.35 
  20   1  -1   17.00    5.49 
  20  -1   1    5.31    4.99 
  20  -1   1    7.99    4.56 
  20   1   1    7.32    6.35 
  20  -1  -1    7.72    4.50 
  20  -1  -1    1.03    6.31 
  20   1   1   11.13    5.52 
 -20  -1   1   19.49    3.12 
 -20  -1   1   11.31    6.50 
 -20   1  -1   11.22    6.16 
  20   1   1   14.62    5.15 
  20  -1  -1   16.58    5.17 
 -21  -1  -1   18.22    7.35 
 -21   1   1    3.99    5.03 
  21   1  -1   22.25    6.08 
  21  -1   1   10.48    6.94 
 -21   1   1   26.04    7.15 
  21   1  -1    3.26    6.59 
 -21  -1  -1   24.58    3.26 
  21  -1   1   26.05    6.53 
  21   1  -1   22.80    7.55 
  21  -1   1   24.62    6.58 
  21  -1  -1   10.18    7.59 
 -21   1  -1   19.95    7.05 
  21   1   1   11.57    7.67 
  21  -1  -1   25.35    7.50 
 -21   1  -1   34.13    8.25 
  21   1   1   30.31    7.65 
  21   1   1   26.79    7.53 
 -21  -1   1   13.11    7.29 
 -21  -1   1   26.22    4.01 
  21  -1  -1   25.35    6.48 
  22  -1   1    5.35    6.73 
 -22  -1  -1    2.57    5.70 
  22   1  -1    6.41    4.90 
 -22   1   1    6.93    3.94 
  22  -1   1   33.96    6.73 
  22   1  -1    3.44    4.29 
 -22   1   1   -0.19    5.29 
  22   1  -1    1.30    6.09 
  22   1   1   -2.01    6.73 
 -22   1  -1   11.23    6.38 
  22  -1  -1    9.63    6.46 
 -22  -1   1    8.09    1.94 
  22   1   1   12.97    5.50 
  22  -1  -1    1.16    4.26 
 -22  -1   1    4.50    1.89 
 -22  -1   1    8.90    6.33 
  22   1   1    5.08    4.55 
 -22  -1   1    7.09    4.70 
  22  -1  -1    3.46    4.11 
 -22   1  -1    7.13    3.66 
   0   2  -1   -0.24    2.21 
  -1  -2  -1    4.91    1.22 
  -1   2   1    6.24    1.15 
  -1   2   1    5.47    1.06 
  -1  -2  -1    5.76    1.93 
   1   2  -1    5.71    1.12 
   1   2  -1    4.57    1.23 
  -1  -2  -1    0.88    1.28 
   1   2  -1    8.46    1.52 
   1   2   1    2.61    0.94 
   1   2   1    4.00    1.41 
  -1  -2   1    0.67    1.00 
   1   2   1    5.40    1.22 
   1   2   1    2.05    0.71 
   1  -2  -1    1.90    0.98 
   1  -2  -1    0.31    0.95 
  -1  -2   1   -0.34    1.19 
  -1  -2   1   -0.15    0.70 
  -2   2   1   46.34    6.18 
   2   2  -1   37.11    6.32 
   2   2  -1   59.56    6.63 
  -2  -2  -1   49.92    6.22 
   2   2  -1   51.80    6.41 
  -2   2   1   43.97    6.05 
  -2  -2  -1   49.12    6.50 
   2  -2   1   51.06    6.06 
  -2  -2  -1   48.70    6.37 
  -2  -2  -1   52.71    6.62 
  -2   2  -1   44.49    5.61 
   2  -2  -1   52.42    5.87 
   2  -2  -1   41.11    5.61 
   2   2   1   42.40    5.73 
  -2  -2   1   41.10    6.03 
  -2  -2   1   46.44    5.95 
   2   2   1   42.50    6.00 
  -2  -2   1   52.30    6.12 
   2   2   1   39.39    5.94 
   2  -2  -1   47.38    5.82 
   2   2   1   45.70    6.22 
   3   2  -1   53.40    8.60 
  -3   2   1   68.65    8.52 
  -3  -2  -1   61.77    8.38 
  -3   2   1   64.65    8.21 
   3  -2   1   69.20    8.42 
  -3   2   1   76.71    8.59 
  -3  -2  -1   74.52    9.03 
  -3  -2  -1   69.91    8.74 
   3   2  -1   64.25    8.71 
   3  -2   1   76.45    8.47 
  -3  -2  -1   54.96    8.74 
   3   2  -1   63.01    8.95 
   3  -2  -1   68.01    8.15 
  -3  -2   1   53.93    8.32 
   3   2   1   55.25    8.28 
   3  -2  -1   60.43    7.76 
   3  -2  -1   52.98    7.82 
   3   2   1   64.11    8.33 
  -3  -2   1   75.17    8.56 
  -3   2  -1   71.80    7.90 
   3   2   1   64.63    8.58 
   3  -2  -1   64.40    8.21 
  -3   2  -1   62.14    7.93 
  -3  -2   1   66.33    8.30 
   3   2   1   62.31    7.92 
   4   2  -1   35.63    5.77 
  -4   2   1   37.87    5.47 
  -4   2   1   36.42    4.93 
  -4   2   1   43.57    5.67 
   4  -2   1   41.82    5.65 
   4   2  -1   32.98    5.70 
   4  -2   1   35.68    5.40 
  -4  -2  -1   42.19    6.21 
  -4  -2  -1   39.71    5.76 
   4   2  -1   43.49    6.52 
  -4  -2  -1   38.75    5.20 
  -4  -2  -1   35.19    5.85 
   4  -2  -1   36.11    5.70 
  -4   2  -1   44.20    5.62 
  -4  -2   1   44.59    6.00 
  -4  -2   1   39.69    6.36 
   4  -2  -1   36.92    5.40 
   4  -2  -1   42.34    6.01 
   4   2   1   39.01    5.32 
   4   2   1   43.96    6.53 
  -4   2  -1   40.74    5.55 
  -4  -2   1   35.52    6.01 
   4   2   1   37.58    5.94 
   4   2   1   39.54    6.02 
   5   2  -1  263.83   34.97 
  -5  -2  -1  277.82   35.08 
  -5  -2  -1  275.72   35.02 
  -5   2   1  281.29   34.85 
  -5   2   1  275.45   34.36 
   5   2  -1  291.10   35.05 
  -5   2   1  305.22   34.89 
   5  -2   1  286.68   34.80 
   5  -2   1  294.97   34.87 
  -5  -2  -1  272.03   34.53 
   5   2  -1  294.47   35.25 
  -5  -2  -1  289.62   35.14 
   5   2   1  278.60   33.31 
   5  -2  -1  253.39   32.89 
  -5  -2   1  271.49   33.28 
   5   2   1  277.31   33.41 
  -5  -2   1  253.66   33.23 
   5   2   1  252.50   32.73 
  -5   2  -1  289.71   32.99 
   5  -2  -1  282.60   33.18 
  -5  -2   1  283.79   33.41 
  -5   2  -1  269.52   32.99 
   5   2   1  240.26   33.19 
   5  -2  -1  279.82   33.10 
  -6   2   1   44.90    5.77 
   6  -2   1   40.64    6.57 
  -6  -2  -1   50.50    7.48 
   6  -2   1   45.14    6.65 
  -6  -2  -1   43.77    6.09 
   6   2  -1   45.57    7.37 
  -6  -2  -1   43.93    7.12 
   6  -2   1   46.44    6.97 
  -6   2   1   45.47    6.97 
   6   2  -1   45.92    7.11 
   6   2  -1   44.21    6.95 
  -6   2   1   40.69    6.58 
  -6  -2  -1   54.83    7.12 
  -6  -2   1   40.89    6.80 
  -6  -2   1   43.51    6.98 
   6   2   1   42.55    6.79 
  -6  -2   1   49.82    7.45 
   6   2   1   41.32    7.07 
  -6   2  -1   50.40    6.67 
  -6   2  -1   38.91    6.36 
   6   2   1   44.11    6.85 
   6  -2  -1   43.62    6.57 
   6  -2  -1   42.45    6.22 
   6  -2  -1   44.87    6.92 
  -7   2   1   18.44    2.84 
   7   2  -1   26.77    4.90 
   7   2  -1   14.82    4.51 
  -7  -2  -1   17.68    3.01 
   7   2  -1   16.89    3.75 
  -7   2   1   19.43    4.27 
   7  -2   1   16.44    3.61 
  -7   2   1   19.20    4.03 
   7  -2   1   21.46    4.37 
  -7  -2  -1   22.54    4.60 
  -7  -2  -1   20.14    4.18 
   7  -2   1   19.45    3.89 
  -7  -2  -1   25.20    4.84 
   7  -2  -1   15.54    3.98 
   7   2   1   14.47    3.78 
   7   2   1   15.02    3.63 
  -7  -2   1   16.47    4.18 
  -7  -2   1   13.81    3.57 
  -7  -2   1   19.80    4.21 
  -7   2  -1   17.95    3.67 
   7  -2  -1   18.24    3.34 
   7  -2  -1    7.72    3.10 
   7   2   1   17.85    4.67 
  -7   2  -1   15.14    3.59 
   8   2  -1   49.10    8.13 
   8  -2   1   48.62    7.58 
  -8  -2  -1   47.94    6.34 
   8   2  -1   41.42    7.29 
   8  -2   1   42.93    7.08 
  -8   2   1   45.23    7.10 
  -8  -2  -1   46.52    7.41 
  -8  -2  -1   50.66    7.99 
  -8  -2  -1   43.58    7.65 
   8   2  -1   45.95    7.46 
  -8   2   1   50.01    7.51 
   8  -2   1   45.57    7.05 
   8  -2  -1   53.34    8.09 
   8   2   1   47.08    7.73 
  -8   2  -1   46.21    7.37 
  -8  -2   1   52.12    8.18 
  -8  -2   1   51.07    6.77 
  -8  -2   1   46.01    7.81 
  -8  -2   1   49.26    7.99 
   8  -2  -1   45.66    7.24 
   8  -2  -1   44.81    7.47 
   8   2   1   52.22    8.41 
  -8   2  -1   55.33    7.72 
   8   2   1   55.26    7.91 
  -9  -2  -1   84.97   13.06 
  -9  -2  -1   97.69   12.93 
   9  -2   1   80.45   12.93 
  -9  -2  -1   95.26   11.79 
   9  -2   1   97.09   12.60 
  -9   2   1   96.77   12.61 
   9   2  -1   81.22   12.74 
   9   2  -1   95.84   12.77 
  -9  -2  -1  107.32   13.17 
   9   2  -1   79.59   13.21 
   9  -2   1   88.02   12.54 
  -9   2   1   93.35   12.82 
  -9   2  -1   93.81   13.34 
   9  -2  -1   95.43   13.32 
   9   2   1  110.21   13.69 
  -9  -2   1  112.79   13.78 
   9  -2  -1   84.78   13.56 
   9   2   1   89.28   13.98 
  -9  -2   1   96.17   13.78 
   9   2   1   90.83   13.48 
  -9  -2   1  102.05   12.57 
   9  -2  -1  101.62   13.16 
  -9   2  -1   95.36   13.24 
  -9  -2   1  102.83   13.61 
 -10  -2  -1   81.47   12.23 
  10   2  -1   79.32   11.92 
 -10  -2  -1   91.64   12.26 
 -10   2   1   88.44   12.10 
  10   2  -1   82.94   12.54 
 -10   2   1   75.89   11.61 
  10  -2   1   86.30   11.74 
  10   2  -1   81.14   11.86 
 -10  -2  -1   82.93   12.00 
  10  -2   1   77.26   11.58 
  10  -2   1   78.43   12.10 
 -10  -2  -1   94.67   10.88 
  10   2   1   84.61   12.46 
  10   2   1   84.36   11.86 
 -10  -2   1   81.83   12.26 
 -10  -2   1   77.16   10.73 
 -10  -2   1   81.72   11.90 
  10  -2  -1   86.45   12.19 
 -10  -2   1   85.99   12.03 
 -10   2  -1   81.42   11.59 
  10   2   1   89.80   11.94 
 -10   2  -1   86.00   11.76 
  10  -2  -1   86.14   11.50 
  10  -2  -1   75.50   11.56 
  11   2  -1   37.25    7.19 
 -11  -2  -1   40.73    7.44 
 -11   2   1   34.80    4.97 
  11  -2   1   39.09    6.90 
 -11  -2  -1   33.96    5.48 
 -11  -2  -1   38.97    7.39 
  11   2  -1   37.30    6.77 
  11  -2   1   46.97    7.76 
  11   2  -1   40.32    7.61 
 -11  -2  -1   39.84    7.43 
 -11   2   1   44.74    7.51 
 -11   2   1   39.76    7.06 
  11  -2   1   39.92    7.17 
 -11  -2   1   47.53    7.84 
  11   2   1   39.52    7.57 
 -11  -2   1   31.66    5.50 
  11  -2  -1   55.64    8.11 
  11   2   1   52.77    8.26 
 -11  -2   1   40.85    7.08 
  11  -2  -1   50.48    7.85 
  11   2   1   34.68    7.07 
 -11   2  -1   38.49    6.92 
 -11  -2   1   23.46    6.23 
 -11   2  -1   44.03    7.14 
  11  -2  -1   37.44    6.78 
 -12   2   1   99.05   14.24 
  12   2  -1  106.77   14.24 
 -12  -2  -1  101.17   14.48 
 -12  -2  -1  100.77   12.95 
  12   2  -1   85.73   14.07 
  12  -2   1   90.21   14.49 
  12  -2   1  110.21   14.03 
 -12   2   1  102.46   14.14 
  12   2  -1   85.92   14.70 
 -12  -2  -1  104.43   14.39 
  12  -2   1   96.55   13.97 
 -12   2   1  105.11   12.60 
 -12   2   1  104.68   12.54 
 -12  -2   1  108.40   13.11 
 -12   2  -1   92.54   14.04 
  12  -2  -1  108.33   14.01 
  12  -2  -1  103.63   14.18 
  12  -2  -1  102.85   14.58 
  12   2   1   92.09   14.20 
 -12  -2   1   97.56   14.42 
  12   2   1  118.60   14.61 
 -12   2  -1  109.92   14.37 
  12   2   1   88.13   14.73 
 -12  -2   1   89.62   14.53 
  13  -2   1   43.32    8.41 
 -13   2   1   40.88    5.77 
  13  -2   1   56.40    9.19 
 -13   2   1   43.89    5.73 
  13   2  -1   58.10    8.97 
 -13  -2  -1   38.32    8.13 
 -13   2   1   49.83    8.24 
  13  -2   1   45.17    7.54 
 -13   2   1   43.28    8.22 
  13   2  -1   53.80    8.59 
 -13  -2  -1   45.00    6.34 
  13   2  -1   33.32    8.18 
 -13  -2  -1   35.40    7.56 
 -13  -2   1   57.13    9.27 
  13   2   1   64.09    9.78 
 -13  -2   1   45.82    8.75 
 -13   2  -1   50.22    8.58 
  13   2   1   39.63    8.04 
 -13  -2   1   34.12    7.52 
 -13  -2   1   42.19    6.35 
 -13   2  -1   45.13    7.99 
  13   2   1   37.42    7.82 
  13  -2  -1   43.23    7.49 
  13  -2  -1   54.99    8.64 
  13  -2  -1   50.10    8.92 
  14  -2   1   93.91   13.08 
  14   2  -1   81.99   12.85 
  14   2  -1   77.70   12.84 
 -14  -2  -1   64.57   11.09 
 -14   2   1   77.19    9.07 
  14  -2   1   62.18   10.69 
 -14   2   1   75.15   10.98 
  14   2  -1   64.96   10.92 
 -14   2   1   76.43   11.39 
 -14  -2  -1   69.98    9.55 
 -14  -2  -1   67.91   11.83 
  14  -2   1   70.91   10.86 
 -14   2   1   68.99    9.08 
 -14  -2   1   73.40   11.31 
 -14  -2   1   77.50   11.76 
  14   2   1   68.47   11.09 
 -14  -2   1   72.02    9.57 
  14  -2  -1   77.87   11.88 
  14  -2  -1   63.69   10.76 
  14   2   1   77.03   12.36 
  14   2   1   60.84   11.25 
 -14   2  -1   73.84   10.94 
 -14  -2   1   68.08   11.24 
  14  -2  -1   76.56   10.73 
  15   2  -1    3.11    4.58 
 -15  -2  -1   10.83    2.73 
  15   2  -1   17.85    4.96 
 -15   2   1   14.03    2.24 
 -15  -2  -1    7.20    3.80 
  15  -2   1   13.18    4.45 
  15  -2   1   10.32    4.09 
  15  -2   1   15.06    5.73 
  15   2  -1   11.29    4.25 
 -15   2   1    9.81    4.64 
 -15   2   1   16.04    2.27 
 -15   2   1   17.33    4.55 
 -15  -2  -1    5.62    4.72 
 -15   2  -1    9.54    3.74 
  15  -2  -1    4.36    4.94 
  15  -2  -1    5.00    3.30 
  15   2   1   13.44    4.51 
  15  -2  -1   11.91    4.52 
 -15  -2   1    9.66    4.58 
  15   2   1   12.42    5.36 
 -15   2  -1    6.01    4.21 
 -15  -2   1   16.23    5.41 
 -15  -2   1   13.11    4.69 
 -15  -2   1   16.05    2.81 
  15   2   1   13.99    4.71 
 -16  -2  -1   34.92    5.14 
 -16   2   1   52.68    8.49 
  16   2  -1   35.65    6.86 
  16   2  -1   24.45    6.30 
 -16   2   1   30.72    4.17 
  16  -2   1   24.42    6.20 
 -16  -2  -1   27.95    6.30 
 -16  -2  -1   29.61    7.66 
  16   2  -1   24.28    7.32 
  16  -2   1   27.97    6.25 
  16  -2   1   35.34    7.86 
 -16   2   1   30.48    4.20 
 -16   2   1   34.34    7.28 
  16   2   1   37.08    7.71 
 -16   2  -1   29.14    7.02 
  16  -2  -1   40.53    8.08 
  16   2   1   33.51    7.29 
 -16  -2   1   19.34    4.58 
 -16  -2   1   57.52    8.74 
  16  -2  -1   25.48    6.02 
 -16   2  -1   33.71    7.53 
  16   2   1   37.91    8.47 
  16  -2  -1   36.56    8.21 
 -16  -2   1   37.34    7.71 
 -17   2   1    9.37    5.22 
  17   2  -1   11.35    5.97 
  17   2  -1    6.16    4.24 
  17  -2   1    7.58    4.16 
 -17  -2  -1    8.11    3.62 
 -17  -2  -1   19.70    6.03 
 -17   2   1    9.23    4.13 
  17  -2   1   12.23    6.03 
  17  -2   1   14.86    4.50 
  17   2  -1   12.29    4.85 
 -17   2  -1   12.81    5.54 
 -17  -2   1   21.93    5.00 
 -17   2  -1    9.36    4.22 
  17   2   1   13.36    6.08 
  17  -2  -1    9.96    4.42 
 -17  -2   1   18.51    6.04 
 -17  -2   1   14.44    3.02 
  17   2   1    4.38    3.97 
  17   2   1    6.67    4.17 
  17  -2  -1    9.34    4.87 
  17  -2  -1   11.35    5.78 
 -18   2   1    7.63    4.84 
 -18   2   1    7.43    3.74 
  18  -2   1    3.57    3.84 
 -18  -2  -1    1.94    3.68 
  18  -2   1    3.98    5.39 
 -18  -2  -1    5.59    2.27 
  18   2  -1    2.19    3.73 
  18  -2   1    3.13    3.83 
 -18  -2  -1    6.32    4.99 
  18   2  -1    3.91    5.43 
  18   2  -1    4.37    3.81 
  18  -2  -1    7.72    3.83 
 -18  -2   1    2.84    2.01 
 -18  -2   1   -1.66    3.07 
 -18   2  -1    5.80    4.93 
  18  -2  -1   11.36    5.86 
 -18   2  -1    4.38    3.88 
 -18  -2   1    0.51    4.36 
  18   2   1   15.41    6.37 
  18  -2  -1   10.28    4.22 
  18   2   1    0.58    3.28 
  19  -2   1    1.73    3.28 
 -19  -2  -1   -4.14    3.79 
 -19  -2  -1   -1.37    1.64 
  19   2  -1    2.03    3.87 
  19   2  -1   -0.76    3.26 
 -19   2   1   10.13    5.16 
 -19   2   1    0.27    3.35 
  19  -2   1   -0.18    3.04 
  19   2  -1    9.98    5.98 
  19  -2   1   -4.18    4.43 
  19  -2  -1    1.09    3.01 
 -19  -2   1    0.70    4.40 
  19   2   1   -1.46    3.09 
  19   2   1   -0.91    5.37 
  19   2   1    0.03    3.31 
 -19   2  -1    1.83    3.28 
  19  -2  -1    5.24    5.74 
  19  -2  -1    7.73    3.84 
 -19   2  -1    2.98    4.56 
 -19  -2   1    5.09    2.14 
 -20  -2  -1    2.99    1.93 
  20   2  -1    0.95    3.86 
  20   2  -1    2.87    4.60 
  20   2  -1   -1.78    5.34 
 -20   2   1    1.57    4.51 
  20  -2   1    1.67    3.25 
  20  -2   1   -2.06    3.40 
  20  -2   1   -2.06    5.18 
 -20  -2  -1    4.00    4.97 
 -20  -2   1    2.25    4.77 
 -20   2  -1   -7.04    3.87 
 -20  -2   1    1.07    1.92 
  20   2   1    6.93    5.69 
  20  -2  -1    5.87    4.18 
  20   2   1   -3.41    3.31 
  20  -2  -1   -0.88    5.09 
  20  -2  -1    5.95    3.65 
  20   2   1    4.81    3.78 
  21   2  -1   10.29    5.42 
 -21   2   1    4.89    5.62 
 -21  -2  -1    7.17    5.81 
 -21  -2  -1   11.45    2.53 
  21  -2   1    0.15    4.38 
 -21   2   1    4.68    4.02 
  21   2  -1    8.01    4.75 
  21  -2   1   13.40    7.28 
  21  -2   1   11.01    5.07 
  21   2  -1    3.45    5.98 
  21   2   1   10.92    5.51 
 -21   2  -1   15.66    5.83 
  21   2   1    7.49    5.36 
  21  -2  -1   11.66    5.00 
 -21  -2   1   11.92    6.33 
 -21  -2   1   12.94    2.92 
  21  -2  -1   13.02    7.10 
  21  -2  -1   12.72    5.34 
 -21   2  -1    3.86    5.54 
  22  -2   1   12.07    6.10 
 -22  -2  -1   13.69    5.35 
 -22   2   1    4.83    4.49 
 -22   2   1    6.47    6.04 
 -22  -2  -1   13.86    2.40 
  22   2  -1    9.71    5.42 
  22  -2   1    5.47    6.68 
  22  -2   1    8.29    4.76 
  22   2  -1    9.87    4.84 
 -22  -2  -1   -0.59    5.57 
  22   2  -1   15.85    7.70 
 -22   2  -1    5.49    4.60 
  22  -2  -1    8.81    6.96 
  22   2   1    9.71    7.27 
 -22  -2   1   14.79    6.19 
 -22   2  -1    8.89    6.24 
  22  -2  -1    2.41    3.83 
  22   2   1   10.69    5.77 
  22   2   1    4.12    4.45 
  22  -2  -1   19.90    6.36 
   0  -3  -1   93.97   11.94 
   0   3   1  105.07   11.95 
   0   3  -1   86.34   11.95 
   0  -3  -1  103.87   11.96 
   0   3   1   95.39   11.94 
   0   3   1   91.50   11.86 
   0  -3  -1   87.41   11.85 
   0  -3   1   93.22   12.00 
   0  -3   1  100.00   11.79 
   0  -3  -1  108.71   11.98 
  -1   3   1   37.54    4.81 
  -1   3   1   34.49    4.62 
  -1  -3  -1   38.16    5.18 
  -1   3   1   37.77    4.86 
   1  -3   1   35.44    4.91 
  -1  -3  -1   37.04    5.04 
   1   3  -1   37.89    4.86 
  -1  -3  -1   37.51    4.99 
  -1  -3  -1   41.13    5.14 
   1   3  -1   34.82    5.06 
  -1  -3  -1   36.96    4.95 
   1   3  -1   36.81    5.01 
  -1  -3   1   41.61    5.22 
   1   3   1   38.01    5.19 
   1  -3  -1   36.05    4.83 
   1   3   1   40.43    5.47 
  -1  -3   1   37.19    5.09 
   1   3   1   39.05    5.12 
   1  -3  -1   40.51    5.08 
   1   3   1   37.83    5.25 
   1  -3  -1   41.45    5.06 
  -1  -3   1   37.42    5.29 
  -2  -3  -1  104.59   13.51 
  -2  -3  -1  111.53   13.44 
  -2  -3  -1  112.20   13.58 
  -2  -3  -1  113.61   13.58 
   2   3  -1   97.01   13.44 
  -2   3   1   96.19   13.13 
   2  -3   1  103.99   13.09 
   2  -3   1  108.46   13.01 
  -2   3   1  112.23   13.21 
  -2  -3  -1  101.69   13.30 
   2   3  -1  110.03   13.41 
   2   3  -1  114.70   13.56 
   2   3   1   98.25   12.99 
  -2  -3   1  110.95   13.14 
   2  -3  -1  110.07   12.82 
  -2  -3   1  103.59   12.99 
  -2  -3   1   97.74   13.08 
   2   3   1   96.25   12.84 
   2   3   1  111.50   13.24 
  -2   3  -1  103.57   12.57 
   2   3   1  104.88   13.06 
   2  -3  -1   98.88   12.73 
  -3  -3  -1  223.57   25.17 
   3   3  -1  201.65   25.00 
  -3   3   1  207.95   24.76 
   3  -3   1  189.78   24.49 
   3  -3   1  213.72   24.63 
  -3  -3  -1  183.60   24.74 
   3  -3   1  213.04   24.55 
  -3   3   1  200.36   24.58 
   3   3  -1  211.16   25.15 
  -3  -3  -1  189.35   25.03 
   3   3  -1  191.26   25.02 
   3  -3  -1  190.73   23.87 
  -3  -3   1  196.95   24.29 
  -3   3  -1  194.31   23.89 
   3   3   1  197.11   24.29 
   3  -3  -1  210.77   24.09 
  -3  -3   1  188.97   24.33 
  -3  -3   1  203.82   24.39 
   3  -3  -1  215.38   24.07 
   3   3   1  181.74   24.01 
   3   3   1  183.62   24.28 
   3   3   1  193.26   24.43 
   4  -3   1   37.33    5.59 
  -4   3   1   53.98    5.90 
  -4  -3  -1   44.37    6.64 
  -4  -3  -1   46.65    6.46 
   4   3  -1   45.20    6.55 
   4   3  -1   41.66    6.15 
   4  -3   1   35.51    5.01 
   4  -3   1   46.56    5.73 
  -4   3   1   40.10    5.24 
  -4   3   1   40.65    5.68 
   4   3  -1   37.95    6.03 
  -4  -3  -1   37.24    6.07 
  -4  -3  -1   34.37    5.59 
   4  -3  -1   32.57    5.09 
  -4  -3   1   32.51    5.68 
   4   3   1   33.72    4.91 
  -4   3  -1   33.95    4.90 
  -4  -3   1   55.59    7.17 
   4   3   1   43.78    6.17 
   4  -3  -1   31.84    4.59 
  -4   3  -1   41.39    4.76 
   4  -3  -1   39.05    5.43 
   4   3   1   25.63    5.09 
   4  -3  -1   32.51    4.75 
   4   3   1   32.11    5.50 
  -4  -3   1   35.01    5.62 
   5  -3   1    2.62    2.05 
  -5  -3  -1    2.64    2.93 
   5   3  -1    0.34    2.05 
  -5  -3  -1    0.64    1.44 
   5   3  -1   -0.18    2.67 
   5  -3   1    3.56    1.69 
  -5  -3  -1    1.11    2.13 
   5   3  -1    4.34    2.43 
  -5   3   1    1.80    2.13 
  -5   3   1    0.55    1.80 
  -5   3   1    0.74    0.95 
  -5  -3  -1    1.04    2.23 
  -5   3  -1   -0.20    1.62 
   5   3   1    1.59    2.22 
   5   3   1    0.66    2.92 
   5   3   1    0.07    2.00 
   5  -3  -1    2.00    1.84 
  -5  -3   1    1.64    2.03 
   5  -3  -1    0.83    0.88 
   5  -3  -1    7.84    2.56 
  -5  -3   1   -1.39    2.06 
  -5  -3   1   -0.20    2.56 
   5   3   1    0.04    1.20 
   5  -3  -1    0.51    1.45 
  -5   3  -1    1.95    1.59 
   6  -3   1    8.15    2.79 
  -6  -3  -1    5.28    2.13 
  -6  -3  -1    6.71    2.12 
   6   3  -1    4.08    3.43 
  -6   3   1    6.65    2.47 
  -6   3   1    4.22    2.54 
   6  -3   1    5.91    2.24 
  -6   3   1    7.81    1.42 
   6   3  -1    4.62    2.35 
  -6  -3  -1    9.57    3.40 
  -6  -3  -1    3.98    3.14 
   6   3  -1    7.06    2.76 
  -6  -3   1   11.38    3.26 
   6   3   1    8.68    3.51 
  -6   3  -1    3.49    1.94 
   6   3   1    6.82    2.76 
   6   3   1    7.59    1.94 
   6  -3  -1    7.49    2.09 
  -6  -3   1    7.52    3.38 
   6  -3  -1    4.29    2.68 
   6  -3  -1    8.36    2.51 
   6   3   1    4.25    2.90 
  -6   3  -1    5.59    2.31 
  -6  -3   1   10.45    3.14 
  -6  -3   1    7.13    1.89 
  -7  -3  -1   -0.29    2.33 
  -7  -3  -1   -0.47    1.31 
  -7   3   1    1.10    2.33 
  -7  -3  -1    0.30    2.75 
  -7   3   1   -1.91    1.71 
   7  -3   1    0.90    1.90 
   7  -3   1    4.58    2.70 
   7   3  -1   -0.28    3.18 
  -7   3   1   -0.13    0.87 
   7   3  -1   -0.54    2.46 
   7   3  -1   -1.58    1.91 
  -7  -3  -1    2.64    2.55 
   7   3   1   -0.57    3.94 
  -7  -3   1    3.32    2.44 
  -7  -3   1    3.07    3.16 
  -7  -3   1   -0.31    2.22 
   7  -3  -1   -0.82    2.51 
   7   3   1   -0.01    2.10 
   7  -3  -1   -0.91    1.49 
  -7   3  -1    0.19    2.18 
   7   3   1   -2.02    3.11 
   7  -3  -1   -0.29    1.82 
  -7  -3   1    0.38    1.53 
  -7   3  -1    0.14    1.69 
  -8   3   1   28.49    5.14 
  -8  -3  -1   36.69    6.49 
  -8   3   1   25.41    4.02 
   8  -3   1   29.83    5.24 
  -8  -3  -1   31.37    4.62 
  -8  -3  -1   30.55    5.77 
   8   3  -1   34.59    5.98 
  -8  -3  -1   32.07    6.08 
   8  -3   1   35.16    5.51 
   8   3  -1   22.36    5.14 
  -8   3   1   33.42    5.46 
   8  -3   1   36.28    5.82 
   8   3  -1   44.98    6.90 
  -8  -3   1   31.71    5.52 
   8   3   1   39.65    7.23 
   8  -3  -1   30.92    5.76 
   8   3   1   42.61    6.81 
   8  -3  -1   41.08    6.66 
   8   3   1   34.91    6.58 
  -8  -3   1   49.98    8.52 
   8  -3  -1   39.11    6.27 
  -8   3  -1   36.50    6.01 
  -8  -3   1   46.81    7.39 
  -8  -3   1   38.87    6.90 
  -8   3  -1   41.66    6.22 
   9  -3   1   62.32    9.58 
  -9  -3  -1   59.39    9.47 
   9   3  -1   65.64    9.39 
  -9  -3  -1   61.30    8.45 
   9  -3   1   61.62    9.07 
  -9   3   1   63.01    7.88 
  -9  -3  -1   63.34    9.96 
   9   3  -1   74.76    9.68 
  -9  -3  -1   68.02    9.86 
   9  -3   1   57.73    9.00 
  -9   3   1   60.99    9.08 
   9   3  -1   62.83   10.09 
  -9   3   1   59.83    9.16 
   9   3   1   57.28    9.18 
   9   3   1   64.13    9.86 
   9  -3  -1   54.27    9.29 
  -9  -3   1   66.95    8.26 
  -9  -3   1   69.79    9.61 
  -9   3  -1   61.15    8.74 
  -9  -3   1   70.29    9.47 
   9  -3  -1   61.65    8.64 
   9  -3  -1   54.07    8.79 
   9   3   1   52.71    9.20 
  -9  -3   1   50.22    9.37 
 -10  -3  -1    8.12    3.68 
  10  -3   1    7.81    3.09 
  10  -3   1   10.49    2.98 
 -10   3   1    7.72    3.48 
 -10   3   1    8.30    2.95 
  10   3  -1    7.17    3.33 
 -10  -3  -1   14.35    4.35 
 -10   3   1   10.03    1.71 
  10  -3   1    6.27    3.79 
  10   3  -1   11.94    4.62 
 -10  -3  -1   13.79    4.35 
 -10  -3  -1    8.73    2.26 
  10   3   1    2.61    3.78 
 -10  -3   1    8.03    3.23 
  10  -3  -1   11.18    3.96 
 -10  -3   1    7.45    3.79 
  10  -3  -1   11.26    2.93 
 -10  -3   1    6.98    3.74 
 -10  -3   1    7.32    2.33 
 -10   3  -1    8.29    3.36 
  10   3   1    9.84    4.04 
  10  -3  -1   12.66    3.77 
 -10   3  -1   13.69    3.47 
  10   3   1    7.52    3.29 
 -11   3   1   24.33    3.66 
  11   3  -1   26.49    6.36 
 -11  -3  -1   34.35    6.48 
 -11  -3  -1   26.53    5.49 
  11   3  -1   29.15    5.85 
 -11   3   1   28.30    5.61 
 -11   3   1   23.37    4.94 
  11   3  -1   21.09    5.16 
 -11  -3  -1   37.04    6.74 
  11  -3   1   33.54    5.90 
 -11  -3  -1   29.20    4.43 
  11  -3   1   33.03    5.70 
  11  -3   1   23.39    5.82 
  11   3   1   30.12    8.09 
  11  -3  -1   21.66    4.84 
  11  -3  -1   29.25    6.15 
 -11   3  -1   28.35    5.25 
  11   3   1   23.78    5.25 
 -11   3  -1   20.76    5.09 
 -11  -3   1   22.64    4.11 
 -11  -3   1   20.31    5.80 
 -11  -3   1   32.94    6.03 
  11   3   1   20.16    5.68 
 -11  -3   1   24.71    5.35 
  11  -3  -1   22.66    4.79 
 -12   3   1   17.25    4.44 
  12   3  -1   11.01    3.91 
 -12  -3  -1   19.06    3.22 
 -12  -3  -1   15.17    4.66 
 -12  -3  -1   11.08    4.55 
  12  -3   1   20.14    5.11 
 -12   3   1   12.77    2.10 
  12   3  -1   13.86    4.07 
 -12  -3  -1   15.12    4.78 
  12  -3   1   12.08    3.58 
  12  -3   1   16.70    4.26 
 -12   3   1   12.89    4.12 
  12   3  -1    8.36    4.63 
 -12   3   1   13.02    2.04 
 -12  -3   1    8.71    4.47 
 -12   3  -1   14.55    3.96 
 -12  -3   1   17.61    3.16 
  12  -3  -1   20.24    5.30 
 -12   3  -1   11.38    4.01 
  12   3   1   14.73    4.23 
  12   3   1    8.66    3.67 
  12   3   1    8.80    4.66 
  12  -3  -1   11.62    3.85 
 -12  -3   1   20.77    4.96 
 -12  -3   1    8.94    3.60 
  12  -3  -1   18.55    4.11 
 -13  -3  -1   28.20    4.54 
  13  -3   1   19.91    6.07 
 -13  -3  -1   32.03    6.60 
  13   3  -1   32.35    6.51 
 -13   3   1   27.97    5.64 
  13   3  -1   26.03    5.82 
  13  -3   1   23.34    5.34 
 -13  -3  -1   24.57    6.28 
 -13   3   1   24.38    5.78 
  13   3  -1   21.66    6.29 
 -13   3   1   27.38    3.44 
 -13   3   1   26.09    3.49 
  13  -3   1   17.69    4.73 
 -13  -3   1   27.14    6.09 
 -13   3  -1   24.31    5.54 
 -13  -3   1   30.20    6.56 
 -13  -3   1   22.29    4.15 
  13  -3  -1   23.82    6.24 
 -13   3  -1   24.66    5.44 
  13   3   1   22.51    5.19 
  13  -3  -1   31.36    6.21 
  13   3   1   17.23    5.97 
  13  -3  -1   30.32    5.61 
 -13  -3   1   32.27    6.77 
  14   3  -1   18.88    5.29 
  14   3  -1   18.66    6.19 
  14   3  -1   22.99    5.45 
  14  -3   1   25.65    6.52 
  14  -3   1   23.45    5.85 
  14  -3   1   23.81    5.73 
 -14  -3  -1   30.58    6.80 
 -14  -3  -1   25.60    4.30 
 -14   3   1   24.06    5.58 
 -14  -3  -1   26.37    6.00 
 -14   3   1   24.96    5.60 
 -14  -3   1   19.89    5.81 
  14   3   1   28.40    6.27 
 -14  -3   1   19.50    3.89 
  14   3   1   23.48    6.61 
 -14   3  -1   26.84    5.50 
  14   3   1   17.45    5.60 
  14  -3  -1   22.66    5.38 
  14  -3  -1   35.48    7.05 
  14  -3  -1   21.08    5.08 
 -14  -3   1   21.40    6.26 
 -14   3  -1   23.41    5.62 
 -14  -3   1   18.59    5.43 
 -15  -3  -1   12.85    3.09 
 -15   3   1   23.62    5.19 
 -15  -3  -1   22.52    6.11 
 -15  -3  -1    8.38    4.12 
  15   3  -1   16.14    4.80 
  15  -3   1   14.87    4.67 
  15   3  -1   13.92    5.87 
  15  -3   1   17.44    5.66 
 -15   3   1   17.32    4.96 
  15  -3   1   16.30    4.76 
  15   3  -1    8.12    3.72 
 -15  -3   1   14.72    3.21 
 -15  -3   1   16.68    5.36 
 -15   3  -1   19.44    5.06 
  15   3   1   15.81    4.99 
 -15  -3   1   21.74    5.87 
 -15   3  -1   13.92    4.92 
 -15  -3   1    6.30    3.79 
  15   3   1   20.86    6.40 
  15   3   1   14.71    4.89 
  15  -3  -1   20.05    6.06 
  15  -3  -1   17.26    4.67 
  15  -3  -1   13.96    4.29 
 -16   3   1   13.71    4.94 
 -16   3   1    4.64    4.55 
 -16  -3  -1   12.97    3.02 
 -16  -3  -1   10.03    4.48 
  16   3  -1    6.19    3.53 
  16  -3   1    8.86    3.50 
  16  -3   1   11.83    4.06 
  16   3  -1   15.38    5.02 
  16   3  -1    0.68    4.64 
  16  -3   1    6.69    5.23 
 -16  -3  -1    6.95    5.05 
  16  -3  -1   12.92    4.57 
  16   3   1   21.47    7.42 
 -16  -3   1   12.86    3.06 
 -16   3  -1   11.65    4.39 
  16   3   1   20.84    6.49 
  16  -3  -1   13.54    4.47 
 -16  -3   1   10.06    4.76 
 -16  -3   1    9.45    5.31 
  16   3   1   17.01    5.45 
 -16   3  -1   12.47    4.90 
  16  -3  -1    9.98    5.77 
 -16  -3   1    7.92    4.50 
  17  -3   1   43.77    7.65 
 -17  -3  -1   41.74    5.66 
  17  -3   1   33.13    7.23 
  17  -3   1   19.90    7.56 
 -17   3   1   26.78    6.63 
  17   3  -1   34.05    7.16 
 -17   3   1   26.92    7.07 
  17   3  -1   32.96    7.45 
  17   3  -1   24.66    7.82 
 -17  -3  -1   28.26    7.18 
 -17  -3  -1   13.60    6.73 
  17  -3  -1   40.77    8.48 
 -17  -3   1   45.76    6.38 
 -17   3  -1   33.58    7.66 
 -17   3  -1   24.15    7.30 
  17  -3  -1   43.56    7.79 
  17  -3  -1   29.88    8.74 
  17   3   1   51.06    9.26 
  17   3   1   40.25    8.96 
 -17  -3   1   27.74    8.09 
  17   3   1   27.58    8.28 
 -17  -3   1   39.56    8.80 
  18  -3   1    7.66    5.80 
  18   3  -1   10.09    5.20 
 -18   3   1    4.01    3.58 
 -18  -3  -1   -4.35    3.86 
  18  -3   1    2.37    3.83 
 -18  -3  -1    9.08    2.59 
 -18   3   1    4.57    4.55 
 -18  -3  -1    7.14    4.67 
  18  -3   1    5.51    3.57 
  18   3  -1    2.07    5.03 
  18   3  -1    1.69    3.69 
  18   3   1    4.01    4.04 
 -18   3  -1   11.37    4.26 
  18  -3  -1   12.29    6.02 
 -18  -3   1   15.64    3.14 
  18  -3  -1   -0.27    3.57 
 -18  -3   1    2.73    4.59 
  18  -3  -1   10.42    4.07 
  18   3   1    0.92    5.46 
 -18   3  -1    2.98    4.37 
 -18  -3   1   14.28    4.68 
  18   3   1    8.97    4.44 
  19   3  -1    8.25    5.97 
  19  -3   1   12.03    5.01 
 -19   3   1    8.60    5.33 
  19  -3   1    3.99    5.74 
 -19  -3  -1   16.19    5.72 
  19  -3   1    4.13    3.99 
 -19   3   1   13.90    5.43 
  19   3  -1    9.13    5.10 
  19   3  -1   14.22    5.24 
 -19  -3  -1   12.51    3.10 
 -19  -3   1   16.71    5.42 
  19   3   1    6.02    4.46 
  19  -3  -1   13.20    4.57 
 -19   3  -1    6.73    5.05 
 -19  -3   1    3.01    5.03 
  19   3   1    6.14    6.31 
 -19  -3   1   12.56    3.20 
  19   3   1   35.07    6.57 
  19  -3  -1    4.44    5.86 
  19  -3  -1   10.82    4.61 
 -19   3  -1   12.36    4.19 
  20  -3   1   -2.05    5.25 
 -20   3   1    6.25    5.19 
 -20  -3  -1   -2.52    4.63 
  20   3  -1   -0.32    5.21 
  20   3  -1   13.06    5.37 
  20  -3   1   -4.85    2.74 
 -20  -3  -1    1.42    2.00 
  20   3  -1    5.51    4.42 
  20  -3   1    4.55    3.57 
  20   3   1   -3.48    5.00 
  20  -3  -1    5.86    3.51 
 -20   3  -1   11.99    5.13 
  20   3   1    8.30    4.23 
 -20  -3   1    2.81    2.29 
 -20  -3   1    6.34    5.29 
  20  -3  -1   11.93    4.53 
  20  -3  -1   -1.95    4.78 
  20   3   1   -2.60    3.42 
  21   3  -1   27.53    6.92 
 -21   3   1    6.98    4.59 
 -21  -3  -1   14.75    6.66 
  21  -3   1   18.95    6.39 
 -21  -3  -1   13.74    3.36 
  21   3  -1   10.58    5.67 
 -21   3   1    9.33    6.10 
  21   3  -1    7.85    7.01 
  21  -3   1   15.50    5.63 
 -21   3  -1   10.17    6.05 
  21  -3  -1   14.35    7.53 
 -21   3  -1   19.46    6.32 
 -21  -3   1   -0.44    4.92 
 -21  -3   1   25.19    4.05 
  21   3   1   36.58    7.80 
  21   3   1   28.26    7.60 
 -21  -3   1   10.34    5.56 
  21   3   1    9.76    6.75 
  21  -3  -1   25.95    6.20 
  22  -3   1    4.88    5.14 
  22   3  -1    8.77    7.08 
  22  -3   1    5.39    4.66 
  22   3  -1   10.09    5.51 
 -22  -3  -1    5.54    4.55 
 -22   3   1   10.62    6.07 
 -22   3   1   13.68    4.97 
  22  -3   1    5.05    6.81 
 -22  -3  -1   13.41    2.89 
  22   3  -1    7.19    5.73 
 -22  -3   1   16.40    6.06 
  22   3   1   10.42    7.05 
  22  -3  -1    8.05    5.13 
  22  -3  -1    5.73    4.78 
 -22   3  -1   10.77    5.93 
  22  -3  -1   -5.61    5.59 
  22   3   1    6.37    4.59 
 -22  -3   1   11.97    2.91 
 -22   3  -1    7.66    4.73 
   0   4   1   19.39    3.25 
   0   4   1   21.69    3.26 
   0   4   1   15.71    3.10 
   0  -4   1   18.48    3.29 
   0  -4   1   20.70    2.97 
   0  -4  -1   24.25    3.41 
   0  -4  -1   25.33    3.55 
   0  -4  -1   22.10    3.15 
   0  -4   1   24.06    2.92 
   0  -4  -1   20.30    3.29 
   0  -4   1   18.73    3.16 
   0   4  -1   20.68    3.36 
   1   4  -1   11.70    1.97 
   1   4  -1    9.41    2.22 
  -1  -4  -1    7.41    1.98 
   1  -4   1    9.97    2.02 
   1  -4   1    8.66    1.94 
   1   4  -1   10.44    2.21 
  -1  -4  -1   11.81    2.41 
  -1   4   1   15.77    2.11 
  -1   4   1   10.25    2.02 
  -1  -4  -1   11.92    2.43 
  -1  -4  -1   11.09    2.21 
  -1   4   1   10.59    1.74 
  -1  -4  -1   12.00    2.53 
  -1  -4   1    9.43    2.03 
   1   4   1    9.17    2.25 
  -1  -4   1    9.38    2.08 
   1   4   1    7.64    2.34 
   1   4   1    8.86    2.11 
  -1  -4   1    7.31    1.88 
   1  -4  -1    9.66    1.66 
   1  -4  -1    7.52    1.83 
   1   4   1   10.65    1.99 
  -1  -4   1   12.87    2.19 
  -1   4  -1   10.66    2.02 
   1  -4  -1   12.29    2.03 
  -2  -4  -1   57.16    7.26 
   2   4  -1   60.53    7.25 
  -2   4   1   54.97    6.67 
  -2  -4  -1   52.52    7.03 
  -2  -4  -1   49.71    6.93 
   2   4  -1   43.12    7.01 
  -2  -4  -1   48.52    7.13 
  -2   4   1   53.66    6.72 
  -2  -4  -1   50.50    7.35 
   2  -4   1   49.77    6.61 
   2   4  -1   48.12    6.92 
   2   4   1   50.37    6.74 
   2   4   1   53.35    7.02 
  -2  -4   1   45.82    6.82 
   2  -4  -1   46.77    6.30 
  -2  -4   1   47.28    6.52 
   2  -4  -1   52.08    6.33 
  -2  -4   1   52.54    6.91 
   2   4   1   50.33    6.64 
  -2  -4   1   50.70    6.61 
   2  -4  -1   44.20    6.05 
   2   4   1   42.52    6.48 
  -3   4   1   36.97    5.07 
   3   4  -1   30.15    5.56 
  -3  -4  -1   39.12    6.16 
   3   4  -1   36.46    5.77 
  -3  -4  -1   30.82    5.42 
   3  -4   1   39.58    4.97 
  -3   4   1   37.93    5.19 
   3  -4   1   41.41    4.96 
  -3  -4  -1   41.98    6.00 
  -3  -4  -1   32.65    5.70 
   3   4  -1   45.30    6.30 
   3  -4  -1   43.71    5.54 
  -3   4  -1   39.29    5.17 
   3   4   1   37.87    6.09 
   3  -4  -1   40.69    5.37 
   3   4   1   40.84    5.68 
  -3  -4   1   41.84    6.32 
  -3  -4   1   35.35    5.66 
  -3  -4   1   43.25    5.94 
   3   4   1   48.72    6.58 
   3   4   1   37.92    5.98 
  -3  -4   1   33.53    6.08 
  -4  -4  -1    3.29    2.79 
   4  -4   1    0.14    1.31 
   4  -4   1    0.71    0.91 
  -4  -4  -1   -2.00    1.37 
   4   4  -1    1.19    2.09 
  -4   4   1    1.42    1.46 
  -4  -4  -1    0.86    2.05 
  -4  -4  -1    1.02    1.74 
   4   4  -1    2.33    2.80 
  -4   4   1    1.51    1.11 
   4   4  -1    0.77    2.00 
   4  -4   1    1.37    1.45 
   4   4   1   -0.15    1.57 
   4  -4  -1    2.13    2.04 
  -4  -4   1    1.46    2.59 
   4   4   1    2.88    2.76 
  -4   4  -1    0.48    1.23 
  -4  -4   1    1.61    2.11 
   4   4   1    1.18    1.72 
   4  -4  -1   -0.99    1.41 
   4  -4  -1    0.16    1.09 
  -4  -4   1    0.07    1.41 
   4   4   1    1.00    2.09 
  -4  -4   1    3.50    1.72 
  -5  -4  -1    8.09    2.25 
  -5   4   1   10.04    2.44 
   5   4  -1    5.47    2.45 
  -5   4   1    8.03    2.29 
   5  -4   1    9.89    2.32 
  -5  -4  -1    9.39    2.81 
  -5   4   1    9.26    1.62 
  -5  -4  -1    9.23    3.10 
   5  -4   1    8.29    1.44 
   5   4  -1    7.64    3.02 
   5  -4   1    9.54    2.45 
  -5  -4  -1   11.07    3.61 
   5   4  -1   10.88    3.64 
   5   4   1    8.94    3.68 
   5  -4  -1    9.53    2.36 
  -5   4  -1    4.51    1.87 
  -5  -4   1    2.02    2.93 
  -5  -4   1   10.43    2.44 
   5   4   1    6.60    2.82 
   5  -4  -1    7.66    2.62 
  -5   4  -1   10.33    1.72 
  -5  -4   1    7.26    2.55 
   5  -4  -1    9.21    1.72 
   5   4   1    7.71    2.08 
  -5  -4   1    7.06    2.73 
   5   4   1    8.16    2.44 
   6  -4   1   41.49    5.37 
  -6   4   1   39.05    5.59 
   6  -4   1   43.84    6.31 
   6   4  -1   42.01    6.98 
  -6   4   1   43.66    6.34 
  -6  -4  -1   55.76    7.68 
  -6  -4  -1   48.87    7.06 
  -6  -4  -1   47.34    7.36 
   6  -4   1   45.63    6.57 
  -6   4   1   44.08    6.35 
  -6  -4  -1   41.12    6.20 
   6   4  -1   57.05    7.90 
   6   4  -1   42.63    6.95 
   6  -4  -1   39.26    6.12 
  -6   4  -1   47.82    5.80 
   6   4   1   41.36    6.78 
  -6  -4   1   44.80    5.99 
  -6  -4   1   44.91    6.85 
   6   4   1   35.63    5.81 
  -6   4  -1   26.76    5.74 
   6  -4  -1   39.07    5.80 
   6  -4  -1   39.19    5.32 
   6  -4  -1   45.80    6.63 
   6   4   1   54.29    7.49 
   6   4   1   47.34    6.91 
  -6  -4   1   49.89    7.27 
  -6  -4   1   40.12    6.87 
   7   4  -1   39.64    6.26 
  -7   4   1   33.81    5.26 
  -7  -4  -1   32.40    6.25 
  -7  -4  -1   42.07    6.64 
  -7   4   1   23.20    4.83 
  -7  -4  -1   38.19    6.17 
   7  -4   1   34.67    5.26 
   7  -4   1   41.26    5.81 
  -7   4   1   29.81    4.21 
   7   4  -1   28.66    6.05 
   7   4  -1   24.83    5.25 
  -7  -4  -1   33.91    4.96 
   7  -4  -1   34.70    5.70 
  -7   4  -1   35.30    5.36 
  -7  -4   1   26.44    5.66 
   7  -4  -1   29.39    5.03 
  -7  -4   1   29.97    4.85 
   7   4   1   29.77    6.10 
   7   4   1   40.92    6.38 
  -7   4  -1   34.21    5.08 
   7  -4  -1   35.56    5.52 
  -7  -4   1   39.53    6.32 
  -7  -4   1   27.50    6.17 
  -8   4   1   15.87    3.33 
  -8  -4  -1   10.27    3.54 
  -8   4   1   15.45    3.63 
  -8  -4  -1    7.90    4.11 
   8   4  -1    9.20    4.23 
   8  -4   1   10.14    3.10 
   8  -4   1   18.56    3.94 
  -8   4   1   15.28    2.23 
   8   4  -1   12.90    3.65 
  -8  -4  -1   13.12    2.80 
   8   4  -1   19.53    4.54 
  -8  -4  -1   21.60    4.55 
   8   4   1   13.51    3.95 
   8  -4  -1   15.14    3.63 
  -8   4  -1   10.69    3.03 
  -8  -4   1   13.16    4.20 
   8  -4  -1   11.02    3.68 
  -8  -4   1   13.46    2.83 
   8  -4  -1   11.43    2.84 
  -8   4  -1   13.71    3.18 
   8   4   1   17.42    4.39 
   8   4   1   10.71    4.27 
  -8  -4   1   16.67    4.09 
  -8  -4   1   12.50    3.83 
   9   4  -1  123.00   16.11 
   9   4  -1  115.91   16.00 
   9   4  -1  105.56   16.37 
  -9   4   1  117.92   14.56 
   9  -4   1  116.50   15.85 
  -9  -4  -1  119.90   16.32 
  -9  -4  -1  118.02   15.19 
  -9  -4  -1  125.39   16.18 
  -9   4   1  121.39   15.62 
   9  -4   1  122.88   15.62 
  -9  -4  -1  126.11   16.47 
  -9   4   1  117.49   15.64 
   9  -4   1  118.21   15.59 
  -9  -4   1  107.38   15.05 
   9  -4  -1  123.95   15.62 
   9   4   1  118.55   16.60 
  -9  -4   1  119.81   16.19 
  -9  -4   1  124.99   16.12 
   9  -4  -1  116.28   15.88 
   9  -4  -1  130.61   15.40 
  -9   4  -1  110.46   15.38 
  -9  -4   1  116.43   16.26 
  -9   4  -1  125.99   15.36 
   9   4   1  111.13   15.96 
   9   4   1  111.24   15.96 
  10  -4   1  121.01   17.02 
 -10  -4  -1  125.72   17.22 
  10  -4   1  131.13   16.76 
 -10  -4  -1  140.92   17.57 
  10  -4   1  127.95   16.75 
  10   4  -1  138.46   17.28 
 -10   4   1  124.12   16.75 
 -10  -4  -1  130.26   16.23 
 -10   4   1  129.24   15.55 
 -10  -4  -1  108.41   17.30 
  10   4  -1  122.46   17.19 
  10   4  -1  125.54   17.60 
 -10   4   1  122.92   16.78 
 -10   4  -1  118.85   15.77 
 -10   4  -1   89.16   15.48 
  10   4   1  123.10   16.41 
  10  -4  -1  119.61   15.64 
 -10  -4   1  118.06   16.45 
 -10  -4   1  138.84   15.46 
  10   4   1  128.38   16.87 
  10  -4  -1  121.48   16.28 
  10  -4  -1  130.62   16.03 
 -10  -4   1  107.21   16.50 
 -10  -4   1  125.02   16.52 
  10   4   1  124.28   16.37 
 -11   4   1    3.31    2.53 
 -11   4   1    2.05    2.90 
 -11  -4  -1    3.36    3.47 
 -11   4   1    0.04    0.62 
  11  -4   1    0.68    2.02 
  11   4  -1   -3.05    3.21 
  11   4  -1    3.58    2.53 
 -11  -4  -1    3.67    2.94 
  11  -4   1   -0.74    1.95 
 -11  -4  -1   -1.81    2.80 
  11  -4   1   -2.50    2.80 
  11   4  -1   -0.65    2.19 
 -11  -4  -1    1.84    1.59 
 -11  -4   1    0.90    1.56 
  11  -4  -1    1.42    2.49 
  11  -4  -1    0.78    3.19 
  11   4   1    4.13    3.09 
  11   4   1   -0.22    3.55 
 -11  -4   1    1.39    2.84 
 -11   4  -1   -0.36    2.14 
 -11  -4   1   -0.33    2.26 
  11  -4  -1    2.68    2.08 
  11   4   1    0.47    2.80 
 -11   4  -1    1.94    2.63 
 -11  -4   1    2.46    3.42 
 -12  -4  -1   43.64    8.49 
 -12  -4  -1   33.35    7.65 
  12   4  -1   67.09    9.92 
 -12  -4  -1   49.90    9.09 
  12  -4   1   46.62    8.03 
 -12  -4  -1   43.52    6.91 
  12   4  -1   68.90    9.85 
  12   4  -1   50.74    8.74 
 -12   4   1   47.71    8.15 
 -12   4   1   61.51    8.26 
  12  -4   1   42.30    8.35 
  12  -4   1   49.18    7.81 
  12   4   1   47.18    8.26 
  12  -4  -1   49.50    8.47 
  12  -4  -1   38.84    7.05 
  12   4   1   49.86    8.84 
 -12  -4   1   47.68    8.65 
  12   4   1   34.28    8.42 
 -12  -4   1   40.31    6.60 
 -12   4  -1   37.55    7.27 
  12  -4  -1   52.88    8.44 
 -12  -4   1   61.54    9.56 
 -12  -4   1   62.28    9.41 
 -12   4  -1   46.94    7.57 
 -13  -4  -1   80.37   11.08 
 -13  -4  -1   83.47   12.53 
  13  -4   1   99.47   12.04 
  13   4  -1   80.65   13.04 
 -13   4   1   68.85   11.79 
  13   4  -1   92.91   12.62 
 -13  -4  -1   93.81   12.93 
  13  -4   1   71.89   12.46 
  13   4  -1   82.90   12.30 
 -13   4   1   82.97   12.05 
  13  -4   1   79.13   11.97 
 -13  -4  -1   76.08   12.81 
 -13   4  -1   89.38   11.92 
  13   4   1   89.52   12.41 
 -13   4  -1   80.50   11.76 
 -13  -4   1   64.15   12.47 
 -13  -4   1   88.17   12.62 
  13  -4  -1   85.35   12.46 
  13   4   1   77.46   13.17 
  13   4   1   73.21   12.20 
 -13  -4   1   77.73   12.45 
  13  -4  -1   84.64   11.62 
  13  -4  -1   84.50   11.93 
  14  -4   1   19.65    5.12 
 -14  -4  -1   29.37    4.40 
 -14   4   1   16.03    5.07 
  14   4  -1   20.07    5.01 
  14   4  -1   18.09    6.12 
  14  -4   1   16.06    4.34 
 -14   4   1   13.93    4.55 
 -14  -4  -1   16.80    5.31 
  14   4  -1   17.64    5.05 
  14  -4   1   20.87    5.83 
 -14  -4  -1   14.94    5.00 
 -14  -4  -1   19.84    5.88 
  14   4   1   26.86    7.06 
 -14   4  -1   18.32    4.76 
 -14  -4   1   27.44    4.22 
 -14  -4   1   16.61    5.08 
  14  -4  -1   20.66    4.82 
 -14  -4   1   23.38    6.07 
  14  -4  -1   20.50    5.64 
 -14   4  -1   27.97    5.42 
  14   4   1   11.73    4.71 
 -14  -4   1   23.94    6.30 
  14   4   1   12.39    4.60 
  14  -4  -1   17.15    4.73 
 -15  -4  -1    1.53    1.95 
  15   4  -1    2.57    4.35 
  15   4  -1    0.61    2.73 
  15   4  -1    1.01    2.93 
  15  -4   1    2.24    2.70 
  15  -4   1    1.51    2.71 
 -15   4   1    2.71    2.71 
  15  -4   1    3.96    4.26 
 -15   4   1   -0.93    3.31 
 -15  -4  -1    5.69    3.82 
 -15  -4  -1   -2.04    3.57 
  15   4   1   -0.96    2.92 
 -15  -4   1   -1.13    4.01 
 -15   4  -1    6.25    3.33 
 -15  -4   1   -0.29    2.93 
  15   4   1    4.66    3.74 
  15  -4  -1    3.18    3.23 
  15  -4  -1    2.17    4.34 
 -15  -4   1    4.44    3.58 
 -15   4  -1    2.76    3.44 
 -15  -4   1    6.30    2.17 
  15   4   1   -0.98    4.07 
  15  -4  -1   13.99    3.63 
  16  -4   1   13.41    5.73 
 -16  -4  -1    6.23    3.84 
  16   4  -1    5.86    3.76 
 -16   4   1    1.67    3.93 
 -16   4   1    5.73    3.62 
 -16  -4  -1    1.47    4.40 
  16  -4   1    6.99    3.40 
 -16  -4  -1    4.37    2.47 
  16  -4   1    1.44    3.03 
  16   4  -1    4.72    3.47 
  16   4  -1   17.71    6.07 
 -16  -4   1    2.12    3.83 
  16   4   1    7.75    4.49 
 -16  -4   1    9.81    5.09 
  16   4   1    3.41    4.99 
  16   4   1   -0.33    3.49 
  16  -4  -1   13.04    5.43 
  16  -4  -1    3.82    2.94 
 -16  -4   1    2.25    2.17 
  16  -4  -1    1.95    3.04 
 -16  -4   1    2.48    3.09 
 -16   4  -1    4.66    3.37 
 -16   4  -1    3.35    3.66 
 -17  -4  -1    8.62    5.30 
  17   4  -1    5.42    4.34 
  17  -4   1    1.30    5.02 
 -17   4   1   33.30    6.38 
  17   4  -1    4.69    4.18 
  17  -4   1    4.68    4.01 
 -17   4   1    9.50    4.81 
 -17  -4  -1    8.58    4.63 
  17  -4   1    5.68    3.74 
 -17  -4  -1    4.39    2.49 
  17   4  -1   11.65    6.09 
 -17  -4   1    5.58    4.81 
 -17   4  -1    8.28    3.87 
 -17  -4   1    3.96    4.91 
  17   4   1    7.71    4.35 
 -17  -4   1    6.82    4.83 
  17  -4  -1    6.75    5.72 
  17  -4  -1    6.50    3.60 
  17   4   1    4.35    4.21 
  17   4   1    5.92    5.63 
  17  -4  -1    8.64    4.22 
 -17  -4   1    4.61    2.66 
 -17   4  -1   11.76    4.39 
 -18  -4  -1    2.15    5.02 
  18   4  -1   -1.56    2.98 
 -18   4   1    0.25    2.78 
  18  -4   1    3.56    3.20 
  18  -4   1   -1.77    2.98 
 -18   4   1    4.01    4.72 
  18   4  -1   -1.61    4.80 
  18   4  -1    2.04    3.46 
  18  -4   1    5.17    4.83 
 -18  -4  -1   -2.35    3.35 
 -18  -4  -1    1.98    2.19 
  18  -4  -1    2.35    5.33 
 -18  -4   1   -3.13    3.80 
 -18   4  -1    0.26    2.90 
 -18   4  -1   -0.58    3.81 
 -18  -4   1    2.05    2.15 
  18   4   1    6.24    4.08 
  18  -4  -1   -0.64    3.15 
 -18  -4   1    1.28    3.59 
  18   4   1   12.00    6.24 
  18   4   1   -1.38    3.58 
  18  -4  -1   -1.67    2.61 
 -19  -4  -1   11.90    6.22 
 -19  -4  -1   18.24    3.59 
 -19   4   1    3.68    5.07 
  19  -4   1    6.81    5.98 
  19  -4   1   14.91    5.12 
  19   4  -1   11.03    4.97 
  19  -4   1   18.67    6.20 
  19   4  -1   10.54    6.47 
 -19   4   1    5.74    4.24 
 -19  -4  -1   16.88    6.15 
 -19  -4   1    7.31    5.17 
  19   4   1    9.84    5.39 
  19   4   1    2.72    5.68 
  19   4   1   18.93    6.18 
 -19   4  -1   13.10    4.86 
  19  -4  -1   15.84    6.97 
  19  -4  -1   16.16    5.74 
 -19  -4   1   13.51    3.57 
 -19  -4   1   10.13    5.90 
  19  -4  -1   17.07    5.05 
 -19   4  -1   15.36    5.71 
 -20   4   1    8.02    5.54 
  20   4  -1   16.50    6.31 
  20  -4   1   13.57    4.80 
  20   4  -1   10.07    5.16 
 -20  -4  -1   11.05    5.83 
  20  -4   1   11.94    6.49 
 -20  -4  -1   10.54    5.68 
  20  -4   1    8.50    4.72 
  20   4  -1    5.54    6.23 
 -20  -4  -1   11.72    3.25 
 -20  -4   1    1.69    4.87 
  20   4   1   10.59    4.75 
  20   4   1    0.66    5.35 
 -20  -4   1   16.33    3.50 
 -20  -4   1    7.05    5.07 
  20  -4  -1    6.75    6.63 
 -20   4  -1    1.64    4.78 
  20  -4  -1    6.03    4.26 
  20  -4  -1    8.56    4.68 
  20   4   1   16.30    6.05 
 -21  -4  -1    5.54    5.01 
 -21   4   1    0.40    3.76 
 -21   4   1    1.77    5.62 
  21   4  -1    0.06    4.03 
  21   4  -1    3.40    6.21 
 -21  -4  -1   13.55    3.24 
  21   4  -1    3.88    4.58 
  21  -4   1   11.71    6.94 
  21  -4   1    8.95    4.20 
  21  -4   1    6.32    4.87 
  21  -4  -1   10.54    4.48 
  21  -4  -1   -3.36    5.30 
 -21   4  -1    3.78    4.06 
 -21   4  -1    2.96    4.99 
  21   4   1    7.18    4.39 
  21  -4  -1    4.59    4.16 
 -21  -4   1    0.95    2.28 
  21   4   1    2.93    4.20 
 -21  -4   1    2.93    3.97 
  21   4   1   -1.33    5.36 
  22   4  -1   21.60    7.37 
  22   4  -1    6.49    7.55 
  22  -4   1   11.87    7.60 
 -22  -4  -1   16.17    6.21 
 -22   4   1   24.05    6.67 
  22  -4   1   20.02    6.59 
  22   4  -1   26.39    7.11 
 -22  -4  -1   20.94    4.24 
  22  -4   1   26.36    6.51 
 -22   4   1    7.30    6.49 
 -22  -4   1   23.50    4.42 
 -22   4  -1    2.73    6.07 
  22  -4  -1   24.62    6.14 
  22  -4  -1   24.43    7.25 
 -22  -4   1   27.63    8.27 
  22   4   1   25.02    6.73 
  22  -4  -1   27.69    8.53 
  22   4   1   19.01    8.81 
  22   4   1   13.38    6.91 
 -22   4  -1    6.95    5.11 
   0   5  -1    0.44    1.57 
   0  -5   1    0.64    1.21 
   0  -5   1    0.63    1.09 
   0   5   1   -0.56    1.23 
   0  -5   1    1.53    1.52 
   0  -5  -1   -0.64    1.05 
   0  -5  -1    1.60    1.59 
   0  -5  -1    1.43    1.78 
   0   5   1   -0.50    1.38 
   0   5   1    0.07    1.51 
   0  -5  -1    0.43    1.50 
   0  -5   1   -0.96    1.32 
   1   5  -1  273.50   31.35 
   1  -5   1  266.01   31.10 
  -1  -5  -1  270.50   31.55 
  -1  -5  -1  269.63   31.60 
   1   5  -1  250.33   31.34 
  -1  -5  -1  257.94   31.50 
  -1   5   1  262.99   31.32 
   1  -5   1  247.28   31.42 
  -1   5   1  243.23   31.39 
   1  -5   1  239.11   31.35 
   1  -5   1  278.15   31.12 
  -1  -5  -1  249.05   31.50 
  -1  -5  -1  259.86   31.46 
  -1   5   1  235.41   31.25 
   1   5  -1  246.05   31.56 
  -1  -5   1  278.77   31.66 
   1  -5  -1  248.32   31.62 
  -1  -5   1  259.63   31.72 
   1  -5  -1  281.88   31.57 
   1   5   1  239.44   31.70 
   1   5   1  274.77   31.76 
  -1   5  -1  235.77   31.62 
  -1  -5   1  263.02   31.82 
  -1  -5   1  273.88   31.64 
   1   5   1  248.70   31.68 
   1  -5  -1  243.79   31.47 
   2  -5   1  174.10   22.70 
   2   5  -1  190.00   22.94 
  -2  -5  -1  192.49   23.06 
   2   5  -1  172.85   22.98 
   2  -5   1  172.25   22.61 
   2   5  -1  190.30   22.85 
  -2  -5  -1  198.75   23.11 
  -2  -5  -1  196.30   22.96 
  -2  -5  -1  173.54   22.95 
  -2  -5  -1  184.20   22.85 
  -2   5   1  186.70   22.60 
  -2   5   1  188.52   22.71 
   2   5   1  188.25   22.23 
   2  -5  -1  185.08   21.75 
   2   5   1  171.16   22.08 
  -2  -5   1  178.14   22.19 
   2   5   1  177.98   21.95 
  -2  -5   1  172.82   21.97 
   2  -5  -1  169.32   21.80 
   2  -5  -1  177.07   21.62 
  -2  -5   1  174.56   21.96 
  -2  -5   1  181.79   22.10 
   2   5   1  172.56   21.98 
  -3   5   1   86.20   10.90 
  -3  -5  -1   76.87   11.16 
  -3  -5  -1   88.50   11.66 
   3   5  -1   91.37   11.31 
  -3  -5  -1   94.70   11.46 
  -3   5   1   79.83   10.88 
   3  -5   1   87.74   10.62 
   3  -5   1   85.60   10.82 
   3   5  -1   76.74   11.38 
  -3  -5  -1   90.15   11.53 
   3   5  -1   92.65   11.54 
  -3  -5   1   92.48   11.48 
  -3  -5   1   82.04   11.57 
   3   5   1   92.52   11.85 
   3  -5  -1   89.57   11.05 
   3  -5  -1   81.21   10.99 
  -3  -5   1   79.75   11.28 
   3   5   1   89.00   11.28 
  -3  -5   1   94.15   11.71 
   3   5   1   93.67   11.52 
   3   5   1   81.13   11.51 
  -4  -5  -1    3.99    2.93 
  -4   5   1    1.11    1.46 
   4   5  -1    3.59    2.26 
   4   5  -1    6.14    3.04 
   4   5  -1    2.11    2.06 
  -4  -5  -1    1.95    1.93 
  -4  -5  -1    3.96    2.13 
   4  -5   1    2.32    1.31 
  -4  -5  -1    2.44    2.23 
   4  -5   1    3.12    1.23 
  -4   5   1    2.81    1.34 
   4   5   1    0.26    1.98 
   4   5   1    2.16    2.96 
   4  -5  -1    1.18    1.66 
  -4  -5   1    2.54    1.93 
   4   5   1    3.47    1.94 
   4  -5  -1    3.16    1.98 
  -4   5  -1    1.52    1.21 
  -4  -5   1    6.31    3.02 
  -4  -5   1    1.70    2.27 
   4   5   1    3.21    2.13 
   4  -5  -1    3.37    1.41 
  -4  -5   1    1.12    1.99 
   5   5  -1  159.20   19.04 
  -5  -5  -1  163.71   19.06 
   5   5  -1  144.56   18.76 
  -5  -5  -1  158.96   18.78 
  -5  -5  -1  140.33   18.24 
   5  -5   1  130.36   17.76 
   5   5  -1  141.20   18.63 
  -5   5   1  138.08   18.13 
   5  -5   1  151.92   18.06 
   5  -5   1  157.33   18.02 
  -5  -5  -1  137.28   18.81 
  -5   5   1  139.22   17.88 
  -5  -5   1  131.21   18.34 
   5   5   1  162.18   19.12 
   5   5   1  144.66   18.74 
   5   5   1  142.29   18.79 
   5   5   1  146.48   18.36 
   5  -5  -1  146.13   18.28 
   5  -5  -1  143.70   17.97 
  -5   5  -1  142.66   18.08 
  -5  -5   1  153.51   18.82 
  -5  -5   1  147.43   18.93 
   5  -5  -1  160.29   18.36 
  -5  -5   1  137.49   18.84 
   6  -5   1   53.89    7.38 
   6   5  -1   85.47   10.79 
  -6  -5  -1   53.02    8.08 
  -6  -5  -1   61.70    9.22 
  -6  -5  -1   58.71    8.73 
  -6  -5  -1   59.26    8.95 
   6  -5   1   61.63    7.97 
   6  -5   1   72.01    8.23 
   6   5  -1   57.66    9.14 
  -6   5   1   53.58    8.03 
   6   5  -1   55.77    8.70 
  -6   5   1   60.75    7.55 
   6  -5  -1   54.56    6.97 
   6   5   1   38.64    8.23 
   6  -5  -1   65.83    7.90 
  -6  -5   1   69.38    8.84 
   6   5   1   55.90    8.31 
   6   5   1   60.11    8.28 
  -6  -5   1   48.20    7.51 
  -6   5  -1   41.36    7.26 
   6   5   1   53.38    7.48 
  -6  -5   1   57.95    8.43 
   6  -5  -1   56.20    7.65 
  -6  -5   1   62.02    8.34 
  -7   5   1   34.57    5.59 
  -7   5   1   33.13    5.56 
   7  -5   1   39.25    5.65 
   7   5  -1   41.31    6.83 
   7   5  -1   33.33    6.26 
  -7   5   1   33.71    4.76 
  -7  -5  -1   34.33    5.53 
   7  -5   1   34.53    5.73 
  -7  -5  -1   37.84    6.82 
   7   5  -1   32.90    6.00 
   7  -5   1   35.17    4.56 
  -7  -5  -1   42.28    6.85 
  -7  -5  -1   55.66    7.56 
   7  -5  -1   41.47    6.01 
   7   5   1   46.86    6.85 
   7   5   1   32.17    6.56 
  -7  -5   1   45.60    7.21 
   7  -5  -1   33.66    4.67 
  -7  -5   1   40.75    6.52 
   7  -5  -1   35.50    5.26 
  -7   5  -1   28.75    4.91 
  -7  -5   1   36.74    5.52 
  -7   5  -1   31.85    5.28 
   7   5   1   29.10    6.12 
  -7  -5   1   31.29    6.55 
   7  -5  -1   33.79    5.60 
  -8  -5  -1   23.76    3.85 
  -8  -5  -1   16.01    4.90 
  -8   5   1   20.03    3.97 
   8  -5   1   19.98    3.92 
   8   5  -1   19.13    4.44 
   8  -5   1   20.54    4.33 
  -8   5   1   21.47    4.02 
   8   5  -1   21.00    5.16 
  -8   5   1   17.92    2.92 
  -8  -5  -1   25.34    5.42 
   8   5  -1   18.70    4.52 
  -8  -5  -1   23.05    5.12 
   8  -5  -1   21.32    3.86 
   8  -5  -1   27.34    4.81 
  -8  -5   1   19.37    4.94 
  -8  -5   1   20.08    4.77 
   8   5   1   18.16    4.73 
  -8   5  -1   18.38    3.83 
  -8   5  -1   19.46    3.54 
  -8  -5   1   16.05    5.65 
  -8  -5   1   20.19    3.76 
   8  -5  -1   19.42    4.35 
   8   5   1   16.37    4.35 
   8   5   1   14.74    5.11 
   9   5  -1    9.99    4.50 
   9   5  -1   23.56    5.29 
  -9   5   1   21.13    3.92 
  -9  -5  -1   15.70    4.51 
  -9  -5  -1   17.47    3.57 
   9  -5   1    9.59    3.80 
  -9  -5  -1    8.42    4.36 
  -9  -5  -1   13.40    4.04 
   9  -5   1   10.37    3.40 
  -9   5   1   18.31    4.11 
  -9   5   1   18.65    2.47 
   9   5  -1   25.00    4.89 
  -9  -5   1    8.31    3.87 
   9   5   1   23.62    4.79 
  -9  -5   1   11.71    4.35 
   9   5   1   12.78    4.42 
  -9  -5   1   12.12    2.89 
   9   5   1   13.93    4.78 
  -9   5  -1   15.88    3.55 
   9  -5  -1   15.93    3.70 
   9  -5  -1    6.44    3.53 
  -9   5  -1    8.30    3.01 
   9  -5  -1   14.66    3.09 
  -9  -5   1   19.77    4.83 
  10   5  -1    8.64    3.46 
  10  -5   1   20.37    4.10 
 -10   5   1   12.36    1.84 
  10  -5   1    9.41    3.18 
  10   5  -1   14.04    3.95 
  10   5  -1   16.95    5.22 
 -10  -5  -1   12.21    3.64 
 -10   5   1   11.59    3.38 
 -10  -5  -1   14.47    4.33 
 -10   5   1    6.37    3.13 
 -10  -5  -1   18.96    3.27 
 -10  -5  -1   13.96    4.70 
  10  -5   1    9.45    3.89 
  10   5   1    7.75    3.55 
 -10  -5   1    8.99    2.88 
  10  -5  -1   12.83    3.50 
  10  -5  -1   11.45    4.06 
 -10  -5   1   18.53    4.85 
  10  -5  -1   13.40    3.35 
 -10  -5   1   17.41    4.57 
 -10  -5   1   11.51    4.41 
 -10   5  -1   17.47    3.55 
  10   5   1   18.57    4.34 
 -10   5  -1   14.17    3.56 
  10   5   1   18.83    5.11 
 -11  -5  -1   97.28   14.37 
  11  -5   1   95.64   14.11 
 -11  -5  -1   84.86   14.42 
 -11  -5  -1  113.76   14.79 
  11   5  -1  104.14   14.36 
  11  -5   1  102.08   13.73 
  11   5  -1   92.39   14.65 
 -11   5   1   96.50   13.71 
  11  -5   1  104.86   13.74 
 -11   5   1   90.31   13.59 
 -11  -5  -1  111.83   13.34 
  11   5  -1  113.95   14.44 
 -11  -5   1  108.66   13.42 
 -11  -5   1  107.00   14.64 
  11  -5  -1   90.31   14.25 
 -11  -5   1  120.15   14.91 
  11   5   1  102.52   14.50 
 -11  -5   1   96.55   14.73 
 -11   5  -1   94.83   13.69 
  11   5   1  103.18   14.47 
  11   5   1  100.63   14.97 
  11  -5  -1  104.39   13.97 
  11  -5  -1  109.98   13.70 
 -11   5  -1   89.20   13.54 
  12   5  -1    2.46    3.84 
 -12  -5  -1    2.66    3.14 
  12   5  -1    4.19    2.88 
 -12  -5  -1    3.93    2.30 
 -12  -5  -1    2.41    3.55 
  12   5  -1    6.80    3.95 
 -12   5   1    2.21    2.92 
 -12   5   1    4.73    2.71 
 -12  -5  -1    2.43    3.72 
  12  -5   1    8.45    2.94 
  12  -5   1    4.40    2.69 
  12  -5   1    5.42    3.68 
  12  -5  -1    8.82    4.06 
 -12  -5   1    3.82    3.44 
  12   5   1   18.72    4.27 
  12   5   1    5.42    4.24 
 -12  -5   1   14.20    2.81 
  12  -5  -1    7.03    3.27 
  12   5   1    1.63    2.76 
 -12   5  -1    3.17    2.88 
 -12  -5   1    0.33    3.45 
 -12  -5   1    5.46    3.31 
 -12   5  -1    0.64    2.42 
  12  -5  -1    7.28    2.82 
  13  -5   1   15.45    4.42 
  13   5  -1    6.80    3.65 
  13   5  -1    5.91    4.09 
 -13  -5  -1    5.36    4.35 
  13   5  -1    3.83    2.68 
 -13   5   1    9.25    3.73 
 -13  -5  -1   11.78    4.48 
 -13  -5  -1    6.70    3.89 
 -13  -5  -1    4.78    2.46 
  13  -5   1    7.34    3.16 
 -13   5   1    9.96    3.61 
  13  -5   1   11.69    3.35 
 -13  -5   1    7.09    3.60 
 -13   5  -1    3.92    2.85 
  13  -5  -1    5.90    3.01 
  13   5   1    3.83    4.15 
 -13  -5   1    1.40    3.10 
  13   5   1    7.53    3.47 
 -13  -5   1    7.54    2.41 
  13   5   1    1.95    3.43 
  13  -5  -1    6.19    2.62 
 -13   5  -1    1.31    2.92 
  13  -5  -1    2.20    3.76 
 -13  -5   1    5.21    4.06 
  14   5  -1    1.36    4.10 
  14  -5   1   -1.30    3.66 
 -14  -5  -1    0.17    3.62 
 -14   5   1   -0.20    3.19 
 -14  -5  -1    4.39    3.85 
  14  -5   1    0.02    2.50 
 -14  -5  -1   -0.06    1.95 
 -14   5   1    3.31    2.85 
 -14  -5  -1    7.91    3.84 
  14  -5   1    4.48    2.80 
  14   5  -1    7.15    3.92 
 -14   5  -1   -0.39    3.09 
 -14  -5   1   -0.90    2.90 
 -14  -5   1    6.41    2.30 
 -14   5  -1    3.75    2.78 
 -14  -5   1    4.96    3.86 
  14   5   1    7.84    3.76 
  14  -5  -1    2.13    2.56 
  14  -5  -1    5.45    3.07 
  14   5   1    5.87    3.94 
  14   5   1   -3.55    3.96 
 -14  -5   1   -1.20    2.91 
  14  -5  -1    0.43    3.63 
  15   5  -1   37.64    7.78 
  15   5  -1   50.90    9.28 
  15  -5   1   38.18    8.21 
 -15  -5  -1   46.51   10.57 
  15  -5   1   23.20    6.34 
 -15  -5  -1   41.87    6.35 
 -15  -5  -1   49.26    9.04 
 -15  -5  -1   36.93    8.27 
 -15   5   1   40.96    7.86 
 -15   5   1   46.49    7.71 
  15  -5   1   29.68    6.73 
  15   5  -1   38.96    8.65 
  15   5   1   46.08    8.52 
  15   5   1   31.53    8.29 
  15   5   1   32.06    7.29 
 -15  -5   1   32.15    7.78 
 -15   5  -1   38.47    7.38 
  15  -5  -1   43.37    7.95 
 -15  -5   1   32.16    7.69 
  15  -5  -1   42.27    8.33 
 -15   5  -1   35.32    6.97 
 -15  -5   1   28.45    7.30 
  15  -5  -1   35.91    6.81 
 -15  -5   1   31.78    5.77 
  16   5  -1    4.75    3.68 
 -16   5   1    7.44    3.51 
  16   5  -1    7.39    4.69 
  16  -5   1    5.43    4.97 
 -16  -5  -1    3.17    2.57 
  16   5  -1    2.94    5.17 
 -16  -5  -1    3.97    3.65 
 -16  -5  -1   -0.24    4.18 
 -16   5   1    7.69    4.54 
  16  -5   1    7.79    3.75 
  16  -5   1   14.86    4.72 
  16   5   1   10.07    5.09 
  16  -5  -1   11.10    3.78 
 -16  -5   1   15.38    5.23 
  16   5   1   11.06    5.19 
 -16  -5   1    4.06    4.24 
 -16  -5   1   11.80    3.30 
  16  -5  -1    8.58    5.38 
 -16   5  -1    8.24    4.57 
 -16   5  -1   14.00    4.47 
  16  -5  -1   13.39    4.25 
 -16  -5   1   13.20    5.64 
  16   5   1    6.65    5.58 
 -17  -5  -1   -1.52    2.89 
 -17  -5  -1   -0.97    2.23 
  17  -5   1    2.88    3.15 
  17  -5   1   -2.02    2.71 
 -17   5   1   -1.01    2.65 
  17   5  -1   -0.17    5.06 
  17   5  -1   -1.72    2.89 
 -17   5   1   -0.20    3.83 
  17   5  -1    0.64    3.16 
  17  -5   1   -1.03    4.37 
 -17  -5  -1   -0.90    4.15 
  17  -5  -1    3.39    3.11 
  17   5   1    2.21    4.92 
  17   5   1    0.68    5.99 
 -17  -5   1    1.83    2.34 
  17  -5  -1   12.07    5.53 
  17  -5  -1   -1.06    2.79 
 -17  -5   1   -0.69    3.47 
 -17  -5   1   -0.22    4.21 
  17   5   1    0.06    3.18 
 -17   5  -1    2.31    3.48 
 -17   5  -1   -0.57    3.57 
 -17  -5   1   -0.27    3.65 
  18   5  -1   37.16    8.91 
  18  -5   1   47.64    9.80 
  18   5  -1   33.33    9.77 
  18  -5   1   41.77   10.05 
 -18  -5  -1   56.54   14.02 
 -18  -5  -1   44.39   10.15 
  18   5  -1   58.42   10.45 
 -18   5   1   44.90    8.97 
 -18   5   1   48.41    9.11 
 -18  -5  -1   63.39    7.88 
  18  -5   1   51.21    9.08 
  18  -5  -1   59.37    8.72 
  18   5   1   48.00    9.30 
  18   5   1   45.94    9.74 
  18  -5  -1   42.51    9.19 
 -18  -5   1   50.63    7.42 
 -18  -5   1   39.91    9.19 
  18   5   1   48.04   10.30 
 -18  -5   1   36.25    9.14 
 -18  -5   1   28.59    7.99 
 -18   5  -1   51.02    9.38 
  18  -5  -1   52.05   10.43 
 -18   5  -1   45.52    8.57 
 -19   5   1   -0.38    4.31 
  19   5  -1   -4.90    5.06 
  19  -5   1   -1.55    4.75 
 -19  -5  -1    0.14    2.01 
  19   5  -1   -6.90    5.40 
  19  -5   1    1.89    2.78 
 -19   5   1   -0.25    2.65 
  19  -5   1    1.44    3.47 
  19   5  -1    3.10    3.93 
 -19  -5  -1    1.72    5.13 
  19  -5  -1   11.11    4.12 
  19  -5  -1    0.22    2.79 
  19   5   1    1.22    6.81 
 -19  -5   1   -6.35    3.92 
  19  -5  -1    0.95    5.18 
 -19   5  -1    1.90    3.00 
  19   5   1    0.25    3.30 
 -19   5  -1    0.27    3.84 
 -19  -5   1   -2.44    3.46 
  19   5   1    5.28    5.81 
 -19  -5   1   -0.77    2.14 
  20  -5   1    4.40    6.23 
 -20   5   1   12.91    5.68 
 -20  -5  -1   11.55    5.35 
  20   5  -1    0.04    3.90 
  20  -5   1   13.12    4.89 
  20   5  -1   -4.10    5.09 
 -20  -5  -1   -0.55    5.12 
 -20  -5  -1   18.15    3.76 
  20  -5   1   15.85    5.54 
  20   5  -1   14.98    5.56 
  20   5   1    6.72    4.82 
 -20   5  -1    2.02    5.00 
  20  -5  -1   12.23    4.38 
 -20  -5   1   11.66    3.60 
  20  -5  -1    8.75    6.48 
  20   5   1   -0.99    5.38 
  20   5   1   12.62    6.04 
 -20  -5   1    1.01    4.66 
 -20  -5   1    1.86    3.79 
  20  -5  -1    9.78    4.41 
 -21  -5  -1    4.76    2.66 
 -21  -5  -1   -1.19    4.37 
  21  -5   1    7.63    4.73 
  21  -5   1    1.40    3.46 
  21  -5   1    0.18    5.65 
  21   5  -1    6.94    4.58 
 -21   5   1    5.40    4.14 
  21   5  -1    8.02    6.54 
  21   5  -1    3.37    4.24 
 -21   5   1    2.31    5.18 
  21  -5  -1    4.76    4.01 
  21   5   1    6.09    4.31 
  21   5   1    2.93    4.84 
  21   5   1    7.97    6.51 
 -21  -5   1   -0.55    4.74 
 -21   5  -1   12.35    5.95 
  21  -5  -1   22.10    7.19 
 -21   5  -1    0.52    3.37 
 -21  -5   1    0.95    2.46 
 -22   5   1   15.61    6.37 
  22   5  -1   10.97    7.38 
 -22   5   1    7.79    4.90 
  22  -5   1    3.85    6.39 
 -22  -5  -1   15.54    3.93 
  22  -5   1   11.16    5.61 
  22  -5   1   12.06    4.97 
 -22  -5  -1   14.28    6.61 
 -22  -5  -1   12.24    6.20 
  22   5  -1   13.22    5.96 
  22   5  -1   13.36    5.87 
 -22  -5   1   10.26    6.52 
  22   5   1   11.51    5.52 
 -22   5  -1   12.39    5.78 
  22   5   1   18.43    8.14 
 -22   5  -1   20.47    6.49 
 -22  -5   1   12.20    5.66 
  22   5   1   16.67    6.24 
  22  -5  -1    8.90    5.68 
  22  -5  -1   26.86    6.41 
  22  -5  -1   10.91    7.54 
 -22  -5   1   12.94    3.69 
   0  -6  -1   25.93    3.78 
   0  -6   1   22.19    3.32 
   0   6  -1   16.60    3.64 
   0  -6   1   26.85    3.43 
   0   6   1   24.19    3.77 
   0  -6   1   16.92    3.73 
   0  -6  -1   24.22    3.96 
   0  -6   1   20.05    3.70 
   0   6   1   17.39    3.43 
   0  -6  -1   23.96    3.70 
   0  -6  -1   21.13    3.77 
   0   6   1   21.94    3.75 
   1  -6   1  118.24   16.11 
  -1  -6  -1  120.96   16.24 
  -1  -6  -1  137.15   16.46 
   1   6  -1  129.57   16.03 
  -1   6   1  137.38   16.05 
   1  -6   1  127.05   16.20 
  -1  -6  -1  127.24   16.20 
   1   6  -1  120.20   16.34 
   1  -6   1  138.81   15.83 
  -1   6   1  123.33   16.17 
   1   6  -1  142.06   16.07 
  -1  -6  -1  133.61   16.31 
  -1   6   1  114.06   15.98 
  -1  -6  -1  121.28   16.27 
   1  -6   1  136.32   15.80 
  -1  -6   1  133.93   15.27 
  -1   6  -1  110.00   15.17 
   1   6   1  112.45   15.24 
  -1  -6   1  118.37   15.27 
   1   6   1  138.97   15.38 
   1  -6  -1  108.74   14.97 
   1   6   1  123.86   15.27 
   1  -6  -1  132.68   15.11 
  -1  -6   1  120.14   15.13 
   1  -6  -1  117.77   15.23 
  -1  -6   1  116.72   15.37 
   2   6  -1   69.55    8.73 
  -2  -6  -1   66.65    8.54 
  -2  -6  -1   57.83    8.45 
  -2   6   1   61.09    8.29 
   2   6  -1   55.00    8.57 
  -2   6   1   68.67    8.15 
   2   6  -1   68.05    8.46 
  -2   6   1   59.09    8.02 
  -2  -6  -1   71.22    8.81 
   2  -6   1   59.06    8.28 
  -2  -6  -1   58.53    8.63 
   2  -6   1   58.26    8.21 
  -2  -6  -1   63.72    8.93 
   2  -6  -1   68.76    8.47 
  -2  -6   1   52.13    8.71 
   2   6   1   67.71    9.22 
  -2  -6   1   67.48    9.00 
   2  -6  -1   66.16    8.59 
   2   6   1   68.07    8.76 
   2  -6  -1   62.02    8.30 
  -2  -6   1   68.46    8.78 
   2   6   1   64.69    8.93 
  -2  -6   1   65.51    9.11 
  -3  -6  -1   31.85    5.13 
  -3   6   1   29.08    4.91 
   3  -6   1   34.93    5.02 
  -3  -6  -1   38.10    5.67 
   3  -6   1   36.15    4.40 
   3   6  -1   31.12    5.52 
  -3  -6  -1   34.98    5.82 
   3   6  -1   42.53    5.87 
   3   6  -1   33.42    5.43 
  -3  -6  -1   40.51    5.98 
  -3   6   1   27.63    4.78 
  -3  -6  -1   30.55    5.41 
   3   6   1   29.53    5.14 
   3  -6  -1   30.33    4.58 
   3  -6  -1   29.06    4.63 
  -3  -6   1   36.05    5.66 
  -3  -6   1   42.57    5.44 
  -3  -6   1   30.64    5.35 
   3  -6  -1   28.68    4.32 
   3   6   1   29.68    4.85 
   3   6   1   41.44    5.96 
  -3  -6   1   26.62    4.83 
   3   6   1   35.69    5.28 
  -4  -6  -1    6.50    2.44 
   4  -6   1    9.76    1.74 
  -4  -6  -1    9.67    2.42 
  -4  -6  -1    7.00    3.02 
  -4  -6  -1    5.21    3.21 
   4   6  -1    5.24    3.35 
  -4   6   1    9.17    2.16 
   4  -6   1    9.85    1.89 
   4   6  -1   10.17    2.85 
  -4   6   1    6.25    1.93 
   4   6  -1   14.94    3.23 
   4  -6  -1    9.71    2.18 
   4   6   1    7.96    3.42 
  -4  -6   1    5.55    3.24 
  -4  -6   1    3.84    2.80 
   4  -6  -1    7.91    1.87 
  -4   6  -1    9.82    1.64 
   4   6   1    7.32    2.77 
  -4  -6   1    4.80    2.23 
   4   6   1    7.44    2.57 
  -4  -6   1    7.86    2.58 
   4   6   1    6.64    2.61 
   5  -6   1  185.83   22.51 
  -5  -6  -1  173.22   22.95 
  -5  -6  -1  204.44   23.63 
   5   6  -1  178.76   23.41 
  -5  -6  -1  201.96   23.48 
   5   6  -1  189.62   23.58 
   5   6  -1  184.63   23.29 
   5  -6   1  185.59   22.64 
  -5   6   1  177.73   22.61 
  -5   6   1  174.58   22.73 
   5  -6   1  174.40   22.52 
  -5  -6  -1  191.27   23.60 
   5   6   1  194.62   23.44 
   5   6   1  175.89   23.19 
  -5  -6   1  174.76   22.80 
   5   6   1  182.51   22.81 
  -5   6  -1  178.53   22.38 
   5  -6  -1  192.97   22.67 
  -5  -6   1  188.33   23.41 
   5  -6  -1  170.07   22.40 
   5  -6  -1  188.74   22.62 
  -5  -6   1  167.92   23.23 
  -5  -6   1  195.57   23.25 
   5   6   1  186.99   23.20 
  -6  -6  -1  123.86   15.31 
   6  -6   1  126.40   14.45 
   6   6  -1  125.53   15.60 
  -6  -6  -1  121.72   15.57 
   6  -6   1  106.49   14.06 
  -6   6   1  117.93   14.50 
  -6  -6  -1  105.32   15.28 
  -6   6   1  108.87   14.17 
   6   6  -1  108.58   15.09 
  -6  -6  -1  106.77   14.64 
   6  -6   1  115.92   14.40 
   6   6  -1  110.61   15.23 
   6   6   1  104.54   14.93 
   6  -6  -1  119.84   15.02 
  -6  -6   1  119.37   15.08 
  -6  -6   1  100.41   15.48 
   6  -6  -1  113.60   14.53 
  -6  -6   1  140.12   15.75 
   6  -6  -1  130.12   14.97 
   6   6   1  101.38   15.45 
  -6  -6   1  125.95   15.85 
   6   6   1  124.83   15.93 
   7   6  -1   77.47    9.93 
   7   6  -1   67.56   10.54 
  -7   6   1   70.81    8.55 
  -7  -6  -1   62.36   10.39 
   7  -6   1   68.23    9.23 
   7  -6   1   69.05    8.40 
   7   6  -1   71.60    9.96 
  -7   6   1   66.82    9.07 
  -7  -6  -1   53.45    9.05 
   7  -6   1   57.09    8.91 
  -7  -6  -1   76.19   10.32 
  -7  -6   1   68.24   10.86 
   7   6   1   67.33   11.03 
   7  -6  -1   70.11    9.98 
   7   6   1   80.33   10.60 
  -7   6  -1   65.59    9.50 
   7   6   1   77.96   10.72 
  -7  -6   1   77.28   10.76 
  -7  -6   1   77.26    9.89 
   7  -6  -1   71.01    9.78 
  -7  -6   1   74.77   10.56 
   7  -6  -1   70.03    9.17 
   8   6  -1   10.34    3.28 
   8  -6   1   10.03    2.91 
   8   6  -1   10.89    4.33 
  -8   6   1   13.13    2.07 
   8  -6   1   12.38    3.28 
  -8  -6  -1    4.63    4.03 
  -8  -6  -1    5.84    3.08 
   8   6  -1   11.29    3.42 
  -8  -6  -1   15.61    4.12 
  -8   6   1   12.27    2.94 
  -8  -6  -1    7.47    2.65 
   8  -6   1   11.49    1.76 
  -8  -6   1   12.19    4.52 
   8   6   1   16.21    4.16 
  -8  -6   1   14.65    4.03 
  -8   6  -1    9.36    2.74 
   8  -6  -1   12.17    2.86 
  -8  -6   1    9.05    3.57 
  -8  -6   1   10.68    2.84 
   8  -6  -1   10.33    3.19 
   8   6   1   12.32    4.55 
   8   6   1   11.17    3.81 
   8  -6  -1   11.86    2.12 
   8  -6  -1    9.82    3.43 
   9  -6   1  185.15   22.63 
  -9  -6  -1  179.71   23.27 
   9   6  -1  179.19   23.08 
  -9  -6  -1  172.10   23.07 
  -9   6   1  174.51   22.13 
  -9  -6  -1  168.33   23.25 
   9   6  -1  186.83   23.11 
  -9   6   1  172.42   22.40 
   9   6  -1  164.40   23.31 
   9  -6   1  186.45   22.42 
  -9  -6  -1  176.30   22.30 
  -9   6   1  174.51   21.59 
   9  -6  -1  162.20   21.11 
  -9  -6   1  158.59   21.20 
  -9   6  -1  160.85   20.72 
  -9   6  -1  171.62   21.27 
   9  -6  -1  172.28   21.63 
   9  -6  -1  171.38   21.41 
  -9  -6   1  177.15   22.28 
   9   6   1  169.96   22.04 
  -9  -6   1  160.88   22.19 
   9   6   1  160.11   22.00 
   9   6   1  186.93   22.48 
  -9  -6   1  174.00   22.09 
 -10   6   1    5.60    1.25 
 -10  -6  -1    5.46    3.34 
 -10   6   1    2.71    2.57 
  10   6  -1    6.38    4.15 
  10  -6   1    3.69    3.06 
 -10  -6  -1    5.41    2.44 
  10   6  -1    6.53    3.59 
 -10  -6  -1    4.06    3.94 
 -10   6   1    7.35    2.66 
  10   6  -1    7.21    3.35 
  10  -6   1    9.52    2.73 
  10  -6   1    7.80    2.64 
 -10  -6  -1   10.24    3.79 
  10  -6  -1    3.09    3.26 
 -10  -6   1    0.30    2.68 
 -10   6  -1    8.83    2.72 
  10   6   1    3.15    3.35 
 -10  -6   1    8.20    2.52 
  10   6   1    2.96    3.18 
  10  -6  -1    3.39    2.06 
 -10   6  -1    4.03    2.25 
 -10  -6   1   10.36    3.79 
 -10  -6   1    2.76    3.41 
  10  -6  -1    6.54    2.90 
  10   6   1    5.24    3.93 
  11   6  -1   99.06   13.36 
  11  -6   1   87.59   13.00 
 -11  -6  -1   90.51   12.25 
  11   6  -1  102.10   13.47 
 -11   6   1   91.33   12.59 
  11  -6   1   98.01   12.66 
 -11  -6  -1  102.17   13.72 
 -11  -6  -1   71.05   13.28 
  11   6  -1   95.54   13.95 
  11  -6   1   88.49   12.53 
 -11   6   1   86.88   12.38 
  11   6   1   98.77   12.96 
  11  -6  -1   93.18   11.80 
 -11  -6   1   75.35   12.87 
 -11  -6   1   94.46   12.97 
 -11  -6   1   86.99   13.06 
 -11   6  -1   84.22   11.90 
  11   6   1   79.82   13.07 
  11   6   1   84.36   12.72 
  11  -6  -1   84.06   12.51 
 -11  -6   1   93.34   11.72 
  11  -6  -1   89.63   12.13 
 -11   6  -1   75.02   11.47 
 -12  -6  -1   32.88    7.45 
 -12  -6  -1   34.34    5.95 
 -12  -6  -1   41.55    8.16 
 -12   6   1   37.62    6.59 
 -12   6   1   34.48    6.31 
  12   6  -1   46.52    8.69 
 -12  -6  -1   31.26    7.18 
  12  -6   1   37.77    6.47 
  12   6  -1   44.29    8.01 
  12  -6   1   39.24    6.78 
  12  -6   1   42.62    7.64 
  12   6  -1   40.29    7.44 
 -12  -6   1   33.40    7.46 
  12  -6  -1   53.66    8.07 
  12   6   1   45.44    8.17 
 -12  -6   1   33.21    7.92 
  12  -6  -1   38.06    6.77 
  12   6   1   46.10    8.55 
  12  -6  -1   42.41    7.18 
  12   6   1   38.95    8.16 
 -12  -6   1   37.14    6.36 
 -12   6  -1   40.56    7.01 
 -12  -6   1   46.80    8.56 
  13  -6   1   42.45    9.15 
  13  -6   1   50.97    8.60 
  13   6  -1   43.01    9.35 
 -13  -6  -1   45.41    9.54 
 -13  -6  -1   53.56   10.11 
 -13  -6  -1   74.18   12.75 
 -13  -6  -1   60.92    8.26 
  13  -6   1   55.61    8.62 
  13   6  -1   60.96   10.26 
 -13   6   1   51.03    9.05 
 -13   6   1   74.85    8.97 
  13   6  -1   74.34   11.29 
  13  -6  -1   55.42    9.06 
  13   6   1   47.37    9.42 
 -13  -6   1   81.84   13.55 
  13   6   1   50.12   10.33 
 -13  -6   1   67.44   10.15 
  13   6   1   58.99    9.77 
 -13   6  -1   54.28    8.65 
 -13  -6   1   72.44   11.17 
 -13   6  -1   58.34    8.89 
  13  -6  -1   63.58    8.80 
  13  -6  -1   57.30    9.98 
 -13  -6   1   52.20    8.37 
  14  -6   1    5.15    3.01 
 -14   6   1    8.12    3.66 
  14  -6   1    5.84    3.31 
 -14  -6  -1    6.17    4.30 
  14  -6   1    7.23    4.35 
 -14  -6  -1    4.53    3.94 
 -14  -6  -1    8.38    2.72 
  14   6  -1    3.96    3.67 
  14   6  -1    8.71    4.90 
  14   6  -1   14.62    4.37 
 -14   6   1    3.19    2.81 
 -14  -6  -1    0.22    3.92 
  14  -6  -1    8.46    3.14 
 -14   6  -1    4.52    3.10 
  14   6   1    3.88    4.45 
  14  -6  -1    8.21    3.56 
  14   6   1    5.28    3.69 
 -14  -6   1    7.20    4.31 
 -14   6  -1    3.98    2.96 
 -14  -6   1    5.49    3.68 
  14   6   1    2.42    3.44 
  14  -6  -1    6.08    4.49 
 -14  -6   1    3.82    4.16 
 -14  -6   1    7.96    2.64 
  15  -6   1   51.90    8.89 
 -15  -6  -1   70.33   11.68 
  15   6  -1   54.62   10.25 
 -15  -6  -1   68.62   11.21 
 -15  -6  -1   47.65   10.12 
  15   6  -1   49.08    9.90 
 -15   6   1   59.67    9.36 
  15  -6   1   56.34    9.13 
  15  -6   1   60.25   10.53 
 -15   6   1   44.57    8.93 
 -15  -6  -1   63.15    8.49 
 -15  -6   1   59.11   11.32 
  15  -6  -1   55.76   10.93 
  15   6   1   85.11   12.54 
 -15   6  -1   63.51    9.69 
 -15  -6   1   57.99   11.01 
 -15  -6   1   57.93    8.93 
 -15  -6   1   94.54   15.47 
  15  -6  -1   73.06   10.21 
  15   6   1   45.89   10.99 
  15   6   1   70.86   10.82 
  15  -6  -1   56.67    9.39 
 -15   6  -1   55.35    9.88 
  16   6  -1    2.63    4.41 
 -16  -6  -1    6.65    2.80 
  16   6  -1    9.85    4.44 
  16  -6   1    2.73    3.00 
  16  -6   1    7.43    5.27 
 -16  -6  -1   11.59    5.12 
  16  -6   1    5.20    3.18 
 -16  -6  -1    2.80    4.58 
  16   6  -1    8.37    5.90 
 -16   6   1   12.65    4.46 
 -16  -6  -1    4.60    4.61 
 -16   6   1   16.83    4.64 
  16   6   1   12.02    5.00 
  16   6   1    5.57    5.39 
 -16   6  -1   10.73    4.17 
 -16  -6   1    8.68    4.88 
  16  -6  -1    2.06    2.75 
  16   6   1    4.59    4.31 
 -16  -6   1    5.30    4.69 
  16  -6  -1   11.55    5.38 
 -16  -6   1    3.03    2.56 
 -16  -6   1    6.93    5.07 
  16  -6  -1    5.57    3.54 
 -16   6  -1    3.79    3.37 
 -17   6   1   25.84    6.48 
 -17  -6  -1   26.39    5.21 
 -17   6   1   21.55    6.02 
  17   6  -1   26.68    7.31 
 -17  -6  -1   32.95    8.33 
 -17  -6  -1   17.14    6.77 
  17   6  -1   34.97    8.14 
  17   6  -1   31.21    7.41 
  17  -6   1   32.52    6.70 
  17  -6   1   25.73    6.65 
  17  -6   1   37.49    8.18 
  17  -6  -1   24.72    6.36 
  17  -6  -1   24.25    5.83 
 -17   6  -1   27.00    6.00 
 -17  -6   1   36.85   10.68 
 -17   6  -1   29.59    6.60 
 -17  -6   1   23.34    6.68 
  17   6   1   23.22    6.52 
 -17  -6   1   19.15    7.06 
  17   6   1   19.82    7.29 
 -17  -6   1   29.34    5.25 
  17   6   1   25.55    7.07 
  18   6  -1    0.03    5.00 
 -18  -6  -1    1.16    2.28 
 -18   6   1   -0.68    3.97 
 -18  -6  -1    2.05    4.06 
  18   6  -1    3.59    6.74 
 -18  -6  -1   -2.05    4.28 
  18   6  -1    1.07    3.58 
  18  -6   1   -0.96    4.60 
  18  -6   1    4.35    3.77 
  18  -6   1   -3.14    2.67 
 -18   6   1    2.57    3.23 
 -18   6  -1   -0.99    3.58 
  18  -6  -1    2.65    3.17 
 -18   6  -1    0.72    2.91 
 -18  -6   1    5.38    4.65 
 -18  -6   1   -4.91    3.88 
  18   6   1    1.66    3.76 
  18  -6  -1    3.79    3.07 
 -18  -6   1    8.71    2.87 
  18  -6  -1    0.35    4.91 
  18   6   1    1.56    5.27 
  18   6   1    0.65    3.88 
 -18  -6   1   -1.22    3.92 
  19  -6   1    6.56    4.26 
  19   6  -1   10.26    6.62 
 -19   6   1    4.88    4.70 
  19  -6   1   15.69    4.82 
 -19  -6  -1   22.08    4.12 
  19   6  -1   17.19    5.68 
 -19  -6  -1   13.56    6.62 
  19   6  -1   12.30    5.23 
 -19   6   1    2.14    3.32 
 -19  -6  -1   13.37    6.35 
  19  -6   1    6.06    6.30 
  19  -6  -1   11.41    6.51 
 -19  -6   1    9.24    5.65 
  19  -6  -1   13.74    5.34 
 -19  -6   1   11.61    3.69 
  19  -6  -1   19.50    5.08 
 -19  -6   1   13.37    5.11 
  19   6   1   -6.15    5.31 
  19   6   1    9.51    5.03 
  19   6   1    5.49    5.36 
 -19   6  -1    3.63    4.62 
 -19   6  -1   12.20    4.34 
  20  -6   1    1.30    5.54 
 -20  -6  -1    3.79    4.72 
  20  -6   1    5.51    4.48 
 -20   6   1   10.80    5.25 
  20  -6   1    7.99    4.32 
  20   6  -1   10.60    6.50 
  20   6  -1    9.77    5.17 
 -20  -6  -1   12.59    3.54 
  20   6  -1   11.40    5.90 
  20  -6  -1    8.06    6.41 
  20  -6  -1    9.22    4.02 
 -20  -6   1    8.75    3.44 
  20   6   1    5.88    4.82 
  20  -6  -1   10.74    5.17 
  20   6   1    0.05    5.60 
 -20   6  -1    9.35    4.85 
  20   6   1    6.79    4.69 
 -20  -6   1    8.67    5.79 
  21   6  -1    1.38    4.12 
  21  -6   1    0.26    3.71 
 -21  -6  -1   -0.39    2.56 
  21   6  -1    1.55    3.77 
 -21  -6  -1    7.47    5.34 
  21   6  -1   13.30    6.87 
  21  -6   1   10.61    6.58 
 -21   6   1    3.36    3.62 
 -21   6   1    4.07    4.70 
 -21  -6  -1   -0.08    5.52 
  21  -6   1    5.14    4.02 
  21   6   1   11.43    5.47 
 -21   6  -1    2.24    3.52 
  21  -6  -1    6.19    3.72 
 -21  -6   1    1.82    4.13 
 -21  -6   1   -4.79    2.28 
  21  -6  -1    0.47    6.11 
  21  -6  -1   13.25    4.61 
  21   6   1   -1.49    3.39 
 -21   6  -1   -6.07    3.86 
 -21  -6   1    1.32    4.84 
  21   6   1   -1.04    5.69 
   0   7   1   -0.38    1.53 
   0  -7  -1    0.61    1.46 
   0  -7  -1    1.12    1.85 
   0  -7  -1   -2.30    2.10 
   0  -7  -1    0.95    1.84 
   0   7  -1    0.53    1.70 
   0  -7   1    0.79    1.68 
   0  -7   1   -0.10    1.77 
   0  -7   1    0.01    1.62 
   0   7   1   -0.89    1.78 
   0  -7   1    1.97    1.38 
   0  -7   1    0.25    1.59 
   0   7   1    0.33    1.77 
  -1   7   1   62.55    8.64 
  -1   7   1   66.39    8.85 
   1  -7   1   65.28    8.41 
   1   7  -1   66.15    8.58 
  -1  -7  -1   70.29    8.89 
  -1  -7  -1   69.44    9.26 
   1   7  -1   61.28    9.06 
  -1  -7  -1   70.35    9.05 
   1   7  -1   64.90    8.61 
  -1   7   1   68.06    8.67 
  -1  -7  -1   64.64    8.99 
   1  -7   1   73.44    8.40 
   1  -7   1   62.79    8.83 
   1  -7   1   61.56    8.86 
  -1  -7  -1   62.75    8.95 
   1  -7  -1   65.80    8.43 
  -1   7  -1   63.12    8.38 
  -1  -7   1   61.89    8.44 
   1   7   1   55.70    8.45 
   1   7   1   58.29    8.44 
  -1  -7   1   67.60    8.64 
   1  -7  -1   60.69    8.19 
   1  -7  -1   58.81    8.10 
  -1  -7   1   60.20    8.53 
  -1  -7   1   65.84    8.30 
  -2  -7  -1    9.95    2.60 
   2  -7   1    8.44    1.54 
   2   7  -1   11.04    2.55 
   2  -7   1    7.53    2.15 
  -2   7   1    8.76    2.39 
  -2   7   1    7.85    1.88 
  -2  -7  -1    7.69    2.79 
   2  -7   1    5.75    2.09 
   2   7  -1    7.80    2.79 
  -2  -7  -1   12.51    3.23 
  -2  -7  -1    6.58    2.58 
  -2   7   1    6.19    2.08 
  -2  -7  -1   10.79    2.74 
   2   7  -1    8.85    2.68 
  -2  -7   1   12.93    2.92 
   2   7   1   12.84    3.43 
   2   7   1   10.34    2.81 
  -2  -7   1   15.78    3.22 
   2  -7  -1   12.28    2.78 
  -2  -7   1   12.84    3.20 
  -2  -7   1   14.23    3.31 
   2  -7  -1   11.98    2.33 
   2  -7  -1   15.16    2.72 
   2   7   1   10.96    2.88 
   3  -7   1   36.48    5.58 
   3   7  -1   40.21    6.41 
  -3   7   1   41.84    5.72 
  -3  -7  -1   37.07    6.28 
   3   7  -1   38.30    6.08 
  -3  -7  -1   43.26    6.27 
  -3   7   1   37.66    5.43 
   3  -7   1   36.91    5.65 
  -3  -7  -1   44.72    6.66 
   3   7  -1   43.21    6.40 
  -3  -7  -1   38.61    6.46 
  -3  -7  -1   44.84    6.36 
  -3  -7   1   44.60    6.07 
   3   7   1   35.95    5.87 
  -3  -7   1   39.37    6.24 
   3  -7  -1   36.03    5.38 
   3   7   1   28.86    5.86 
   3  -7  -1   39.48    5.51 
   3  -7  -1   38.67    5.20 
  -3  -7   1   42.18    5.99 
  -3  -7   1   38.14    6.34 
   3   7   1   44.69    6.57 
   3   7   1   36.32    5.94 
  -4  -7  -1   24.66    4.41 
  -4  -7  -1   21.06    5.03 
  -4  -7  -1   32.75    5.21 
   4   7  -1   22.02    4.49 
   4   7  -1   24.18    5.06 
   4   7  -1   28.58    4.86 
   4  -7   1   25.85    3.97 
   4  -7   1   25.53    3.62 
  -4   7   1   23.49    3.94 
  -4  -7  -1   25.15    4.78 
  -4   7   1   27.45    3.97 
   4  -7  -1   32.24    4.48 
  -4  -7   1   31.23    5.03 
   4   7   1   28.60    5.06 
   4  -7  -1   32.38    4.56 
   4  -7  -1   27.63    4.19 
  -4  -7   1   29.66    5.07 
   4   7   1   26.88    5.54 
   4   7   1   31.02    5.25 
  -4  -7   1   26.71    5.41 
  -4  -7   1   30.38    5.35 
   4   7   1   26.97    4.74 
  -5  -7  -1   12.43    3.79 
   5   7  -1    7.75    3.05 
  -5   7   1   11.16    2.20 
   5   7  -1   11.28    3.84 
  -5   7   1   10.14    2.30 
   5  -7   1    9.32    2.07 
   5  -7   1    7.24    1.99 
  -5  -7  -1   13.29    3.09 
   5   7  -1   14.90    3.49 
  -5  -7  -1   10.02    3.26 
  -5  -7  -1   12.95    3.90 
   5  -7  -1   15.70    3.01 
   5  -7  -1   14.22    2.74 
  -5   7  -1   14.93    2.60 
   5   7   1   19.92    3.68 
   5   7   1   15.53    3.79 
  -5  -7   1   22.68    4.64 
   5   7   1   17.20    4.54 
  -5  -7   1   14.07    3.29 
  -5  -7   1   15.66    4.39 
   5   7   1   12.26    3.47 
  -5  -7   1   16.72    4.08 
  -6  -7  -1  131.33   18.73 
  -6   7   1  141.54   17.60 
   6  -7   1  142.17   17.68 
  -6  -7  -1  129.91   18.03 
   6   7  -1  144.15   18.67 
  -6   7   1  144.62   17.80 
   6   7  -1  142.18   18.48 
   6   7  -1  136.05   18.69 
  -6  -7  -1  152.54   18.66 
   6  -7   1  141.45   17.65 
   6  -7   1  145.27   17.54 
  -6  -7  -1  146.41   18.80 
   6   7   1  140.02   17.71 
  -6  -7   1  161.73   17.90 
   6  -7  -1  127.11   16.68 
  -6  -7   1  137.30   17.86 
  -6  -7   1  143.09   18.01 
   6   7   1  145.83   18.10 
   6  -7  -1  139.28   17.02 
   6  -7  -1  139.41   17.00 
  -6   7  -1  109.85   16.64 
  -6  -7   1  129.54   17.20 
   6   7   1  127.71   17.14 
   6   7   1  142.57   17.76 
  -7  -7  -1    5.26    3.82 
  -7   7   1    3.69    2.11 
   7  -7   1    7.54    2.37 
  -7  -7  -1    1.82    2.81 
   7   7  -1    3.24    2.73 
  -7  -7  -1    5.82    2.49 
  -7  -7  -1    4.88    2.22 
   7   7  -1    6.62    3.36 
   7  -7   1    4.06    1.37 
  -7   7   1    4.85    1.48 
   7   7  -1    6.23    3.72 
   7  -7   1    3.36    1.86 
   7   7   1    6.65    3.06 
  -7  -7   1    4.71    2.97 
  -7  -7   1    8.99    3.82 
   7   7   1    4.20    2.87 
   7  -7  -1    6.09    2.63 
  -7  -7   1    4.15    2.10 
   7   7   1   10.63    4.27 
   7  -7  -1    3.35    2.12 
   7  -7  -1    3.95    1.60 
  -7  -7   1    8.36    5.16 
  -7   7  -1    6.13    1.99 
   8  -7   1   26.49    4.04 
   8  -7   1   31.41    5.18 
   8  -7   1   30.13    5.06 
   8   7  -1   34.53    6.27 
  -8  -7  -1   34.96    6.67 
  -8   7   1   26.72    4.19 
  -8  -7  -1   28.88    5.05 
  -8  -7  -1   35.07    6.54 
  -8   7   1   35.40    5.21 
   8   7  -1   30.10    6.24 
  -8  -7  -1   30.96    6.51 
   8   7  -1   27.70    6.10 
   8   7   1   46.98    6.89 
  -8  -7   1   34.87    6.69 
  -8  -7   1   28.36    4.94 
   8   7   1   21.20    5.56 
   8  -7  -1   31.60    5.41 
  -8   7  -1   29.31    4.71 
  -8  -7   1   33.66    6.19 
  -8  -7   1   23.08    5.05 
   8  -7  -1   26.72    4.20 
   8  -7  -1   34.33    5.15 
   8   7   1   24.49    6.15 
   9   7  -1   24.75    5.35 
   9   7  -1   23.80    5.98 
  -9   7   1   26.21    3.34 
   9  -7   1   18.06    3.04 
   9  -7   1   20.44    4.24 
  -9   7   1   21.70    4.36 
   9  -7   1   17.65    4.36 
   9   7  -1   28.64    6.02 
  -9  -7  -1   38.32    6.42 
  -9  -7  -1   17.41    5.22 
  -9  -7  -1   22.48    4.23 
  -9  -7  -1   29.88    7.36 
   9  -7  -1   29.16    5.22 
   9  -7  -1   26.08    4.62 
   9  -7  -1   23.55    4.31 
  -9  -7   1   27.56    5.46 
  -9   7  -1   27.10    4.53 
  -9  -7   1   15.35    5.16 
   9   7   1   13.00    5.17 
   9   7   1   20.53    5.00 
  -9  -7   1   25.62    4.44 
   9  -7  -1   23.52    3.51 
  -9  -7   1   22.52    5.37 
   9   7   1   30.89    7.59 
  10   7  -1  102.89   14.03 
  10  -7   1   73.94   13.28 
 -10   7   1   92.97   13.12 
  10   7  -1  103.43   14.13 
 -10  -7  -1  104.83   13.18 
 -10  -7  -1   98.55   14.22 
 -10  -7  -1   90.67   14.33 
 -10   7   1   99.18   12.20 
  10  -7   1   99.47   13.17 
  10   7  -1  105.18   14.63 
 -10  -7  -1  146.34   16.81 
  10   7   1   94.14   14.22 
 -10   7  -1  100.15   13.29 
 -10  -7   1  102.27   14.62 
  10  -7  -1  106.23   13.21 
  10   7   1   93.19   14.66 
 -10  -7   1   99.70   14.37 
 -10  -7   1  104.97   14.53 
  10   7   1  100.34   14.24 
  10  -7  -1  100.43   13.52 
  10  -7  -1   92.79   13.80 
 -10  -7   1  104.12   13.38 
  11   7  -1   48.38    8.79 
 -11  -7  -1   46.30    8.47 
 -11  -7  -1   34.32    8.22 
 -11  -7  -1   53.67    8.95 
  11  -7   1   47.69    7.83 
 -11   7   1   59.42    7.08 
 -11   7   1   45.10    5.75 
  11  -7   1   41.95    7.06 
 -11  -7  -1   43.35    7.08 
  11   7  -1   49.23    8.59 
 -11   7   1   41.60    7.39 
  11   7  -1   36.95    7.65 
  11  -7   1   46.53    7.14 
 -11  -7   1   54.59    9.08 
 -11  -7   1   35.43    8.20 
  11  -7  -1   42.92    7.26 
  11  -7  -1   38.57    7.72 
  11  -7  -1   45.17    6.96 
 -11  -7   1   49.22    7.11 
  11   7   1   52.16    9.38 
  11   7   1   47.82    8.46 
 -11  -7   1   52.02    9.20 
 -11   7  -1   42.82    7.01 
  11   7   1   69.36   10.88 
 -12  -7  -1   18.38    5.24 
  12   7  -1   19.62    5.29 
 -12   7   1   13.37    3.84 
 -12  -7  -1   11.48    3.42 
 -12  -7  -1   18.66    5.13 
  12   7  -1    9.97    4.96 
 -12   7   1   17.21    3.83 
  12  -7   1   16.23    4.03 
 -12  -7  -1    9.43    4.93 
  12   7  -1   22.80    5.68 
  12  -7   1   21.06    4.32 
 -12   7  -1   14.68    3.44 
  12  -7  -1   22.68    4.00 
 -12   7  -1   12.69    3.76 
  12   7   1    9.97    5.18 
 -12  -7   1   18.53    4.96 
 -12  -7   1   20.07    4.11 
  12   7   1   15.05    4.21 
  12  -7  -1   10.86    4.54 
 -12  -7   1   18.16    5.37 
  12  -7  -1   13.67    4.11 
 -12  -7   1   22.24    6.32 
  12   7   1   19.51    5.64 
  13  -7   1   11.92    3.61 
  13   7  -1    7.47    5.05 
 -13  -7  -1   20.44    5.61 
  13  -7   1   12.93    3.71 
  13  -7   1   12.92    4.82 
  13   7  -1   12.67    4.81 
 -13  -7  -1   18.83    3.75 
 -13  -7  -1    7.65    4.78 
 -13  -7  -1   24.06    5.69 
  13   7  -1   20.02    5.15 
 -13   7   1    6.42    3.47 
 -13   7   1   15.34    4.34 
  13   7   1   24.75    6.36 
  13   7   1   20.32    5.11 
  13   7   1   21.51    5.61 
 -13  -7   1   12.34    4.97 
  13  -7  -1    8.20    3.22 
 -13   7  -1   17.06    3.53 
  13  -7  -1    9.44    3.68 
 -13   7  -1   11.98    3.80 
  13  -7  -1    9.90    4.52 
 -13  -7   1   14.20    5.34 
 -13  -7   1   22.27    4.15 
 -13  -7   1   11.24    5.16 
  14  -7   1   26.95    6.05 
  14  -7   1   44.70    7.85 
  14  -7   1   35.71    6.81 
 -14  -7  -1   34.79    6.16 
 -14  -7  -1   37.50    7.81 
  14   7  -1   32.62    7.07 
  14   7  -1   38.21    8.24 
 -14   7   1   35.32    6.26 
  14   7  -1   21.18    6.35 
 -14  -7  -1   64.28   11.21 
 -14  -7  -1   41.45    8.11 
 -14  -7   1   55.04   11.58 
 -14   7  -1   34.37    6.56 
 -14  -7   1   28.21    7.56 
  14   7   1   25.16    7.66 
 -14  -7   1   32.50    6.01 
  14   7   1   41.44   10.52 
  14   7   1   31.84    7.24 
 -14   7  -1   34.18    5.94 
  14  -7  -1   46.86    6.51 
  14  -7  -1   34.63    7.62 
  14  -7  -1   36.77    7.11 
 -15  -7  -1   19.07    6.13 
  15   7  -1   30.54    7.03 
 -15   7   1   32.23    5.50 
  15  -7   1   30.26    6.73 
 -15  -7  -1   17.91    6.07 
 -15  -7  -1   20.87    4.81 
  15  -7   1   20.31    5.11 
  15  -7   1   20.57    5.10 
 -15   7   1   27.58    6.00 
  15   7  -1   17.70    6.28 
  15   7  -1   21.36    7.31 
 -15  -7  -1   25.42    7.19 
 -15  -7   1   22.48    6.94 
 -15  -7   1   20.08    4.42 
 -15   7  -1   21.73    4.78 
  15  -7  -1   24.19    6.46 
 -15  -7   1   24.52    7.15 
  15   7   1   18.10    5.91 
  15  -7  -1   18.21    4.71 
  15  -7  -1   24.80    5.82 
 -15  -7   1   27.75    6.95 
  15   7   1   17.13    5.42 
 -15   7  -1   18.42    5.15 
  15   7   1   22.16    6.79 
 -16  -7  -1   49.59    9.19 
  16   7  -1   32.52    7.88 
  16  -7   1   41.93    7.67 
 -16   7   1   50.20    8.13 
  16   7  -1   46.88    9.56 
  16  -7   1   38.24    7.32 
 -16   7   1   31.57    6.95 
  16  -7   1   35.32    8.35 
 -16  -7  -1   40.53    6.71 
  16   7  -1   39.87    8.89 
 -16  -7  -1   21.99    8.05 
 -16  -7  -1   33.04    8.25 
 -16  -7   1   49.09    9.26 
  16  -7  -1   31.35    7.66 
 -16  -7   1   27.14    7.31 
 -16  -7   1   45.17    6.87 
  16  -7  -1   47.43    7.65 
  16   7   1   37.56    8.75 
 -16   7  -1   31.92    7.09 
  16   7   1   46.18    9.09 
  16  -7  -1   35.62    8.49 
  16   7   1   43.76    8.88 
 -16   7  -1   33.88    6.63 
 -16  -7   1   37.14    8.97 
 -17  -7  -1    0.67    4.29 
  17  -7   1    0.26    3.66 
  17  -7   1   -0.26    2.85 
 -17  -7  -1    2.73    3.86 
  17  -7   1   -0.56    4.64 
 -17   7   1   -3.39    2.14 
 -17  -7  -1   -1.91    3.53 
  17   7  -1    0.59    3.38 
 -17   7   1   -2.05    3.28 
  17   7  -1   -3.50    3.05 
 -17  -7  -1    0.45    2.40 
  17   7  -1    1.35    4.84 
 -17   7  -1   -2.80    3.06 
  17  -7  -1    2.86    5.09 
 -17   7  -1    1.55    2.79 
  17   7   1    2.16    3.50 
  17   7   1   -0.98    3.34 
 -17  -7   1    4.08    2.69 
  17   7   1   -1.83    4.87 
 -17  -7   1   -2.12    3.72 
  17  -7  -1    3.54    3.51 
 -17  -7   1    0.81    3.73 
  17  -7  -1    3.99    3.08 
 -17  -7   1    5.15    4.86 
 -18   7   1    6.89    4.32 
 -18   7   1   -1.83    2.39 
 -18  -7  -1    1.91    4.14 
 -18  -7  -1    3.56    2.81 
  18  -7   1    3.64    3.10 
  18  -7   1    2.81    4.73 
 -18  -7  -1    2.63    4.23 
  18   7  -1    0.93    5.11 
  18   7  -1    4.43    3.84 
  18  -7   1    0.66    3.09 
  18   7  -1   10.27    7.25 
 -18  -7   1    2.93    4.45 
 -18  -7   1    3.48    4.23 
  18   7   1   -1.24    4.97 
  18  -7  -1   -3.72    4.50 
 -18   7  -1    2.14    3.57 
 -18  -7   1   -0.13    3.28 
  18   7   1    3.74    3.60 
  18  -7  -1    0.36    2.72 
  18  -7  -1   -2.32    3.16 
  18   7   1   -0.97    6.18 
 -18   7  -1    2.50    3.14 
 -18  -7   1    3.27    2.68 
 -19   7   1    2.08    4.34 
  19   7  -1   -6.75    4.37 
  19  -7   1    0.43    2.92 
 -19  -7  -1   -0.34    4.01 
 -19   7   1    0.94    2.96 
 -19  -7  -1   -1.40    2.15 
  19  -7   1   -4.63    4.53 
  19   7  -1    6.15    4.85 
  19  -7   1    0.76    3.33 
  19   7  -1    5.95    4.42 
 -19  -7  -1   19.18    6.64 
 -19  -7   1    5.00    2.90 
  19  -7  -1    2.14    3.41 
  19  -7  -1    1.87    3.15 
  19   7   1    5.77    4.13 
 -19  -7   1    6.00    4.94 
 -19   7  -1    8.19    3.32 
  19   7   1   -1.13    3.89 
  19   7   1    4.49    5.97 
 -19  -7   1   -1.88    3.55 
  19  -7  -1    8.82    6.20 
 -19  -7   1    4.14    5.92 
 -19   7  -1   -7.97    3.25 
 -20   7   1   26.48    7.11 
 -20  -7  -1   20.13    7.90 
  20   7  -1   34.57    9.16 
  20  -7   1   33.54    9.62 
  20   7  -1   17.99    8.90 
 -20  -7  -1   48.18    7.06 
  20  -7   1   42.54    8.25 
  20   7  -1   48.32    9.16 
  20  -7   1   40.54    8.39 
  20  -7  -1   49.44    8.65 
  20   7   1   36.33    9.01 
 -20  -7   1   54.15    7.66 
  20   7   1   54.60   10.70 
 -20   7  -1   32.27    7.27 
 -20  -7   1   18.24    7.45 
  20   7   1   41.29   10.19 
  20  -7  -1   44.58   10.46 
  20  -7  -1   42.95    9.13 
  21  -7   1   -2.75    3.01 
  21  -7   1    3.20    3.83 
 -21  -7  -1   -1.15    7.60 
 -21  -7  -1   -1.53    5.84 
 -21  -7  -1   -2.34    2.31 
  21  -7   1    2.18    5.89 
 -21   7   1    8.78    4.23 
  21   7  -1    9.05    5.21 
 -21   7   1    6.75    4.32 
  21   7  -1    3.70    4.48 
  21   7  -1   -6.15    5.13 
 -21   7  -1    3.28    3.43 
 -21  -7   1   -2.55    3.55 
  21  -7  -1    6.01    6.59 
  21  -7  -1    6.69    4.00 
  21   7   1   -1.05    5.35 
 -21   7  -1   14.34    4.83 
  21   7   1    5.30    4.49 
 -21  -7   1    6.89    3.25 
  21  -7  -1    4.19    4.47 
 -21  -7   1   -0.33    5.04 
  21   7   1   -0.09    4.59 
   0  -8  -1   63.99    7.95 
   0  -8   1   60.86    7.69 
   0  -8  -1   52.61    7.78 
   0   8  -1   56.11    7.99 
   0  -8   1   64.00    7.75 
   0  -8   1   45.32    7.85 
   0  -8  -1   66.94    8.15 
   0  -8   1   51.68    7.94 
   0   8   1   51.21    7.74 
   0  -8  -1   60.97    8.04 
   0  -8   1   55.53    7.55 
   0   8   1   61.58    8.01 
   1  -8   1   15.85    2.82 
  -1  -8  -1   14.85    3.37 
   1   8  -1   17.47    2.79 
   1   8  -1   16.52    2.95 
  -1   8   1   15.18    3.24 
  -1   8   1   16.90    3.07 
  -1  -8  -1   17.93    3.44 
   1  -8   1   19.43    2.81 
  -1  -8  -1   13.82    3.24 
  -1  -8  -1   29.02    4.30 
  -1  -8  -1   13.86    3.76 
   1  -8   1   17.06    3.23 
  -1   8   1   18.01    3.08 
   1   8  -1   13.01    3.21 
   1  -8   1   16.80    3.22 
  -1   8  -1   14.63    2.99 
   1  -8  -1   14.47    2.88 
  -1  -8   1   16.40    3.33 
  -1  -8   1   14.88    3.12 
  -1  -8   1   16.83    3.10 
  -1  -8   1   11.90    3.06 
   1  -8  -1   11.86    2.63 
   1  -8  -1   17.42    3.10 
   1   8   1   12.31    3.07 
   1   8   1   16.90    3.22 
   2  -8   1   39.11    4.85 
  -2  -8  -1   40.28    6.00 
  -2   8   1   35.67    5.21 
   2   8  -1   40.08    5.78 
  -2  -8  -1   34.22    5.75 
   2   8  -1   34.01    5.93 
  -2  -8  -1   44.63    6.40 
   2  -8   1   36.01    4.79 
  -2  -8  -1   33.76    5.95 
   2  -8   1   33.32    5.42 
  -2   8   1   32.48    5.18 
  -2  -8  -1   41.76    6.14 
   2   8  -1   40.41    5.62 
   2  -8   1   32.16    5.35 
  -2   8   1   37.89    5.58 
   2   8   1   33.09    5.40 
   2   8   1   36.22    5.60 
   2   8   1   29.51    5.16 
  -2  -8   1   31.35    5.08 
   2  -8  -1   33.16    4.71 
  -2   8  -1   28.15    4.96 
  -2  -8   1   30.56    5.46 
  -2  -8   1   34.38    5.49 
  -2  -8   1   32.94    5.20 
   2  -8  -1   30.84    4.83 
   2  -8  -1   33.15    4.84 
  -3   8   1  128.31   16.10 
   3  -8   1  126.86   16.03 
  -3  -8  -1  116.67   16.53 
  -3  -8  -1  106.95   16.54 
  -3   8   1  133.33   15.85 
   3   8  -1  120.46   16.28 
  -3  -8  -1  127.31   16.59 
   3  -8   1  126.55   16.07 
  -3  -8  -1  143.09   16.58 
   3   8  -1  133.13   16.54 
   3   8  -1  124.98   16.57 
  -3  -8  -1  137.17   16.43 
  -3  -8   1  121.44   15.78 
   3  -8  -1  120.48   15.47 
   3   8   1  120.18   15.76 
   3   8   1  130.79   16.04 
   3   8   1  121.94   16.09 
   3   8   1  117.85   15.70 
   3  -8  -1  123.97   15.30 
  -3  -8   1  129.02   15.83 
  -3  -8   1  117.58   16.02 
  -3  -8   1  124.10   16.02 
   3  -8  -1  119.08   15.25 
  -4  -8  -1  277.03   33.43 
  -4  -8  -1  249.23   32.99 
   4  -8   1  279.47   32.37 
  -4  -8  -1  280.69   33.45 
   4   8  -1  262.83   33.24 
  -4  -8  -1  266.42   33.37 
  -4  -8  -1  269.18   33.26 
  -4   8   1  257.81   32.73 
   4   8  -1  274.20   33.39 
  -4   8   1  276.84   32.59 
   4  -8   1  264.93   32.68 
   4   8  -1  256.54   33.10 
   4  -8   1  247.00   32.72 
   4  -8  -1  304.38   33.39 
  -4  -8   1  283.57   33.98 
   4   8   1  267.38   33.75 
  -4  -8   1  271.73   34.09 
   4   8   1  275.37   34.09 
  -4  -8   1  253.87   33.69 
   4  -8  -1  264.44   33.42 
  -4  -8   1  271.53   34.08 
   4   8   1  262.12   34.01 
   4  -8  -1  251.80   33.22 
   4   8   1  291.91   33.92 
  -5   8   1   11.36    2.42 
   5   8  -1    5.56    3.52 
   5  -8   1   14.10    2.10 
   5   8  -1    6.28    2.66 
  -5  -8  -1    5.01    2.61 
  -5  -8  -1   14.38    4.14 
  -5   8   1    9.55    2.26 
   5   8  -1    8.79    3.42 
   5  -8   1   11.94    2.31 
  -5  -8  -1    6.67    3.29 
  -5  -8  -1    5.62    3.14 
  -5  -8   1   10.59    3.85 
   5  -8  -1    7.59    1.91 
   5   8   1    9.09    3.36 
   5   8   1    6.61    3.77 
  -5   8  -1   11.15    1.93 
   5   8   1    7.98    3.17 
   5  -8  -1   13.10    2.56 
   5  -8  -1    8.64    2.16 
  -5  -8   1    9.39    2.80 
  -5  -8   1    9.52    3.04 
  -5  -8   1   13.88    3.80 
   5   8   1   10.79    3.16 
   6   8  -1  129.08   16.53 
   6   8  -1  119.13   16.34 
   6  -8   1  111.35   15.36 
  -6  -8  -1  122.53   16.83 
  -6   8   1  124.39   15.47 
  -6   8   1  130.86   15.57 
   6  -8   1  118.54   15.31 
   6   8  -1  118.66   16.54 
  -6  -8  -1  128.39   16.03 
   6  -8   1  121.93   15.39 
  -6  -8  -1  124.65   16.62 
  -6  -8  -1  138.00   16.62 
  -6  -8   1  123.85   16.78 
   6   8   1  113.66   16.51 
   6  -8  -1  149.62   15.96 
   6   8   1  125.95   17.02 
   6   8   1  121.79   16.16 
   6  -8  -1  124.71   15.87 
   6  -8  -1  120.76   15.65 
  -6  -8   1  109.72   16.48 
  -6  -8   1  119.28   16.16 
  -6  -8   1  126.86   16.94 
   6   8   1  131.56   16.75 
  -7  -8  -1   13.97    3.84 
   7  -8   1   12.72    2.55 
   7   8  -1   12.14    4.00 
   7   8  -1   12.05    3.96 
  -7   8   1   14.08    3.06 
  -7  -8  -1   11.41    4.47 
  -7  -8  -1   16.06    4.54 
  -7  -8  -1   14.67    3.35 
  -7   8   1   15.01    2.67 
   7   8  -1   14.45    4.61 
   7  -8   1   17.28    3.18 
   7  -8   1   14.62    3.03 
   7   8   1    9.34    4.45 
  -7  -8   1   18.27    4.64 
   7   8   1    9.52    3.38 
  -7   8  -1   15.26    2.71 
   7  -8  -1   18.41    3.52 
  -7  -8   1   15.56    4.53 
   7  -8  -1   17.02    3.35 
  -7  -8   1   14.03    4.29 
   7   8   1   10.59    3.59 
   7  -8  -1   13.70    2.50 
  -7  -8   1    9.69    3.13 
   8  -8   1   97.74   11.57 
  -8  -8  -1   75.60   11.80 
  -8   8   1   86.17   11.14 
   8   8  -1   92.35   12.99 
  -8  -8  -1   78.15   12.91 
   8  -8   1  100.57   11.74 
   8   8  -1   89.40   12.67 
   8  -8   1   81.42   11.02 
   8   8  -1   88.22   12.57 
  -8  -8  -1   87.66   12.72 
  -8  -8  -1   88.62   12.61 
  -8   8   1   88.37   11.59 
  -8  -8   1   77.04   11.97 
  -8  -8   1  101.04   12.50 
   8   8   1   78.18   12.49 
  -8   8  -1   79.91   10.86 
   8   8   1   88.44   12.19 
  -8  -8   1   87.25   11.42 
   8  -8  -1   88.96   11.22 
   8  -8  -1   75.33   10.63 
   8   8   1   82.94   12.04 
   8  -8  -1   85.74   11.39 
  -8  -8   1   82.43   12.42 
  -9   8   1   18.85    3.55 
   9   8  -1   11.70    4.44 
  -9  -8  -1   10.59    3.94 
  -9  -8  -1   15.96    3.50 
  -9   8   1   14.91    2.59 
   9   8  -1   16.25    5.13 
   9  -8   1   15.57    3.71 
  -9  -8  -1   13.35    4.98 
   9  -8   1   16.59    3.50 
   9   8  -1   14.61    4.32 
  -9  -8  -1   14.42    4.42 
   9  -8  -1   11.37    3.09 
  -9  -8   1   11.29    3.98 
   9  -8  -1   10.72    2.17 
   9  -8  -1   12.24    3.55 
   9   8   1   20.15    4.79 
  -9   8  -1   13.86    3.04 
   9   8   1    9.36    3.61 
   9   8   1   13.78    4.79 
  -9  -8   1    8.56    4.31 
  -9  -8   1    7.55    2.91 
  -9  -8   1   13.65    4.59 
   9  -8  -1    9.88    2.56 
 -10   8   1   52.33    7.11 
  10  -8   1   49.48    7.95 
  10   8  -1   68.36   10.52 
  10  -8   1   48.38    8.45 
 -10  -8  -1   66.29    9.75 
 -10  -8  -1   98.01   12.51 
  10   8  -1   58.85    9.22 
 -10   8   1   56.25    8.08 
  10   8  -1   52.60    9.15 
  10  -8   1   51.80    6.94 
 -10  -8  -1   64.98    8.35 
 -10  -8  -1   54.23    9.71 
  10   8   1   70.11   10.46 
  10  -8  -1   56.82    8.66 
  10  -8  -1   38.85    7.47 
 -10  -8   1   58.33    9.71 
  10   8   1   71.02   10.24 
 -10   8  -1   54.14    7.76 
  10  -8  -1   50.93    7.01 
  10   8   1   57.95    9.04 
 -10  -8   1   53.73    9.69 
  10  -8  -1   61.04    8.12 
 -10  -8   1   55.78    9.59 
 -10  -8   1   58.42    8.08 
 -11   8   1   28.96    4.09 
 -11   8   1   29.69    5.34 
 -11  -8  -1   34.79    6.80 
  11   8  -1   44.96    9.56 
 -11  -8  -1   32.92    5.52 
 -11  -8  -1   27.94    6.39 
  11   8  -1   31.44    6.88 
 -11  -8  -1   33.20    7.15 
  11   8  -1   22.36    6.48 
  11  -8   1   30.02    5.41 
  11  -8   1   30.16    5.93 
  11   8   1   25.43    5.74 
 -11   8  -1   28.45    5.11 
 -11  -8   1   28.15    6.42 
 -11  -8   1   17.43    5.25 
 -11  -8   1   46.78    6.26 
 -11  -8   1   11.37    5.67 
  11  -8  -1   32.13    5.10 
  11   8   1   29.50    6.90 
  11  -8  -1   32.80    5.94 
  11  -8  -1   30.91    5.75 
  11   8   1   24.79    5.64 
  12  -8   1   15.95    4.40 
  12   8  -1   11.71    4.54 
  12   8  -1    3.46    4.49 
 -12   8   1   14.91    3.69 
  12   8  -1   14.95    4.52 
 -12  -8  -1   15.91    4.89 
 -12  -8  -1   12.18    4.51 
  12  -8   1   19.89    4.00 
 -12  -8  -1    6.46    3.13 
 -12  -8   1   12.31    5.19 
  12   8   1   12.96    4.66 
  12  -8  -1   12.72    3.78 
  12  -8  -1   12.75    3.31 
 -12  -8   1    8.90    4.68 
  12  -8  -1   15.89    4.66 
 -12   8  -1   15.34    3.59 
 -12  -8   1   15.32    5.15 
 -12  -8   1   12.20    3.41 
  12   8   1   10.80    4.22 
  12   8   1   16.45    5.58 
  13  -8   1    2.56    3.73 
 -13  -8  -1    9.06    4.12 
  13  -8   1    8.08    3.13 
 -13  -8  -1    8.39    2.84 
  13   8  -1    5.84    3.79 
 -13   8   1    7.36    3.27 
 -13  -8  -1    3.90    4.20 
  13   8  -1   14.60    5.34 
 -13  -8  -1    4.01    3.85 
  13  -8   1    6.21    3.05 
  13   8  -1    9.43    4.47 
  13   8   1    8.68    3.79 
 -13  -8   1    5.31    4.07 
  13   8   1   18.73    7.25 
 -13  -8   1    8.85    2.94 
 -13  -8   1    5.87    3.76 
 -13   8  -1    4.72    2.89 
  13  -8  -1    6.62    3.07 
  13   8   1   15.10    5.67 
  13  -8  -1    8.54    4.06 
  13  -8  -1    6.02    2.64 
 -13  -8   1    5.16    4.13 
 -14   8   1   -0.50    2.40 
 -14  -8  -1    4.31    5.52 
  14  -8   1    2.73    2.55 
 -14  -8  -1   -3.16    3.50 
  14   8  -1    5.53    3.96 
  14   8  -1   -4.40    3.50 
  14   8  -1    0.24    2.86 
 -14  -8  -1    1.63    2.36 
 -14  -8  -1    2.63    4.02 
  14  -8   1    0.97    2.47 
  14  -8   1   16.68    4.99 
  14   8   1    0.95    3.19 
  14  -8  -1   -0.42    3.52 
  14   8   1   -0.20    4.32 
  14  -8  -1    1.68    2.15 
  14  -8  -1   -5.08    2.13 
 -14  -8   1    2.48    2.28 
 -14  -8   1    0.66    3.09 
 -14  -8   1   -1.81    3.56 
 -14  -8   1    0.52    3.55 
  14   8   1    0.27    3.26 
 -14   8  -1    2.03    2.61 
  15   8  -1   25.32    6.39 
  15  -8   1   15.83    5.82 
 -15  -8  -1   21.64    4.81 
 -15  -8  -1   19.21    6.61 
 -15   8   1   17.51    4.63 
  15  -8   1   29.08    5.62 
 -15   8   1   29.35    5.69 
 -15  -8  -1   19.47    6.27 
  15   8  -1   16.92    6.80 
 -15  -8  -1   26.48    6.99 
  15   8  -1   20.46    6.03 
  15  -8  -1   26.41    6.82 
  15   8   1   23.91    7.57 
  15  -8  -1   28.94    6.03 
  15   8   1   34.22    7.53 
 -15  -8   1   28.00    5.50 
  15  -8  -1   24.21    5.36 
 -15   8  -1   29.12    6.04 
 -15  -8   1   22.47    6.76 
 -15  -8   1   18.88    6.52 
 -15  -8   1   21.24    6.75 
  15   8   1   51.66   11.13 
 -16   8   1   24.39    5.08 
  16  -8   1   21.44    6.09 
 -16  -8  -1    6.98    5.13 
 -16   8   1   10.02    3.95 
  16  -8   1   11.61    4.38 
  16   8  -1   17.08    5.61 
  16  -8   1   13.25    4.19 
 -16  -8  -1   13.97    4.13 
  16   8  -1    8.50    4.69 
 -16  -8  -1   20.99    6.02 
  16   8  -1   17.89    6.58 
 -16  -8  -1    8.82    5.61 
 -16  -8   1   15.40    4.12 
 -16   8  -1   14.27    4.40 
  16  -8  -1   18.67    6.13 
 -16  -8   1   21.79    6.26 
  16   8   1    5.55    5.77 
  16   8   1   11.63    5.30 
 -16  -8   1    8.83    5.45 
  16  -8  -1   13.79    4.64 
  16   8   1   16.10    5.92 
  16  -8  -1   19.58    4.59 
  17  -8   1   14.03    5.05 
  17  -8   1   13.76    4.42 
 -17  -8  -1   14.76    4.11 
 -17   8   1   12.87    4.61 
  17  -8   1   10.80    5.73 
 -17   8   1   15.91    4.46 
 -17  -8  -1    9.36    5.45 
 -17  -8  -1    0.39    4.73 
  17   8  -1   20.02    6.25 
  17   8  -1   17.38    5.71 
  17   8  -1   23.42    7.38 
 -17  -8  -1   13.54    5.69 
 -17  -8   1   17.19    4.30 
  17   8   1   17.09    5.80 
  17   8   1   19.20    7.00 
 -17  -8   1    5.53    5.53 
 -17  -8   1   30.44    7.67 
  17  -8  -1   11.86    6.16 
 -17  -8   1   12.76    5.98 
 -17   8  -1   14.53    4.55 
  17  -8  -1    9.91    3.88 
  17   8   1   18.00    6.11 
 -17   8  -1   10.60    3.61 
  17  -8  -1   13.31    4.62 
  18   8  -1    2.18    5.25 
  18  -8   1    6.90    4.14 
  18   8  -1    3.85    4.24 
  18   8  -1    5.49    4.33 
 -18   8   1    0.49    3.59 
  18  -8   1    1.47    3.14 
 -18   8   1    0.77    2.96 
 -18  -8  -1   11.66    3.47 
 -18  -8  -1    5.39    4.50 
  18  -8   1    5.00    5.46 
 -18  -8  -1   -0.77    4.28 
  18  -8  -1    3.93    3.29 
  18   8   1    4.11    4.34 
 -18   8  -1    2.94    3.31 
 -18  -8   1   -0.16    4.20 
  18  -8  -1    7.23    5.45 
  18  -8  -1    7.20    4.45 
  18   8   1    2.51    3.90 
 -18  -8   1    0.36    3.25 
 -18  -8   1    1.47    4.03 
 -18  -8   1   11.21    3.51 
  18   8   1   11.25    6.03 
 -18   8  -1    2.36    2.98 
  19  -8   1   31.13    8.50 
  19  -8   1   38.90    7.39 
  19  -8   1   29.83    7.14 
  19   8  -1   36.44    8.59 
  19   8  -1   25.13    8.47 
 -19  -8  -1   44.80    6.80 
  19   8  -1   48.97    9.17 
 -19   8   1   10.82    5.56 
 -19   8   1   25.30    6.07 
 -19  -8  -1   23.82    7.43 
  19  -8  -1   30.73    8.87 
 -19   8  -1   24.50    5.71 
  19  -8  -1   38.28    7.04 
  19   8   1   19.63    8.71 
 -19  -8   1   46.06    9.69 
 -19  -8   1   29.73    6.17 
 -19  -8   1   38.03    9.38 
  19   8   1   48.66    9.40 
 -19   8  -1   28.00    6.98 
  19   8   1   26.91    8.05 
  19  -8  -1   30.44    7.00 
  20  -8   1   21.19    6.26 
  20  -8   1   22.14    5.63 
 -20  -8  -1   18.23    6.80 
  20   8  -1   19.85    7.44 
 -20  -8  -1   22.17    5.06 
 -20  -8  -1   17.38    7.49 
  20   8  -1   20.39    7.94 
  20  -8   1   10.64    7.57 
 -20   8   1   25.12    5.52 
  20   8  -1   25.38    6.71 
 -20  -8   1   27.17    7.55 
  20  -8  -1   25.04    7.98 
  20   8   1   19.80    6.46 
  20  -8  -1   28.99    5.83 
  20   8   1    6.36    6.90 
 -20  -8   1    9.26    5.25 
 -20   8  -1   17.36    4.61 
  20  -8  -1   30.90    7.20 
  20   8   1   26.29    7.88 
 -20  -8   1   10.08    7.18 
 -21  -8  -1   -2.78    5.26 
 -21  -8  -1   -0.56    2.95
[truncated: 5,693,596 more chars]
